# Supplementary material for: Transcriptional profiling specifies the pathogen-specific human host response to infectious keratitis
Source: Front Cell Infect Microbiol. 2024 Jan 11;13:1285676. doi: 10.3389/fcimb.2023.1285676 (PMC10808294; doi:10.3389/fcimb.2023.1285676)
Supplement: Supplementary file 2 [file Table_1.xlsx]

## Sheet: Sheet1
Symbol	ENSEMBL	ENTREZID	Genetype	Description	mean_Control	mean_Keratoconus	mean_Viral	mean_Bacterial_fungal	log2FC_Keratoconus	padj_Keratoconus	log2FC_Viral	padj_Viral	log2FC_Bacterial_fungal	padj_Bacterial_fungal	Control_S1	Control_S2	Control_S3	Control_S4	Control_S5	Control_S6	Control_S7	Keratoconus_S1	Keratoconus_S2	Keratoconus_S3	Keratoconus_S4	Viral_S1	Viral_S2	Viral_S3	Viral_S4	Viral_S5	Bacterial_fungal_S1	Bacterial_fungal_S2	Bacterial_fungal_S3	Bacterial_fungal_S4	Bacterial_fungal_S5
DDX11L2	ENSG00000290825		lncRNA	DEAD/H-box helicase 11 like 2 (pseudogene) [Source:NCBI gene (formerly Entrezgene);Acc:84771]	0	0	0	0							0	0	0	0	0	0	0	0	0	0	0	0	0	0	0	0	0	0	0	0	0
DDX11L1	ENSG00000223972	84771	transcribed_unprocessed_pseudogene	DEAD/H-box helicase 11 like 1 (pseudogene) [Source:HGNC Symbol;Acc:HGNC:37102]	0	0	0	0							0	0	0	0	0	0	0	0	0	0	0	0	0	0	0	0	0	0	0	0	0
WASH7P	ENSG00000227232	653635	unprocessed_pseudogene	WASP family homolog 7, pseudogene [Source:HGNC Symbol;Acc:HGNC:38034]	0	0	0	0							0	0	0	0	0	0	0	0	0	0	0	0	0	0	0	0	0	0	0	0	0
MIR6859-1	ENSG00000278267	102466751	miRNA	microRNA 6859-1 [Source:HGNC Symbol;Acc:HGNC:50039]	0	0	0	0							0	0	0	0	0	0	0	0	0	0	0	0	0	0	0	0	0	0	0	0	0
MIR1302-2HG	ENSG00000243485		lncRNA	MIR1302-2 host gene [Source:HGNC Symbol;Acc:HGNC:52482]	0	0	0	0							0	0	0	0	0	0	0	0	0	0	0	0	0	0	0	0	0	0	0	0	0
MIR1302-2	ENSG00000284332	100302278	miRNA	microRNA 1302-2 [Source:HGNC Symbol;Acc:HGNC:35294]	0	0	0	0							0	0	0	0	0	0	0	0	0	0	0	0	0	0	0	0	0	0	0	0	0
FAM138A	ENSG00000237613	645520	lncRNA	family with sequence similarity 138 member A [Source:HGNC Symbol;Acc:HGNC:32334]	0	0	0	0							0	0	0	0	0	0	0	0	0	0	0	0	0	0	0	0	0	0	0	0	0
OR4G4P	ENSG00000268020	79504	unprocessed_pseudogene	olfactory receptor family 4 subfamily G member 4 pseudogene [Source:HGNC Symbol;Acc:HGNC:14822]	0	0	0	0							0	0	0	0	0	0	0	0	0	0	0	0	0	0	0	0	0	0	0	0	0
OR4G11P	ENSG00000240361		transcribed_unprocessed_pseudogene	olfactory receptor family 4 subfamily G member 11 pseudogene [Source:HGNC Symbol;Acc:HGNC:31276]	0	0	0	0							0	0	0	0	0	0	0	0	0	0	0	0	0	0	0	0	0	0	0	0	0
OR4F5	ENSG00000186092	79501	protein_coding	olfactory receptor family 4 subfamily F member 5 [Source:HGNC Symbol;Acc:HGNC:14825]	0	0	0	0							0	0	0	0	0	0	0	0	0	0	0	0	0	0	0	0	0	0	0	0	0
CICP27	ENSG00000233750	100420257	processed_pseudogene	capicua transcriptional repressor pseudogene 27 [Source:HGNC Symbol;Acc:HGNC:48835]	0.487617	1.43824	0.552133	0.410882	0.521929		0.179826		0.23086		0	0	0.791893	1.21704	0	1.40439	0	3.55338	0	0	2.19956	0	2.76066	0	0	0	0	0	0	0	2.05441
RNU6-1100P	ENSG00000222623	106480049	snRNA	RNA, U6 small nuclear 1100, pseudogene [Source:HGNC Symbol;Acc:HGNC:48063]	0	0	0	0							0	0	0	0	0	0	0	0	0	0	0	0	0	0	0	0	0	0	0	0	0
DDX11L17	ENSG00000279928		unprocessed_pseudogene	DEAD/H-box helicase 11 like 17 (pseudogene) [Source:HGNC Symbol;Acc:HGNC:55080]	0	0	0	0							0	0	0	0	0	0	0	0	0	0	0	0	0	0	0	0	0	0	0	0	0
WASH9P	ENSG00000279457	102723897	unprocessed_pseudogene	WAS protein family homolog 9, pseudogene [Source:HGNC Symbol;Acc:HGNC:53981]	0.237615	0	0	0.194835	-0.0315917		-0.00321962		0.11853		0	0	0	0	0	0	1.6633	0	0	0	0	0	0	0	0	0	0	0	0	0.974175	0
MIR6859-2	ENSG00000273874	102465909	miRNA	microRNA 6859-2 [Source:HGNC Symbol;Acc:HGNC:49954]	0	0	0	0							0	0	0	0	0	0	0	0	0	0	0	0	0	0	0	0	0	0	0	0	0
RPL23AP24	ENSG00000236679	728517	processed_pseudogene	ribosomal protein L23a pseudogene 24 [Source:HGNC Symbol;Acc:HGNC:36176]	0	0	0	0							0	0	0	0	0	0	0	0	0	0	0	0	0	0	0	0	0	0	0	0	0
WBP1LP7	ENSG00000269732		processed_pseudogene	WBP1L pseudogene 7 [Source:HGNC Symbol;Acc:HGNC:43955]	0	0	0	0							0	0	0	0	0	0	0	0	0	0	0	0	0	0	0	0	0	0	0	0	0
OR4F29	ENSG00000284733	729759	protein_coding	olfactory receptor family 4 subfamily F member 29 [Source:HGNC Symbol;Acc:HGNC:31275]	0	0	0	0							0	0	0	0	0	0	0	0	0	0	0	0	0	0	0	0	0	0	0	0	0
CICP7	ENSG00000233653		processed_pseudogene	capicua transcriptional repressor pseudogene 7 [Source:HGNC Symbol;Acc:HGNC:37756]	0	0	0	0							0	0	0	0	0	0	0	0	0	0	0	0	0	0	0	0	0	0	0	0	0
U6	ENSG00000278757		snRNA	U6 spliceosomal RNA [Source:RFAM;Acc:RF00026]	0	0	0	0							0	0	0	0	0	0	0	0	0	0	0	0	0	0	0	0	0	0	0	0	0
MTND1P23	ENSG00000225972	100887749	unprocessed_pseudogene	MT-ND1 pseudogene 23 [Source:HGNC Symbol;Acc:HGNC:42092]	1.37513	1.84471	0.338488	0.205441	0.116677		-0.800712		-0.764582		0	2.16336	1.58379	2.43408	0.75885	0.46813	2.21774	0.888344	1.25487	3.03607	2.19956	1.69244	0	0	0	0	0	0	0	0	1.02721
MTND2P28	ENSG00000225630	100652939	unprocessed_pseudogene	MT-ND2 pseudogene 28 [Source:HGNC Symbol;Acc:HGNC:42129]	17.7686	7.37648	5.96436	5.20228	-1.21412		-1.43657	0.04278	-1.3984	0.0411335	6.3485	29.0508	32.8635	9.73632	17.4536	14.512	14.4153	2.66503	12.5487	10.6263	3.66594	4.2311	9.20221	6.62403	3.23741	6.52705	8.35387	0	5.91442	10.7159	1.02721
MTCO1P12	ENSG00000237973	107075141	unprocessed_pseudogene	MT-CO1 pseudogene 12 [Source:HGNC Symbol;Acc:HGNC:52014]	3.66153	1.24312	4.56765	9.96458	-1.02367		0.262706	0.819232	0.636372	0.43349	2.11617	6.18102	7.91893	2.43408	0.75885	2.34065	3.88104	0	1.25487	1.51804	2.19956	5.07732	10.1224	2.20801	1.07914	4.35136	12.5308	27.4761	4.83907	2.92252	2.05441
MTCO2P12	ENSG00000229344	107075310	unprocessed_pseudogene	MT-CO2 pseudogene 12 [Source:HGNC Symbol;Acc:HGNC:52028]	40.1876	6.75031	6.09314	5.14142	-2.26533	0.00315343	-2.3834	0.000270559	-2.43671	0.000157276	19.0455	70.4636	64.5392	20.284	34.9071	21.0658	51.008	3.55338	8.78408	0	14.6638	9.30841	9.20221	2.20801	5.39569	4.35136	8.35387	0	10.2158	0.974175	6.16324
MTATP8P1	ENSG00000240409	106480795	unprocessed_pseudogene	MT-ATP8 pseudogene 1 [Source:HGNC Symbol;Acc:HGNC:44571]	0.102104	0	0.368088	0	0.0792023		0.251438		0.157237		0	0.309051	0	0.40568	0	0	0	0	0	0	0	0	1.84044	0	0	0	0	0	0	0	0
MTATP6P1	ENSG00000248527	106480796	unprocessed_pseudogene	MT-ATP6 pseudogene 1 [Source:HGNC Symbol;Acc:HGNC:44575]	132.088	72.0561	95.2786	84.7314	-0.849348	0.0695243	-0.472849	0.282907	-0.667499	0.0867325	93.1113	162.561	193.618	90.8723	107.757	144.184	132.51	71.0675	50.1948	101.708	65.2537	82.9295	107.666	154.561	48.5612	82.6759	135.75	96.1663	52.1545	96.4433	43.1427
MTCO3P12	ENSG00000198744	107075270	unprocessed_pseudogene	MT-CO3 pseudogene 12 [Source:HGNC Symbol;Acc:HGNC:52042]	0.201428	0.183297	0.625646	0.205441	0.139698		0.284599		0.26529		0	0.618102	0.791893	0	0	0	0	0	0	0	0.733188	0	0.920221	2.20801	0	0	0	0	0	0	1.02721
WBP1LP6	ENSG00000268663		processed_pseudogene	WBP1L pseudogene 6 [Source:HGNC Symbol;Acc:HGNC:43956]	0	0	0	0							0	0	0	0	0	0	0	0	0	0	0	0	0	0	0	0	0	0	0	0	0
OR4F16	ENSG00000284662	81399	protein_coding	olfactory receptor family 4 subfamily F member 16 [Source:HGNC Symbol;Acc:HGNC:15079]	0	0	0	0							0	0	0	0	0	0	0	0	0	0	0	0	0	0	0	0	0	0	0	0	0
CICP3	ENSG00000229376		processed_pseudogene	capicua transcriptional repressor pseudogene 3 [Source:HGNC Symbol;Acc:HGNC:37742]	0.0441501	0	0	0	0.118716		0.158182		0.205706		0	0.309051	0	0	0	0	0	0	0	0	0	0	0	0	0	0	0	0	0	0	0
RNU6-1199P	ENSG00000223181	106480091	snRNA	RNA, U6 small nuclear 1199, pseudogene [Source:HGNC Symbol;Acc:HGNC:48162]	0	0	0	0							0	0	0	0	0	0	0	0	0	0	0	0	0	0	0	0	0	0	0	0	0
LINC01409	ENSG00000237491	105378580	lncRNA	long intergenic non-protein coding RNA 1409 [Source:HGNC Symbol;Acc:HGNC:50701]	0.956864	0.366594	1.42795	0	-0.230799		0.164174		-0.277159		0	0	5.93919	0	0.75885	0	0	0	0	0	1.46638	2.53866	4.60111	0	0	0	0	0	0	0	0
FAM87B	ENSG00000177757	400728	lncRNA	family with sequence similarity 87 member B [Source:HGNC Symbol;Acc:HGNC:32236]	0.108407	0	0	0	0.11024		0.149287		0.19681		0	0	0	0	0.75885	0	0	0	0	0	0	0	0	0	0	0	0	0	0	0	0
LINC00115	ENSG00000225880	79854	lncRNA	long intergenic non-protein coding RNA 115 [Source:HGNC Symbol;Acc:HGNC:26211]	2.26073	4.64237	2.68846	0.194835	0.664252		0.208405	0.881874	-1.00751	0.227808	3.52694	0	2.37568	2.0284	2.27655	5.61756	0	2.66503	10.039	0	5.8655	5.07732	1.84044	2.20801	4.31655	0	0	0	0	0.974175	0
LINC01128	ENSG00000228794	643837	lncRNA	long intergenic non-protein coding RNA 1128 [Source:HGNC Symbol;Acc:HGNC:49377]	17.7263	9.4305	11.607	10.3846	-0.823763		-0.599479	0.41248	-0.510119	0.463135	12.697	13.5982	30.4879	12.1704	11.3828	24.3427	19.4052	11.5485	3.76461	12.1443	10.2646	9.30841	14.7235	22.0801	5.39569	6.52705	18.7962	0	23.12	4.87087	5.13603
FAM41C	ENSG00000230368	284593	lncRNA	family with sequence similarity 41 member C [Source:HGNC Symbol;Acc:HGNC:27635]	0	0	0	0							0	0	0	0	0	0	0	0	0	0	0	0	0	0	0	0	0	0	0	0	0
TUBB8P11	ENSG00000234711	388579	unprocessed_pseudogene	tubulin beta 8 class VIII pseudogene 11 [Source:HGNC Symbol;Acc:HGNC:32337]	0	0	0	0							0	0	0	0	0	0	0	0	0	0	0	0	0	0	0	0	0	0	0	0	0
LINC02593	ENSG00000223764	100130417	lncRNA	long intergenic non-protein coding RNA 2593 [Source:HGNC Symbol;Acc:HGNC:53933]	0.425227	1.1644	1.54029	7.56888	0.750176		0.999317	0.418603	1.72789	0.0603556	0	0	0	0	0.75885	0	2.21774	0.888344	0	3.03607	0.733188	3.38488	0	0	4.31655	0	0	27.4761	2.1507	0	8.21765
SAMD11	ENSG00000187634	148398	protein_coding	sterile alpha motif domain containing 11 [Source:HGNC Symbol;Acc:HGNC:28706]	0	0	0.169244	0	0		0.28927		0		0	0	0	0	0	0	0	0	0	0	0	0.846219	0	0	0	0	0	0	0	0	0
NOC2L	ENSG00000188976	26155	protein_coding	NOC2 like nucleolar associated transcriptional repressor [Source:HGNC Symbol;Acc:HGNC:24517]	2.44996	12.9096	9.11121	7.28288	2.15961		1.67495	0.014284	1.58646	0.018484	2.82155	0	3.16757	2.83976	3.0354	1.40439	3.88104	13.3252	10.039	12.1443	16.1301	6.76975	8.28199	6.62403	6.47483	17.4055	12.5308	0	3.76372	7.7934	12.3265
KLHL17	ENSG00000187961	339451	protein_coding	kelch like family member 17 [Source:HGNC Symbol;Acc:HGNC:24023]	30.2556	44.6568	48.885	45.5174	0.543937	0.357687	0.668888	0.152438	0.424701	0.38159	65.6011	21.3245	19.0054	25.9635	20.489	41.6635	17.7419	52.4123	51.4496	42.505	32.2603	40.6185	46.9313	46.3682	56.1152	54.392	22.9732	82.4282	53.7675	26.3027	42.1155
PLEKHN1	ENSG00000187583	84069	protein_coding	pleckstrin homology domain containing N1 [Source:HGNC Symbol;Acc:HGNC:25284]	19.0899	82.9064	75.6692	41.2532	1.89131	0.0092742	1.78191	0.00408891	1.0338	0.122222	27.5101	23.7969	13.0662	21.9067	18.2124	16.3845	12.752	94.1645	101.644	69.8296	65.9869	62.6202	65.3357	97.1525	18.3453	134.892	83.5387	27.4761	0	42.8637	52.3875
PERM1	ENSG00000187642	84808	protein_coding	PPARGC1 and ESRR induced regulator, muscle 1 [Source:HGNC Symbol;Acc:HGNC:28208]	0	0.405383	0	0.194835	0.334972		0		0.340357		0	0	0	0	0	0	0	0.888344	0	0	0.733188	0	0	0	0	0	0	0	0	0.974175	0
HES4	ENSG00000188290	57801	protein_coding	hes family bHLH transcription factor 4 [Source:HGNC Symbol;Acc:HGNC:24149]	45.969	147.787	72.1654	136.661	1.56154	0.0100857	0.608788	0.341376	1.54576	0.00165602	61.3688	26.5784	28.9041	59.2293	44.0133	52.8987	48.7903	112.82	268.542	132.069	77.7179	66.0051	44.1706	128.065	42.0864	80.5002	112.777	0	382.824	99.3658	88.3397
ISG15	ENSG00000187608	9636	protein_coding	ISG15 ubiquitin like modifier [Source:HGNC Symbol;Acc:HGNC:4053]	22.8684	42.3444	120.016	270.492	0.860264	0.369481	2.17058	0.000295625	3.22636	4.122e-09	19.7509	4.01766	15.8379	22.7181	15.9359	31.3647	50.4536	42.6405	57.724	24.2886	44.7245	68.5438	282.508	24.2881	189.928	34.8109	459.463	82.4282	90.867	516.313	203.387
AGRN	ENSG00000188157	375790	protein_coding	agrin [Source:HGNC Symbol;Acc:HGNC:329]	2.48284	8.91838	3.39272	3.14215	1.25626		0.314908	0.857902	0.392408	0.777071	5.64311	0.927153	0.395946	5.27384	1.5177	1.40439	2.21774	18.6552	0	4.55411	12.4642	5.92353	0	11.0401	0	0	8.35387	0	0.537675	6.81922	0
RNF223	ENSG00000237330	401934	protein_coding	ring finger protein 223 [Source:HGNC Symbol;Acc:HGNC:40020]	7.09079	6.2628	1.89128	2.42209	-0.203403		-1.10588	0.355825	-0.867781	0.447604	0	10.8168	3.56352	2.0284	0	18.2571	14.9697	10.6601	6.27434	1.51804	6.59869	7.61597	1.84044	0	0	0	6.26541	0	0	5.84505	0
C1orf159	ENSG00000131591	54991	protein_coding	chromosome 1 open reading frame 159 [Source:HGNC Symbol;Acc:HGNC:26062]	34.6037	50.1188	55.5343	39.0441	0.495862	0.406077	0.656565	0.151103	0.343423	0.485148	36.6802	57.1744	27.7162	24.7465	31.8717	49.6217	14.4153	34.6454	63.9983	62.2395	39.5922	66.0051	66.2559	72.8643	42.0864	30.4595	52.2117	0	38.1749	55.528	49.3059
LINC01342	ENSG00000223823	254099	lncRNA	long intergenic non-protein coding RNA 1342 [Source:HGNC Symbol;Acc:HGNC:50551]	0.079205	1.07274	1.42795	0.30237	0.912484		1.22762		0.74762		0	0	0	0	0	0	0.554435	0	1.25487	3.03607	0	2.53866	4.60111	0	0	0	0	0	0.537675	0.974175	0
MIR200B	ENSG00000207730	406984	miRNA	microRNA 200b [Source:HGNC Symbol;Acc:HGNC:31579]	0	0	0	0							0	0	0	0	0	0	0	0	0	0	0	0	0	0	0	0	0	0	0	0	0
MIR200A	ENSG00000207607	406983	miRNA	microRNA 200a [Source:HGNC Symbol;Acc:HGNC:31578]	0	0	0	0							0	0	0	0	0	0	0	0	0	0	0	0	0	0	0	0	0	0	0	0	0
MIR429	ENSG00000198976	554210	miRNA	microRNA 429 [Source:HGNC Symbol;Acc:HGNC:13784]	0	0	0	0							0	0	0	0	0	0	0	0	0	0	0	0	0	0	0	0	0	0	0	0	0
TTLL10-AS1	ENSG00000205231	100506376	lncRNA	TTLL10 antisense RNA 1 [Source:HGNC Symbol;Acc:HGNC:41159]	0	0.222086	0	0	0.252251		0		0		0	0	0	0	0	0	0	0.888344	0	0	0	0	0	0	0	0	0	0	0	0	0
TTLL10	ENSG00000162571	254173	protein_coding	tubulin tyrosine ligase like 10 [Source:HGNC Symbol;Acc:HGNC:26693]	0	0.183297	0.215828	0.194835	0.262305		0.2929		0.340424		0	0	0	0	0	0	0	0	0	0	0.733188	0	0	0	1.07914	0	0	0	0	0.974175	0
TNFRSF18	ENSG00000186891	8784	protein_coding	TNF receptor superfamily member 18 [Source:HGNC Symbol;Acc:HGNC:11914]	1.48409	0.366594	30.4217	10.3032	0.0571782		2.32635	0.0353146	1.41476	0.17345	0	0	1.58379	5.27384	0.75885	0	2.77217	0	0	0	1.46638	16.0782	18.4044	0	117.626	0	0	0	14.5172	18.5093	18.4897
TNFRSF4	ENSG00000186827	7293	protein_coding	TNF receptor superfamily member 4 [Source:HGNC Symbol;Acc:HGNC:11918]	0.268415	0	17.1687	7.24611	0.449564		3.76486	8.32613e-05	2.94217	0.00122235	1.41078	0	0	0	0	0.46813	0	0	0	0	0	19.463	15.6438	0	48.5612	2.17568	0	0	20.4316	11.6901	4.10882
SDF4	ENSG00000078808	51150	protein_coding	stromal cell derived factor 4 [Source:HGNC Symbol;Acc:HGNC:24188]	270.747	214.402	171.708	172.01	-0.332877	0.407023	-0.630345	0.0281273	-0.656456	0.0168948	294.147	224.062	376.149	247.465	325.547	214.403	213.457	192.771	232.151	218.597	214.091	222.556	181.284	185.473	203.957	65.2705	150.37	192.333	192.488	146.126	178.734
B3GALT6	ENSG00000176022	126792	protein_coding	beta-1,3-galactosyltransferase 6 [Source:HGNC Symbol;Acc:HGNC:17978]	24.7987	22.5362	21.07	33.1795	-0.130114	0.854372	-0.21195	0.698779	0.471475	0.255707	16.2239	29.0508	22.173	32.0487	22.0067	33.2372	18.8508	15.9902	28.862	16.6984	28.5943	25.3866	22.0853	26.4961	20.5036	10.8784	18.7962	27.4761	48.3907	31.1736	40.061
C1QTNF12	ENSG00000184163	388581	protein_coding	C1q and TNF related 12 [Source:HGNC Symbol;Acc:HGNC:32308]	1.97443	1.2549	3.94229	1.57989	-0.278306		0.526128	0.69857	0.0332508	0.990326	1.41078	8.03533	3.56352	0.81136	0	0	0	1.77669	2.50974	0	0.733188	3.38488	0.920221	13.2481	2.15828	0	0	0	0	5.84505	2.05441
UBE2J2	ENSG00000160087	118424	protein_coding	ubiquitin conjugating enzyme E2 J2 [Source:HGNC Symbol;Acc:HGNC:19268]	133.615	114.1	109.421	101.28	-0.231031	0.613493	-0.284742	0.424972	-0.36448	0.250591	113.568	241.987	120.764	120.487	106.998	115.628	115.877	128.81	161.878	86.528	79.1843	118.471	104.905	105.984	113.31	104.433	110.689	82.4282	93.5554	114.953	104.775
LINC01786	ENSG00000230415		lncRNA	long intergenic non-protein coding RNA 1786 [Source:HGNC Symbol;Acc:HGNC:52575]	0.216814	0	0	0.205441	0.045192		0.077524		0.19591		0	0	0	0	1.5177	0	0	0	0	0	0	0	0	0	0	0	0	0	0	0	1.02721
SCNN1D	ENSG00000162572	6339	protein_coding	sodium channel epithelial 1 subunit delta [Source:HGNC Symbol;Acc:HGNC:10601]	16.7055	29.7106	20.9885	26.3878	0.760394	0.195008	0.320292	0.610259	0.839296	0.0689015	20.4563	27.5055	13.8581	19.067	14.4182	14.9802	6.65322	22.2086	50.1948	28.8427	17.5965	23.6941	20.2449	17.6641	21.5828	21.7568	20.8847	0	34.9489	36.0445	40.061
ACAP3	ENSG00000131584	116983	protein_coding	ArfGAP with coiled-coil, ankyrin repeat and PH domains 3 [Source:HGNC Symbol;Acc:HGNC:16754]	151.291	304.443	315.111	120.718	0.97033	0.0293615	1.01704	0.00555411	-0.219456	0.614708	102.987	112.495	98.9866	190.264	162.394	292.113	99.7983	344.678	370.186	235.296	267.614	278.406	289.87	381.986	161.871	463.42	116.954	41.2141	159.689	110.082	175.652
MIR6726	ENSG00000278073	102465434	miRNA	microRNA 6726 [Source:HGNC Symbol;Acc:HGNC:50009]	0	0	0	0							0	0	0	0	0	0	0	0	0	0	0	0	0	0	0	0	0	0	0	0	0
PUSL1	ENSG00000169972	126789	protein_coding	pseudouridine synthase like 1 [Source:HGNC Symbol;Acc:HGNC:26914]	2.91251	1.94929	0.552133	0.38967	-0.42559		-1.00784	0.470393	-0.921303	0.431419	4.93772	0	8.71082	4.46248	2.27655	0	0	1.77669	0	4.55411	1.46638	0	2.76066	0	0	0	0	0	0	1.94835	0
INTS11	ENSG00000127054	54973	protein_coding	integrator complex subunit 11 [Source:HGNC Symbol;Acc:HGNC:26052]	24.7842	31.1772	20.0406	17.5231	0.301185	0.633875	-0.230782	0.697989	-0.57482	0.220206	19.7509	33.9956	35.6352	21.0954	28.8363	13.1076	21.0685	32.8687	35.1363	28.8427	27.8611	32.1563	26.6864	11.0401	17.2662	13.0541	6.26541	27.4761	17.7433	15.5868	20.5441
MIR6727	ENSG00000283712	102465435	miRNA	microRNA 6727 [Source:HGNC Symbol;Acc:HGNC:50171]	0	0	0	0							0	0	0	0	0	0	0	0	0	0	0	0	0	0	0	0	0	0	0	0	0
CPTP	ENSG00000224051	80772	protein_coding	ceramide-1-phosphate transfer protein [Source:HGNC Symbol;Acc:HGNC:28116]	48.4319	43.5076	38.4783	42.0359	-0.158176	0.830554	-0.31139	0.557811	-0.175865	0.738934	48.6718	89.6248	47.5136	34.8885	42.4956	39.791	36.0383	44.4172	56.4691	37.9509	35.193	34.695	43.2504	41.9522	48.5612	23.9325	73.0964	27.4761	17.2056	57.4763	34.925
TAS1R3	ENSG00000169962	83756	protein_coding	taste 1 receptor member 3 [Source:HGNC Symbol;Acc:HGNC:15661]	0.108407	0.379509	0.647483	1.88553	0.441655		0.708678		1.36576		0	0	0	0	0.75885	0	0	0	0	1.51804	0	0	0	0	3.23741	0	0	0	6.4521	1.94835	1.02721
DVL1	ENSG00000107404	1855	protein_coding	dishevelled segment polarity protein 1 [Source:HGNC Symbol;Acc:HGNC:3084]	55.7043	39.1275	23.6672	25.5587	-0.490621	0.397363	-1.13505	0.00556636	-1.11342	0.00549098	40.9125	58.4106	83.1487	52.7384	68.2965	51.4943	34.9294	54.189	30.1169	31.8788	40.3253	35.5412	29.4471	15.4561	22.6619	15.2298	22.9732	27.4761	11.8288	41.8895	23.6257
MIR6808	ENSG00000284372	102466740	miRNA	microRNA 6808 [Source:HGNC Symbol;Acc:HGNC:50046]	0	0	0	0							0	0	0	0	0	0	0	0	0	0	0	0	0	0	0	0	0	0	0	0	0
MXRA8	ENSG00000162576	54587	protein_coding	matrix remodeling associated 8 [Source:HGNC Symbol;Acc:HGNC:7542]	241.122	213.706	445.705	371.643	-0.16775	0.691184	0.878669	0.000481127	0.610446	0.0180383	287.093	258.058	216.187	210.142	197.301	221.893	297.177	198.101	229.641	226.187	200.894	551.735	396.615	351.074	663.67	265.433	378.013	384.665	418.849	230.879	445.807
AURKAIP1	ENSG00000175756	54998	protein_coding	aurora kinase A interacting protein 1 [Source:HGNC Symbol;Acc:HGNC:24114]	167.797	222.633	195.031	195.523	0.401634	0.258554	0.206539	0.547502	0.306709	0.291387	134.024	224.989	163.526	153.347	160.117	184.443	154.133	261.173	186.975	201.899	240.486	165.859	165.64	247.297	222.302	174.055	229.732	68.6902	148.398	306.865	223.931
NDUFB4P8	ENSG00000223663	107075246	processed_pseudogene	NADH:ubiquinone oxidoreductase subunit B4 pseudogene 8 [Source:HGNC Symbol;Acc:HGNC:45256]	0	0.313717	0	0	0.252251		0		0		0	0	0	0	0	0	0	0	1.25487	0	0	0	0	0	0	0	0	0	0	0	0
CCNL2	ENSG00000221978	81669	protein_coding	cyclin L2 [Source:HGNC Symbol;Acc:HGNC:20570]	162.762	243.91	261.275	282.421	0.574515	0.163005	0.670042	0.0408436	0.820411	0.00658656	184.106	58.4106	125.515	201.217	188.954	209.254	171.875	294.93	185.721	261.102	233.887	258.097	231.896	264.961	283.813	267.609	202.581	178.594	362.93	296.149	371.849
MRPL20-AS1	ENSG00000224870	148413	lncRNA	MRPL20 antisense RNA 1 [Source:HGNC Symbol;Acc:HGNC:27125]	0.737561	1.4652	1.11858	0.584505	0.431588		0.285232		0.188047		0	0	2.37568	2.0284	0.75885	0	0	0.888344	1.25487	1.51804	2.19956	3.38488	0	2.20801	0	0	0	0	0	2.92252	0
MRPL20	ENSG00000242485	55052	protein_coding	mitochondrial ribosomal protein L20 [Source:HGNC Symbol;Acc:HGNC:14478]	25.2182	11.8381	8.85174	9.07266	-0.983178		-1.32072	0.0427909	-1.20039	0.0587225	7.75927	43.8852	49.4933	16.2272	33.3894	13.5758	12.1976	12.4368	7.52921	7.59018	19.7961	9.30841	11.0427	6.62403	15.1079	2.17568	18.7962	0	7.52745	8.76757	10.2721
RN7SL657P	ENSG00000264293	107074708	misc_RNA	RNA, 7SL, cytoplasmic 657, pseudogene [Source:HGNC Symbol;Acc:HGNC:46673]	0	0	0	0							0	0	0	0	0	0	0	0	0	0	0	0	0	0	0	0	0	0	0	0	0
MRPL20-DT	ENSG00000272455		lncRNA	MRPL20 divergent transcript [Source:HGNC Symbol;Acc:HGNC:54814]	1.49179	4.55187	6.71945	6.26735	1.2198		1.63641	0.0943582	1.27354	0.189564	1.41078	0	1.18784	1.62272	3.79425	1.87252	0.554435	1.77669	7.52921	3.03607	5.8655	8.46219	6.44155	15.4561	3.23741	0	8.35387	13.738	0	0	9.24486
ANKRD65	ENSG00000235098	441869	protein_coding	ankyrin repeat domain 65 [Source:HGNC Symbol;Acc:HGNC:42950]	1.54754	2.35351	0.773624	12.463	0.463953		-0.426527	0.603944	2.04452	0.0187839	0	0	1.97973	0	0.75885	4.21317	3.88104	2.66503	3.76461	1.51804	1.46638	1.69244	0	0	0	2.17568	10.4423	27.4761	9.67815	12.6643	2.05441
ANKRD65-AS1	ENSG00000225905		lncRNA	ANKRD65 antisense RNA 1 [Source:HGNC Symbol;Acc:HGNC:55844]	0	0	0	0							0	0	0	0	0	0	0	0	0	0	0	0	0	0	0	0	0	0	0	0	0
TMEM88B	ENSG00000205116	643965	protein_coding	transmembrane protein 88B [Source:HGNC Symbol;Acc:HGNC:37099]	0.100714	0.313717	0.942868	0.789946	0.414264		0.820977		0.958529		0	0.309051	0.395946	0	0	0	0	0	1.25487	0	0	2.53866	0	0	0	2.17568	0	0	0	2.92252	1.02721
LINC01770	ENSG00000225285		lncRNA	long intergenic non-protein coding RNA 1770 [Source:HGNC Symbol;Acc:HGNC:52560]	0	0	0	0							0	0	0	0	0	0	0	0	0	0	0	0	0	0	0	0	0	0	0	0	0
VWA1	ENSG00000179403	64856	protein_coding	von Willebrand factor A domain containing 1 [Source:HGNC Symbol;Acc:HGNC:30910]	16.592	17.4203	22.6708	61.7434	0.10904	0.962826	0.445536	0.64845	1.67742	0.0112608	29.6263	0.309051	7.52298	11.359	17.4536	12.1714	37.7016	12.4368	25.0974	18.2164	13.9306	24.5404	24.846	13.2481	50.7195	0	75.1849	41.2141	32.2605	78.9081	81.1493
ATAD3C	ENSG00000215915	219293	protein_coding	ATPase family AAA domain containing 3C [Source:HGNC Symbol;Acc:HGNC:32151]	8.14792	13.6029	7.40845	2.62733	0.585157		-0.0364549	0.982784	-0.987727	0.217577	7.75927	1.85431	8.71082	10.9534	12.9005	12.6395	2.21774	16.8785	3.76461	22.7705	10.9978	11.0009	11.9629	2.20801	11.8705	0	0	0	1.07535	4.87087	7.19044
ATAD3B	ENSG00000160072	83858	protein_coding	ATPase family AAA domain containing 3B [Source:HGNC Symbol;Acc:HGNC:24007]	36.3568	67.4512	54.0434	54.7048	0.821012	0.281092	0.545402	0.439706	0.635194	0.308657	47.261	2.47241	34.8433	24.7465	58.4315	61.7931	24.9496	50.6356	79.0567	66.7936	73.3188	72.7749	49.6919	19.8721	60.4317	67.4461	50.1232	13.738	29.5721	107.159	72.9316
ATAD3A	ENSG00000197785	55210	protein_coding	ATPase family AAA domain containing 3A [Source:HGNC Symbol;Acc:HGNC:25567]	46.2473	58.7492	48.2487	52.9945	0.34468	0.549813	0.0648685	0.917783	0.295757	0.509859	45.1449	61.8102	42.3663	50.3043	49.3253	51.4943	23.2863	96.8295	47.685	30.3607	60.1214	44.0034	58.8941	39.7442	48.5612	50.0407	31.327	27.4761	53.2298	96.4433	56.4963
TMEM240	ENSG00000205090	339453	protein_coding	transmembrane protein 240 [Source:HGNC Symbol;Acc:HGNC:25186]	4.25157	7.14034	10.8726	5.90148	0.589819		1.10074	0.227727	0.19025	0.900445	8.46466	0	5.1473	2.0284	1.5177	9.83072	2.77217	4.44172	11.2938	10.6263	2.19956	14.3857	7.36177	2.20801	6.47483	23.9325	2.08847	13.738	9.67815	1.94835	2.05441
SSU72	ENSG00000160075	29101	protein_coding	SSU72 homolog, RNA polymerase II CTD phosphatase [Source:HGNC Symbol;Acc:HGNC:25016]	186.734	278.906	352.012	312.214	0.571748	0.0485002	0.891278	5.81738e-05	0.76758	0.00054012	172.115	212.627	158.774	224.747	185.159	204.573	149.143	310.032	261.013	274.764	269.813	232.71	277.907	395.234	373.382	480.826	227.643	247.285	388.739	340.961	356.441
FNDC10	ENSG00000228594	643988	protein_coding	fibronectin type III domain containing 10 [Source:HGNC Symbol;Acc:HGNC:42951]	11.5472	13.6502	31.2625	21.4043	0.289681	0.80256	1.28887	0.0308691	0.879344	0.158212	10.5808	3.39956	8.71082	19.067	19.7301	9.36259	9.97983	29.3154	3.76461	7.59018	13.9306	26.2328	16.564	33.1202	12.9497	67.4461	31.327	13.738	24.1954	23.3802	14.3809
MIB2	ENSG00000197530	142678	protein_coding	MIB E3 ubiquitin protein ligase 2 [Source:HGNC Symbol;Acc:HGNC:30577]	102.48	162.882	158.603	98.4611	0.652258	0.0894147	0.613097	0.0573829	0.105518	0.80282	98.7544	74.7903	110.469	113.59	84.2324	168.995	66.5322	176.781	143.055	159.394	172.299	154.858	148.156	196.513	162.95	130.541	87.7157	13.738	153.237	107.159	130.455
MMP23B	ENSG00000189409	8510	protein_coding	matrix metallopeptidase 23B [Source:HGNC Symbol;Acc:HGNC:7171]	0	0	0	0							0	0	0	0	0	0	0	0	0	0	0	0	0	0	0	0	0	0	0	0	0
CDK11B	ENSG00000248333	984	protein_coding	cyclin dependent kinase 11B [Source:HGNC Symbol;Acc:HGNC:1729]	2.352	4.30284	3.64047	0.584505	0.621795		0.53753	0.654154	-0.739532	0.391852	4.23233	2.16336	0.395946	0.40568	1.5177	6.08569	1.6633	6.21841	1.25487	6.07214	3.66594	5.07732	5.52133	2.20801	5.39569	0	0	0	0	2.92252	0
SLC35E2B	ENSG00000189339	728661	protein_coding	solute carrier family 35 member E2B [Source:HGNC Symbol;Acc:HGNC:33941]	14.2975	14.84	15.3364	11.6342	0.0257986		0.104686	0.928913	-0.0585758	0.95296	14.8132	7.72627	5.1473	31.2373	22.7655	14.512	3.88104	9.77179	31.3717	18.2164	0	23.6941	13.8033	11.0401	17.2662	10.8784	6.26541	0	29.5721	4.87087	17.4625
MMP23A	ENSG00000215914	8511	unprocessed_pseudogene	matrix metallopeptidase 23A (pseudogene) [Source:HGNC Symbol;Acc:HGNC:7170]	0	0	0	0							0	0	0	0	0	0	0	0	0	0	0	0	0	0	0	0	0	0	0	0	0
CDK11A	ENSG00000008128	728642	protein_coding	cyclin dependent kinase 11A [Source:HGNC Symbol;Acc:HGNC:1730]	0.450571	0	0	0	-0.168942		-0.143926		-0.0915925		0	0	1.58379	0.81136	0.75885	0	0	0	0	0	0	0	0	0	0	0	0	0	0	0	0
SLC35E2A	ENSG00000215790	9906	transcribed_unprocessed_pseudogene	solute carrier family 35 member E2A [Source:HGNC Symbol;Acc:HGNC:20863]	0	0	0	0							0	0	0	0	0	0	0	0	0	0	0	0	0	0	0	0	0	0	0	0	0
NADK	ENSG00000008130	65220	protein_coding	NAD kinase [Source:HGNC Symbol;Acc:HGNC:29831]	12.0888	13.2447	26.3315	38.828	0.18367	0.902052	1.00679	0.132904	1.65847	0.00386137	9.87544	13.2892	12.6703	12.1704	9.1062	19.1933	8.31652	23.9853	11.2938	3.03607	14.6638	12.6933	33.128	6.62403	24.8202	54.392	8.35387	0	53.7675	46.7604	85.2581
GNB1	ENSG00000078369	2782	protein_coding	G protein subunit beta 1 [Source:HGNC Symbol;Acc:HGNC:4396]	206.454	224.499	240.173	349.105	0.114539	0.744614	0.216482	0.37943	0.715543	0.000134005	175.642	191.303	247.466	222.313	201.854	185.379	221.22	183.887	266.032	239.85	208.225	209.016	238.337	207.553	287.051	258.906	252.705	439.617	420.462	339.987	292.754
GNB1-DT	ENSG00000231050		lncRNA	GNB1 divergent transcript [Source:HGNC Symbol;Acc:HGNC:55772]	0.463634	0.849555	2.56075	0	0.277171		0.795973		0.00792193		0	0	0	3.24544	0	0	0	2.66503	0	0	0.733188	0.846219	0	0	1.07914	10.8784	0	0	0	0	0
CALML6	ENSG00000169885	163688	protein_coding	calmodulin like 6 [Source:HGNC Symbol;Acc:HGNC:24193]	1.21916	6.52247	9.4572	0.205441	1.71366		2.12067	0.0283327	-0.293581	0.520579	4.23233	0	0	2.43408	0.75885	0	1.10887	11.5485	10.039	3.03607	1.46638	5.07732	1.84044	11.0401	5.39569	23.9325	0	0	0	0	1.02721
TMEM52	ENSG00000178821	339456	protein_coding	transmembrane protein 52 [Source:HGNC Symbol;Acc:HGNC:27916]	9.96623	18.1064	12.1387	1.78533	0.679948		0.235093	0.826461	-1.52947	0.0450877	22.5724	9.88963	11.8784	3.24544	5.31195	10.767	6.09878	3.55338	25.0974	15.1804	28.5943	7.61597	24.846	0	6.47483	21.7568	0	0	0	5.84505	3.08162
CFAP74	ENSG00000142609	85452	protein_coding	cilia and flagella associated protein 74 [Source:HGNC Symbol;Acc:HGNC:29368]	0.462738	1.25494	0.86102	0.410882	0.525664		0.403798		0.279771		0	0.309051	2.37568	0	0	0	0.554435	3.55338	0	0	1.46638	3.38488	0.920221	0	0	0	0	0	0	0	2.05441
GABRD	ENSG00000187730	2563	protein_coding	gamma-aminobutyric acid type A receptor subunit delta [Source:HGNC Symbol;Acc:HGNC:4084]	0.187612	0	0.816727	0	0.0419234		0.352143		0.120401		0	0	0	0	0.75885	0	0.554435	0	0	0	0	0.846219	0	0	3.23741	0	0	0	0	0	0
PRKCZ-DT	ENSG00000226969	105378591	lncRNA	PRKCZ divergent transcript [Source:HGNC Symbol;Acc:HGNC:55824]	0	0	0	0							0	0	0	0	0	0	0	0	0	0	0	0	0	0	0	0	0	0	0	0	0
PRKCZ	ENSG00000067606	5590	protein_coding	protein kinase C zeta [Source:HGNC Symbol;Acc:HGNC:9412]	0.0668757	1.84362	1.05432	0.417694	1.20556		0.796688		0.638503		0	0	0	0	0	0.46813	0	4.44172	0	0	2.93275	0	0.920221	0	0	4.35136	2.08847	0	0	0	0
PRKCZ-AS1	ENSG00000182873	100506504	lncRNA	PRKCZ antisense RNA 1 [Source:HGNC Symbol;Acc:HGNC:40477]	0	1.38532	0.184044	0.194835	0.659183		0.324985		0.399297		0	0	0	0	0	0	0	1.77669	3.76461	0	0	0	0.920221	0	0	0	0	0	0	0.974175	0
FAAP20	ENSG00000162585	199990	protein_coding	FA core complex associated protein 20 [Source:HGNC Symbol;Acc:HGNC:26428]	111.337	165.395	266.496	235.286	0.558811	0.160458	1.22042	1.3511e-05	1.04763	0.000185202	121.327	169.36	67.7068	81.5416	82.7147	156.355	100.353	147.465	181.956	173.056	159.102	177.706	223.614	273.793	230.936	426.434	252.705	247.285	252.169	188.016	236.257
SKI	ENSG00000157933	6497	protein_coding	SKI proto-oncogene [Source:HGNC Symbol;Acc:HGNC:10896]	142.337	142.028	166.449	173.818	-0.00761023	0.988418	0.215867	0.513948	0.224903	0.450388	137.551	120.221	114.824	127.789	114.586	207.85	173.538	124.368	180.701	145.731	117.31	133.703	139.874	227.425	202.878	128.365	152.458	233.547	181.196	152.945	148.945
MORN1	ENSG00000116151	79906	protein_coding	MORN repeat containing 1 [Source:HGNC Symbol;Acc:HGNC:25852]	5.259	11.4949	5.36116	7.762	0.860466		-0.0137338	0.968303	0.542292	0.592449	5.64311	1.54525	11.8784	4.46248	1.5177	2.34065	9.42539	8.88344	17.5682	13.6623	5.8655	3.38488	2.76066	0	1.07914	19.5811	18.7962	0	0	9.74175	10.2721
RER1	ENSG00000157916	11079	protein_coding	retention in endoplasmic reticulum sorting receptor 1 [Source:HGNC Symbol;Acc:HGNC:30309]	235.414	223.642	159.823	214.939	-0.0768878	0.81811	-0.551225	0.00303435	-0.175738	0.407769	228.546	233.952	211.435	219.878	227.655	269.175	257.258	219.421	234.66	232.259	208.225	156.551	155.517	150.145	175.9	161	160.812	274.761	254.32	233.802	150.999
PEX10	ENSG00000157911	5192	protein_coding	peroxisomal biogenesis factor 10 [Source:HGNC Symbol;Acc:HGNC:8851]	0.221535	0	0.995917	0.38967	0.0343135		0.5488		0.434313		0	0	0.791893	0	0.75885	0	0	0	0	0	0	1.69244	0	2.20801	1.07914	0	0	0	0	1.94835	0
PLCH2	ENSG00000149527	9651	protein_coding	phospholipase C eta 2 [Source:HGNC Symbol;Acc:HGNC:29037]	0.947716	0.222086	0.368088	0	-0.280297		-0.202585		-0.282547		0	0	0	2.83976	3.79425	0	0	0.888344	0	0	0	0	1.84044	0	0	0	0	0	0	0	0
PANK4	ENSG00000157881	55229	protein_coding	pantothenate kinase 4 (inactive) [Source:HGNC Symbol;Acc:HGNC:19366]	0	0	0	0							0	0	0	0	0	0	0	0	0	0	0	0	0	0	0	0	0	0	0	0	0
HES5	ENSG00000197921	388585	protein_coding	hes family bHLH transcription factor 5 [Source:HGNC Symbol;Acc:HGNC:19764]	0	0	0	0							0	0	0	0	0	0	0	0	0	0	0	0	0	0	0	0	0	0	0	0	0
TNFRSF14-AS1	ENSG00000238164		lncRNA	TNFRSF14 antisense RNA 1 [Source:HGNC Symbol;Acc:HGNC:26966]	0	0	0	0							0	0	0	0	0	0	0	0	0	0	0	0	0	0	0	0	0	0	0	0	0
TNFRSF14	ENSG00000157873	8764	protein_coding	TNF receptor superfamily member 14 [Source:HGNC Symbol;Acc:HGNC:11912]	0.0441501	0	0	0	0.118716		0.158182		0.205706		0	0.309051	0	0	0	0	0	0	0	0	0	0	0	0	0	0	0	0	0	0	0
PRXL2B	ENSG00000157870	127281	protein_coding	peroxiredoxin like 2B [Source:HGNC Symbol;Acc:HGNC:28390]	0	0	0	0							0	0	0	0	0	0	0	0	0	0	0	0	0	0	0	0	0	0	0	0	0
MMEL1	ENSG00000142606	79258	protein_coding	membrane metalloendopeptidase like 1 [Source:HGNC Symbol;Acc:HGNC:14668]	0	0	0	0							0	0	0	0	0	0	0	0	0	0	0	0	0	0	0	0	0	0	0	0	0
MMEL1-AS1	ENSG00000237058		lncRNA	MMEL1 antisense RNA 1 [Source:HGNC Symbol;Acc:HGNC:40695]	0	0	0	0							0	0	0	0	0	0	0	0	0	0	0	0	0	0	0	0	0	0	0	0	0
TTC34	ENSG00000215912	100287898	protein_coding	tetratricopeptide repeat domain 34 [Source:HGNC Symbol;Acc:HGNC:34297]	0	0	0	0							0	0	0	0	0	0	0	0	0	0	0	0	0	0	0	0	0	0	0	0	0
ACTRT2	ENSG00000169717	140625	protein_coding	actin related protein T2 [Source:HGNC Symbol;Acc:HGNC:24026]	0	0	0	0							0	0	0	0	0	0	0	0	0	0	0	0	0	0	0	0	0	0	0	0	0
PRDM16-DT	ENSG00000177133	440556	lncRNA	PRDM16 divergent transcript [Source:HGNC Symbol;Acc:HGNC:48664]	0	0.222086	0.968988	0.584505	0.411442		0.813745		0.728776		0	0	0	0	0	0	0	0.888344	0	0	0	0.846219	1.84044	0	2.15828	0	0	0	0	2.92252	0
PRDM16	ENSG00000142611	63976	protein_coding	PR/SET domain 16 [Source:HGNC Symbol;Acc:HGNC:14000]	0.389152	0.222086	1.23836	0.400276	0.0378311		0.540631		0.362007		1.41078	0	0	0	0.75885	0	0.554435	0.888344	0	0	0	0	1.84044	0	0	4.35136	0	0	0	0.974175	1.02721
MIR4251	ENSG00000283572	100422968	miRNA	microRNA 4251 [Source:HGNC Symbol;Acc:HGNC:38370]	0	0	0	0							0	0	0	0	0	0	0	0	0	0	0	0	0	0	0	0	0	0	0	0	0
ARHGEF16	ENSG00000130762	27237	protein_coding	Rho guanine nucleotide exchange factor 16 [Source:HGNC Symbol;Acc:HGNC:15515]	94.195	130.131	81.7649	23.8389	0.415951	0.556103	-0.206405	0.778738	-1.66783	0.0004209	58.5472	82.8257	87.5041	106.288	83.4735	170.867	69.8588	121.703	154.349	95.6363	148.837	85.4681	104.905	66.2403	10.7914	141.419	33.4155	0	10.7535	37.0186	38.0066
MEGF6	ENSG00000162591	1953	protein_coding	multiple EGF like domains 6 [Source:HGNC Symbol;Acc:HGNC:3232]	96.5575	148.716	258.872	119.291	0.599143	0.252438	1.37763	0.000155306	0.315452	0.492426	98.7544	72.0089	82.3568	129.412	81.9558	77.2414	134.173	104.825	242.19	151.804	96.0476	318.178	278.827	121.441	349.641	226.271	175.431	96.1663	99.4698	48.7087	176.679
MIR551A	ENSG00000207776	693135	miRNA	microRNA 551a [Source:HGNC Symbol;Acc:HGNC:32806]	0	0	0	0							0	0	0	0	0	0	0	0	0	0	0	0	0	0	0	0	0	0	0	0	0
TPRG1L	ENSG00000158109	127262	protein_coding	tumor protein p63 regulated 1 like [Source:HGNC Symbol;Acc:HGNC:27007]	173.331	157.5	88.6131	53.0194	-0.142298	0.794876	-0.931464	0.0013576	-1.75481	2.79531e-10	172.115	241.369	214.999	165.517	156.323	149.333	113.659	143.912	165.643	130.551	189.896	123.548	105.825	72.8643	73.3814	67.4461	50.1232	68.6902	30.6475	45.7862	69.85
WRAP73	ENSG00000116213	49856	protein_coding	WD repeat containing, antisense to TP73 [Source:HGNC Symbol;Acc:HGNC:12759]	47.8979	29.8942	18.9305	16.1623	-0.660999	0.278954	-1.22612	0.00750699	-1.28102	0.00412521	38.7964	40.4857	70.4784	55.9838	50.843	54.303	24.3951	33.7571	35.1363	24.2886	26.3948	27.079	23.9257	19.8721	19.4245	4.35136	16.7077	0	8.06512	27.2769	28.7618
TP73	ENSG00000078900	7161	protein_coding	tumor protein p73 [Source:HGNC Symbol;Acc:HGNC:12003]	13.9607	26.7773	11.7604	10.8457	0.738643	0.496054	-0.22444	0.845979	-0.58705	0.480956	10.5808	2.78146	15.046	13.7931	7.5885	40.7273	7.20765	49.7473	16.3133	21.2525	19.7961	10.1546	7.36177	0	6.47483	34.8109	12.5308	27.4761	0	2.92252	11.2993
TP73-AS3	ENSG00000227589		lncRNA	TP73 antisense RNA 3 [Source:HGNC Symbol;Acc:HGNC:40590]	0	0	0.184044	0	0		0.28927		0		0	0	0	0	0	0	0	0	0	0	0	0	0.920221	0	0	0	0	0	0	0	0
TP73-AS2	ENSG00000235131		lncRNA	TP73 antisense RNA 2 [Source:HGNC Symbol;Acc:HGNC:40591]	0	0	0	0							0	0	0	0	0	0	0	0	0	0	0	0	0	0	0	0	0	0	0	0	0
TP73-AS1	ENSG00000227372	57212	transcribed_unitary_pseudogene	TP73 antisense RNA 1 [Source:HGNC Symbol;Acc:HGNC:29052]	17.0729	16.9655	12.1991	9.5635	-0.0232142		-0.399757	0.580785	-0.585979	0.342882	26.0994	23.1788	13.0662	15.0102	9.86505	17.3208	14.9697	7.10675	25.0974	13.6623	21.9956	20.3093	10.1224	15.4561	15.1079	0	18.7962	0	12.9042	5.84505	10.2721
CCDC27	ENSG00000162592	148870	protein_coding	coiled-coil domain containing 27 [Source:HGNC Symbol;Acc:HGNC:26546]	0.0565638	0.183297	0	0	0.189886		0.153043		0.200567		0	0	0.395946	0	0	0	0	0	0	0	0.733188	0	0	0	0	0	0	0	0	0	0
SMIM1	ENSG00000235169	388588	protein_coding	small integral membrane protein 1 (Vel blood group) [Source:HGNC Symbol;Acc:HGNC:44204]	8.27484	11.9436	9.15824	4.11486	0.416605		0.139182	0.901978	-0.669644	0.413541	8.46466	8.65343	11.0865	6.89656	8.34735	11.7032	2.77217	4.44172	15.0584	12.1443	16.1301	25.3866	1.84044	6.62403	3.23741	8.70273	8.35387	0	0	1.94835	10.2721
LRRC47	ENSG00000130764	57470	protein_coding	leucine rich repeat containing 47 [Source:HGNC Symbol;Acc:HGNC:29207]	98.5759	111.176	114.076	72.1968	0.173612	0.695585	0.205528	0.562424	-0.33356	0.276541	89.5843	99.8235	89.0879	92.495	107.757	138.098	73.1854	131.475	101.644	98.6723	112.911	113.393	103.985	105.984	125.18	121.838	50.1232	41.2141	54.8428	111.056	103.748
RN7SL574P	ENSG00000266075	106481079	misc_RNA	RNA, 7SL, cytoplasmic 574, pseudogene [Source:HGNC Symbol;Acc:HGNC:46590]	0.997339	5.22885	9.79313	4.25961	1.72851		2.38788	0.00765045	1.73437	0.0621966	0	0.927153	0	3.24544	0	2.80878	0	12.4368	2.50974	3.03607	2.93275	7.61597	7.36177	19.8721	3.23741	10.8784	0	0	11.2912	4.87087	5.13603
CEP104	ENSG00000116198	9731	protein_coding	centrosomal protein 104 [Source:HGNC Symbol;Acc:HGNC:24866]	46.6363	48.1006	48.0625	26.3928	0.0422898	0.953138	0.0540528	0.933129	-0.588246	0.191645	55.7257	39.8676	39.9906	57.2009	62.2257	36.5141	34.9294	47.9706	56.4691	42.505	45.4577	55.0043	41.4099	55.2003	62.59	26.1082	31.327	0	10.7535	28.2511	61.6324
DFFB	ENSG00000169598	1677	protein_coding	DNA fragmentation factor subunit beta [Source:HGNC Symbol;Acc:HGNC:2773]	10.0704	5.71521	7.70184	1.09232	-0.670541		-0.312435	0.837165	-1.91031	0.024071	5.64311	0	21.777	13.7931	12.1416	3.27691	13.8609	7.9951	3.76461	3.03607	8.06507	11.8471	8.28199	0	14.0288	4.35136	0	0	0.537675	3.8967	1.02721
C1orf174	ENSG00000198912	339448	protein_coding	chromosome 1 open reading frame 174 [Source:HGNC Symbol;Acc:HGNC:27915]	39.942	34.0408	35.2713	35.5285	-0.217574	0.745103	-0.209716	0.703305	-0.0463148	0.937503	41.6179	14.5254	40.7825	66.9372	34.1483	41.6635	39.9193	40.8638	32.6266	31.8788	30.7939	22.0017	33.128	48.5762	29.1367	43.5136	50.1232	13.738	40.8633	37.9928	34.925
LINC01134	ENSG00000236423	100133612	lncRNA	long intergenic non-protein coding RNA 1134 [Source:HGNC Symbol;Acc:HGNC:49449]	0.648049	1.92226	0.706576	3.78444	0.790408		0.254551	0.903881	0.867132	0.423454	0	0.309051	0.395946	0	0	3.27691	0.554435	0.888344	3.76461	3.03607	0	1.69244	1.84044	0	0	0	0	13.738	1.07535	0	4.10882
LINC01346	ENSG00000233304		lncRNA	long intergenic non-protein coding RNA 1346 [Source:HGNC Symbol;Acc:HGNC:50563]	0	0	0	0							0	0	0	0	0	0	0	0	0	0	0	0	0	0	0	0	0	0	0	0	0
LINC01345	ENSG00000226374	105376672	lncRNA	long intergenic non-protein coding RNA 1345 [Source:HGNC Symbol;Acc:HGNC:50564]	0	0	0	0							0	0	0	0	0	0	0	0	0	0	0	0	0	0	0	0	0	0	0	0	0
LINC02780	ENSG00000284668	105376673	lncRNA	long intergenic non-protein coding RNA 2780 [Source:HGNC Symbol;Acc:HGNC:54300]	0	0	0	0.194835	0		0		0.336793		0	0	0	0	0	0	0	0	0	0	0	0	0	0	0	0	0	0	0	0.974175	0
EEF1DP6	ENSG00000229280	644357	processed_pseudogene	eukaryotic translation elongation factor 1 delta pseudogene 6 [Source:HGNC Symbol;Acc:HGNC:51456]	0.0441501	0	0	0	0.118716		0.158182		0.205706		0	0.309051	0	0	0	0	0	0	0	0	0	0	0	0	0	0	0	0	0	0	0
LINC01777	ENSG00000235054	284661	lncRNA	long intergenic non-protein coding RNA 1777 [Source:HGNC Symbol;Acc:HGNC:52567]	0.869384	0.759018	0	0.38967	-0.0965952		-0.257504		-0.0624297		0	0	0	0	0	6.08569	0	0	0	3.03607	0	0	0	0	0	0	0	0	0	1.94835	0
LINC01646	ENSG00000232596	105376679	lncRNA	long intergenic non-protein coding RNA 1646 [Source:HGNC Symbol;Acc:HGNC:52433]	0	0	0	0							0	0	0	0	0	0	0	0	0	0	0	0	0	0	0	0	0	0	0	0	0
AJAP1	ENSG00000196581	55966	protein_coding	adherens junctions associated protein 1 [Source:HGNC Symbol;Acc:HGNC:30801]	47.8075	26.8071	9.48416	5.53714	-0.810929	0.389436	-1.99395	0.00171738	-2.44239	8.4403e-05	33.1533	65.2098	68.4987	67.7485	29.5952	23.8746	46.5725	8.88344	27.6071	31.8788	38.859	19.463	19.3246	0	8.63311	0	0	0	10.7535	9.74175	7.19044
LINC02781	ENSG00000284674	105376680	lncRNA	long intergenic non-protein coding RNA 2781 [Source:HGNC Symbol;Acc:HGNC:54301]	0	0	0	0							0	0	0	0	0	0	0	0	0	0	0	0	0	0	0	0	0	0	0	0	0
LINC02782	ENSG00000231510		lncRNA	long intergenic non-protein coding RNA 2782 [Source:HGNC Symbol;Acc:HGNC:54302]	0	0	0.736177	0	0		0.502839		0		0	0	0	0	0	0	0	0	0	0	0	0	3.68088	0	0	0	0	0	0	0	0
MIR4689	ENSG00000264101	100616421	miRNA	microRNA 4689 [Source:HGNC Symbol;Acc:HGNC:41895]	0	0	0	0							0	0	0	0	0	0	0	0	0	0	0	0	0	0	0	0	0	0	0	0	0
NPHP4	ENSG00000131697	261734	protein_coding	nephrocystin 4 [Source:HGNC Symbol;Acc:HGNC:19104]	20.4146	15.4206	8.73991	10.51	-0.382489		-1.04074	0.166422	-1.29811	0.0568151	23.2778	14.5254	22.5689	23.5294	24.2832	19.1933	15.5242	18.6552	8.78408	15.1804	19.0629	11.0009	5.52133	8.83204	18.3453	0	8.35387	27.4761	0	13.6384	3.08162
KCNAB2	ENSG00000069424	8514	protein_coding	potassium voltage-gated channel subfamily A regulatory beta subunit 2 [Source:HGNC Symbol;Acc:HGNC:6229]	12.5186	14.2208	66.1213	112.957	0.242834	0.873798	2.25006	6.85369e-06	2.98908	1.88918e-10	9.87544	4.94482	6.73109	10.9534	15.9359	22.0021	17.1875	7.9951	10.039	21.2525	17.5965	34.695	47.8515	17.6641	162.95	67.4461	91.8926	68.6902	156.463	72.0889	175.652
CHD5	ENSG00000116254	26038	protein_coding	chromodomain helicase DNA binding protein 5 [Source:HGNC Symbol;Acc:HGNC:16816]	0.576165	2.36759	22.7898	108.757	1.34307	0.362096	3.19672	0.000247983	4.79861	1.96724e-08	0.705388	0	0	0.40568	1.5177	1.40439	0	2.66503	0	6.07214	0.733188	5.92353	29.4471	22.0801	8.63311	47.865	58.4771	467.093	2.1507	6.81922	9.24486
RPL22	ENSG00000116251	6146	protein_coding	ribosomal protein L22 [Source:HGNC Symbol;Acc:HGNC:10315]	179.164	109.135	128.86	117.062	-0.698792	0.0192236	-0.472918	0.0766646	-0.526919	0.0369236	161.534	210.155	191.638	135.497	203.372	132.949	219.002	125.257	107.919	94.1182	109.245	126.933	105.825	178.849	147.842	84.8516	144.104	68.6902	130.117	132.488	109.911
RNF207-AS1	ENSG00000226944	102724450	lncRNA	RNF207 antisense RNA 1 [Source:HGNC Symbol;Acc:HGNC:41286]	3.31079	1.49221	0.907603	0.595111	-0.81383		-1.08097	0.425766	-1.13275	0.320181	3.52694	0	2.37568	4.0568	2.27655	9.83072	1.10887	0	0	3.03607	2.93275	2.53866	0.920221	0	1.07914	0	0	0	0	1.94835	1.02721
RNF207	ENSG00000158286	388591	protein_coding	ring finger protein 207 [Source:HGNC Symbol;Acc:HGNC:32947]	18.4269	16.7754	16.0645	13.668	-0.118108	0.921616	-0.15056	0.878723	-0.202864	0.807582	32.4479	2.16336	9.89866	11.7647	22.0067	40.7273	9.97983	21.3203	22.5876	13.6623	9.53144	22.0017	20.2449	6.62403	11.8705	19.5811	16.7077	0	12.3665	14.6126	24.6529
ICMT	ENSG00000116237	23463	protein_coding	isoprenylcysteine carboxyl methyltransferase [Source:HGNC Symbol;Acc:HGNC:5350]	54.7632	38.7004	28.6042	17.1007	-0.498041	0.5121	-0.8438	0.125173	-1.31937	0.00804686	40.2071	54.393	90.2758	65.3145	58.4315	39.791	34.9294	28.427	47.685	50.0952	28.5943	48.2345	27.6066	4.41602	41.0072	21.7568	4.17694	0	23.6577	35.0703	22.5985
ICMT-DT	ENSG00000225077		lncRNA	ICMT divergent transcript [Source:HGNC Symbol;Acc:HGNC:28620]	0.619636	1.08569	0.75316	0	0.354053		0.230948		-0.278886		0	0	0.395946	0.40568	0	1.87252	1.6633	0.888344	1.25487	0	2.19956	0.846219	1.84044	0	1.07914	0	0	0	0	0	0
HES3	ENSG00000173673	390992	protein_coding	hes family bHLH transcription factor 3 [Source:HGNC Symbol;Acc:HGNC:26226]	0	0	0	0							0	0	0	0	0	0	0	0	0	0	0	0	0	0	0	0	0	0	0	0	0
GPR153	ENSG00000158292	387509	protein_coding	G protein-coupled receptor 153 [Source:HGNC Symbol;Acc:HGNC:23618]	132.859	127.729	97.7935	43.7467	-0.0660291	0.95039	-0.445936	0.413551	-1.36867	0.00135032	72.655	75.7175	183.323	195.538	62.2257	215.808	124.748	125.257	135.526	89.5641	160.568	48.2345	92.0221	145.729	55.036	147.946	71.0079	0	37.0996	62.3472	48.2787
ACOT7	ENSG00000097021	11332	protein_coding	acyl-CoA thioesterase 7 [Source:HGNC Symbol;Acc:HGNC:24157]	32.1799	59.8237	51.371	62.0911	0.855528	0.141409	0.633022	0.220851	1.03262	0.0195921	29.6263	17.6159	49.4933	36.5112	37.9425	43.5361	10.5343	73.7326	35.1363	62.2395	68.1865	33.0026	45.0908	55.2003	56.1152	67.4461	31.327	13.738	90.3294	105.211	69.85
HES2	ENSG00000069812	54626	protein_coding	hes family bHLH transcription factor 2 [Source:HGNC Symbol;Acc:HGNC:16005]	102.187	94.9705	45.7358	118.159	-0.105186	0.900572	-1.11596	0.0109244	0.29086	0.555237	133.318	93.6424	88.692	76.2678	46.2899	175.081	102.016	134.14	94.1152	81.9739	69.6529	27.9252	59.8144	55.2003	24.8202	60.9191	204.67	0	160.765	124.694	100.666
ESPN	ENSG00000187017	83715	protein_coding	espin [Source:HGNC Symbol;Acc:HGNC:13281]	7.12602	25.4889	8.77485	8.41132	1.52967		0.26645	0.833628	0.119939	0.944565	9.17005	6.79912	9.89866	6.49088	6.82965	5.14943	5.54435	12.4368	52.7045	4.55411	32.2603	11.8471	4.60111	19.8721	7.55397	0	2.08847	13.738	0	8.76757	17.4625
MIR4252	ENSG00000265392	100422975	miRNA	microRNA 4252 [Source:HGNC Symbol;Acc:HGNC:38384]	0	0	0	0							0	0	0	0	0	0	0	0	0	0	0	0	0	0	0	0	0	0	0	0	0
TNFRSF25	ENSG00000215788	8718	protein_coding	TNF receptor superfamily member 25 [Source:HGNC Symbol;Acc:HGNC:11910]	4.64555	11.5336	2.49218	4.55962	1.00696		-0.483083	0.646037	0.226622	0.843837	4.23233	4.94482	2.77162	0.40568	6.0708	10.767	3.32661	7.10675	22.5876	9.10821	7.33188	8.46219	1.84044	0	2.15828	0	4.17694	0	15.5926	0.974175	2.05441
PLEKHG5	ENSG00000171680	57449	protein_coding	pleckstrin homology and RhoGEF domain containing G5 [Source:HGNC Symbol;Acc:HGNC:29105]	66.5695	59.734	47.0132	37.7749	-0.158143	0.863507	-0.472757	0.41783	-0.602874	0.244173	55.0203	123.929	79.9812	43.0021	44.7722	62.7294	56.5524	53.3007	58.9788	59.2034	67.4533	64.3127	56.1335	41.9522	26.9785	45.6893	20.8847	0	16.1302	97.4175	54.4419
NOL9	ENSG00000162408	79707	protein_coding	nucleolar protein 9 [Source:HGNC Symbol;Acc:HGNC:26265]	44.4441	32.4474	33.5132	42.0969	-0.434607	0.43969	-0.40031	0.400505	0.00962126	0.982328	38.091	36.468	45.5338	67.7485	51.6018	32.3009	39.3649	33.7571	32.6266	31.8788	31.5271	44.8496	22.0853	52.9922	28.0576	19.5811	43.8578	27.4761	69.8977	48.7087	20.5441
RNU6-731P	ENSG00000253022	106481411	snRNA	RNA, U6 small nuclear 731, pseudogene [Source:HGNC Symbol;Acc:HGNC:47694]	0	0	0	0							0	0	0	0	0	0	0	0	0	0	0	0	0	0	0	0	0	0	0	0	0
TAS1R1	ENSG00000173662	80835	protein_coding	taste 1 receptor member 1 [Source:HGNC Symbol;Acc:HGNC:14448]	16.8502	32.0032	15.841	8.6186	0.774051	0.402884	-0.0871722	0.937048	-0.707857	0.339848	16.2239	22.5607	19.4014	17.8499	10.6239	25.7471	5.54435	29.3154	37.6461	27.3246	33.7266	16.0782	20.2449	35.3282	7.55397	0	22.9732	0	0	7.7934	12.3265
ZBTB48	ENSG00000204859	3104	protein_coding	zinc finger and BTB domain containing 48 [Source:HGNC Symbol;Acc:HGNC:4930]	33.6831	54.8095	50.3461	48.2157	0.655705	0.149213	0.553108	0.161291	0.533022	0.15845	35.2694	45.1214	27.3203	36.1055	22.7655	48.6855	20.5141	47.9706	67.7629	68.3116	35.193	51.6194	43.2504	44.1602	53.9569	58.7434	45.9463	41.2141	54.8428	29.2252	69.85
KLHL21	ENSG00000162413	9903	protein_coding	kelch like family member 21 [Source:HGNC Symbol;Acc:HGNC:29041]	108.53	100.339	87.7677	81.9339	-0.110638	0.844263	-0.29205	0.436114	-0.4193	0.20202	110.041	85.6071	134.226	131.846	108.516	124.054	65.4233	113.708	84.0762	100.19	103.38	107.47	98.4637	121.441	72.3023	39.1623	66.831	96.1663	104.309	64.2955	78.0677
PHF13	ENSG00000116273	148479	protein_coding	PHD finger protein 13 [Source:HGNC Symbol;Acc:HGNC:22983]	23.1748	15.6167	21.3844	16.6682	-0.533782	0.433166	-0.129908	0.864864	-0.675048	0.187975	31.0371	11.1258	20.1933	12.9818	31.1129	25.279	30.4939	11.5485	18.823	16.6984	15.3969	21.1555	20.2449	24.2881	12.9497	28.2839	22.9732	27.4761	9.14047	16.561	7.19044
THAP3	ENSG00000041988	90326	protein_coding	THAP domain containing 3 [Source:HGNC Symbol;Acc:HGNC:20855]	26.0129	34.7656	36.3646	34.5812	0.395243	0.617651	0.435534	0.492777	0.470971	0.407796	29.6263	4.01766	34.8433	34.0771	20.489	34.6416	24.3951	35.5338	25.0974	42.505	35.9262	37.2336	29.4471	72.8643	18.3453	23.9325	58.4771	13.738	31.7228	35.0703	33.8978
DNAJC11	ENSG00000007923	55735	protein_coding	DnaJ heat shock protein family (Hsp40) member C11 [Source:HGNC Symbol;Acc:HGNC:25570]	2.03693	3.93738	4.94756	1.40627	0.68907		0.974298	0.383952	0.00987795	0.955339	4.93772	0	0.791893	4.0568	0	2.80878	1.6633	3.55338	2.50974	4.55411	5.13232	6.76975	2.76066	4.41602	10.7914	0	0	0	0	2.92252	4.10882
LINC01672	ENSG00000228750		lncRNA	long intergenic non-protein coding RNA 1672 [Source:HGNC Symbol;Acc:HGNC:52460]	0	0	0	0.417694	0		0		0.336793		0	0	0	0	0	0	0	0	0	0	0	0	0	0	0	0	2.08847	0	0	0	0
CAMTA1-DT	ENSG00000237436		lncRNA	CAMTA1 divergent transcript [Source:HGNC Symbol;Acc:HGNC:53020]	1.05833	7.09095	4.68496	0.616324	1.81973		1.42455	0.191133	0.108033	0.924136	0.705388	3.09051	1.97973	0.40568	0.75885	0.46813	0	0	11.2938	6.07214	10.9978	4.2311	1.84044	0	6.47483	10.8784	0	0	0	0	3.08162
CAMTA1	ENSG00000171735	23261	protein_coding	calmodulin binding transcription activator 1 [Source:HGNC Symbol;Acc:HGNC:18806]	81.445	53.5949	64.7113	64.6902	-0.584017	0.149543	-0.326324	0.388207	-0.489819	0.139229	64.1903	79.7352	76.8136	90.4666	91.062	88.0084	79.8386	58.6307	51.4496	48.5771	55.7223	71.0824	63.4953	86.1124	59.3526	43.5136	87.7157	96.1663	25.8084	61.373	52.3875
RNU1-8P	ENSG00000207056	106481604	snRNA	RNA, U1 small nuclear 8, pseudogene [Source:HGNC Symbol;Acc:HGNC:48307]	0	0	0	0.194835	0		0		0.336793		0	0	0	0	0	0	0	0	0	0	0	0	0	0	0	0	0	0	0	0.974175	0
CAMTA1-IT1	ENSG00000237402		lncRNA	CAMTA1 intronic transcript 1 [Source:HGNC Symbol;Acc:HGNC:41446]	0.364805	1.4382	0.338488	0.194835	0.718786		0.187808		0.215298		0	0	1.18784	0.81136	0	0	0.554435	1.77669	2.50974	0	1.46638	1.69244	0	0	0	0	0	0	0	0.974175	0
CAMTA1-AS2	ENSG00000237728	102725193	lncRNA	CAMTA1 antisense RNA 2 [Source:HGNC Symbol;Acc:HGNC:40855]	0	0	0	0							0	0	0	0	0	0	0	0	0	0	0	0	0	0	0	0	0	0	0	0	0
CAMTA1-AS1	ENSG00000225126		lncRNA	CAMTA1 antisense RNA 1 [Source:HGNC Symbol;Acc:HGNC:40856]	0	0	0	0							0	0	0	0	0	0	0	0	0	0	0	0	0	0	0	0	0	0	0	0	0
VAMP3	ENSG00000049245	9341	protein_coding	vesicle associated membrane protein 3 [Source:HGNC Symbol;Acc:HGNC:12644]	149.097	147.878	122.774	167.805	-0.0123498	0.986441	-0.267439	0.491741	0.156027	0.679376	141.078	158.852	160.754	117.241	135.075	167.122	163.558	147.465	114.193	170.02	159.835	128.625	140.794	189.889	124.101	30.4595	156.635	178.594	152.7	211.396	139.7
PER3	ENSG00000049246	8863	protein_coding	period circadian regulator 3 [Source:HGNC Symbol;Acc:HGNC:8847]	102.165	108.402	57.0045	14.2238	0.045709	0.936526	-0.793359	0.181034	-2.48163	5.81929e-07	111.451	79.7352	117.596	140.365	64.5023	103.925	97.5805	116.373	119.213	88.0461	109.978	87.1606	37.7291	44.1602	52.8778	63.0948	37.5924	0	0	6.81922	26.7074
UTS2	ENSG00000049247	10911	protein_coding	urotensin 2 [Source:HGNC Symbol;Acc:HGNC:12636]	0.113128	0.733188	3.69692	1.64353	0.523702		1.19926	0.210525	0.901681	0.274776	0	0	0.791893	0	0	0	0	0	0	0	2.93275	0	0	0	1.07914	17.4055	0	0	0	0	8.21765
TNFRSF9	ENSG00000049249	3604	protein_coding	TNF receptor superfamily member 9 [Source:HGNC Symbol;Acc:HGNC:11924]	0.108407	1.30775	7.30752	7.69942	1.63129		3.16391	0.000430149	3.2993	0.000162547	0	0	0	0	0.75885	0	0	0	3.76461	0	1.46638	14.3857	9.20221	0	12.9497	0	0	0	20.4316	7.7934	10.2721
PARK7	ENSG00000116288	11315	protein_coding	Parkinsonism associated deglycase [Source:HGNC Symbol;Acc:HGNC:16369]	206.277	153.068	162.99	180.134	-0.418391	0.26546	-0.346815	0.282907	-0.356264	0.236461	194.687	250.64	235.192	188.641	236.761	148.397	189.617	129.698	133.016	145.731	203.826	121.009	166.56	207.553	134.892	184.933	158.724	343.451	129.58	154.894	114.02
Y_RNA	ENSG00000200344		misc_RNA	Y RNA [Source:RFAM;Acc:RF00019]	0	0	0	0							0	0	0	0	0	0	0	0	0	0	0	0	0	0	0	0	0	0	0	0	0
ERRFI1	ENSG00000116285	54206	protein_coding	ERBB receptor feedback inhibitor 1 [Source:HGNC Symbol;Acc:HGNC:18185]	67.6323	21.4294	18.5202	57.5748	-1.55373	0.00323562	-1.75347	8.54227e-05	-0.209694	0.735381	82.5304	69.2274	109.281	63.6917	46.2899	36.9822	65.4233	16.8785	10.039	25.8066	32.9935	25.3866	19.3246	8.83204	12.9497	26.1082	33.4155	54.9521	111.836	31.1736	56.4963
ERRFI1-DT	ENSG00000238290	121832806	lncRNA	ERRFI1 divergent transcript [Source:HGNC Symbol;Acc:HGNC:55646]	0	0.366594	0	0.850651	0.318304		0		0.587184		0	0	0	0	0	0	0	0	0	0	1.46638	0	0	0	0	0	0	0	3.22605	0	1.02721
RPL7AP18	ENSG00000232848		processed_pseudogene	ribosomal protein L7a pseudogene 18 [Source:HGNC Symbol;Acc:HGNC:35613]	0.0579543	0	0	0	0.11024		0.149287		0.19681		0	0	0	0.40568	0	0	0	0	0	0	0	0	0	0	0	0	0	0	0	0	0
LINC01714	ENSG00000227634	102724539	lncRNA	long intergenic non-protein coding RNA 1714 [Source:HGNC Symbol;Acc:HGNC:52501]	0	0	0	0							0	0	0	0	0	0	0	0	0	0	0	0	0	0	0	0	0	0	0	0	0
RNU1-7P	ENSG00000200975	106481952	snRNA	RNA, U1 small nuclear 7, pseudogene [Source:HGNC Symbol;Acc:HGNC:48306]	0	0	0	1.25308	0		0		0.485118		0	0	0	0	0	0	0	0	0	0	0	0	0	0	0	0	6.26541	0	0	0	0
RNU6-991P	ENSG00000251977	106480004	snRNA	RNA, U6 small nuclear 991, pseudogene [Source:HGNC Symbol;Acc:HGNC:47954]	0	0	0	0							0	0	0	0	0	0	0	0	0	0	0	0	0	0	0	0	0	0	0	0	0
SLC45A1	ENSG00000162426	50651	protein_coding	solute carrier family 45 member 1 [Source:HGNC Symbol;Acc:HGNC:17939]	2.72155	2.95398	1.49152	2.05246	0.0546534		-0.443789	0.740432	-0.0462283	0.983923	2.11617	0	7.91893	1.21704	0	2.80878	4.98991	5.33007	5.01948	0	1.46638	2.53866	2.76066	0	2.15828	0	0	0	2.1507	1.94835	6.16324
RERE	ENSG00000142599	473	protein_coding	arginine-glutamic acid dipeptide repeats [Source:HGNC Symbol;Acc:HGNC:9965]	149.972	129.626	125.559	92.9281	-0.202646	0.688514	-0.248521	0.531752	-0.563953	0.0765961	177.758	91.4791	157.191	150.913	153.288	163.377	155.796	145.688	136.781	106.263	129.774	130.318	132.512	101.568	117.626	145.771	39.6809	54.9521	168.292	106.185	95.5302
RERE-AS1	ENSG00000232912		lncRNA	RERE antisense RNA 1 [Source:HGNC Symbol;Acc:HGNC:40501]	0.270461	1.79187	2.848	0	0.967689		1.33451	0.251296	0.255216	0.94461	0.705388	0	1.18784	0	0	0	0	2.66503	0	3.03607	1.46638	7.61597	0	6.62403	0	0	0	0	0	0	0
RPL7P11	ENSG00000234619	100270823	processed_pseudogene	ribosomal protein L7 pseudogene 11 [Source:HGNC Symbol;Acc:HGNC:35667]	0	0	0	0							0	0	0	0	0	0	0	0	0	0	0	0	0	0	0	0	0	0	0	0	0
RPL7P7	ENSG00000224315	644896	processed_pseudogene	ribosomal protein L7 pseudogene 7 [Source:HGNC Symbol;Acc:HGNC:36895]	0.876661	0	0.338488	0	-0.430789		-0.232533		-0.32846		0.705388	0	3.56352	0	0.75885	0	1.10887	0	0	0	0	1.69244	0	0	0	0	0	0	0	0	0
RPL23AP19	ENSG00000229716		processed_pseudogene	ribosomal protein L23a pseudogene 19 [Source:HGNC Symbol;Acc:HGNC:36708]	0.167505	0.666258	0.353288	0.194835	0.436761		0.336489		0.327274		0	0.618102	0	0	0	0	0.554435	2.66503	0	0	0	0.846219	0.920221	0	0	0	0	0	0	0.974175	0
ENO1	ENSG00000074800	2023	protein_coding	enolase 1 [Source:HGNC Symbol;Acc:HGNC:3350]	10557.6	16388.2	9697.71	5475.1	0.614242	0.0949393	-0.120514	0.779138	-0.925538	0.000624717	8133.83	11712.7	11562.8	11981.8	9279.98	15366.8	5865.37	15076.1	16320.8	16558.7	17597.2	13036	9080.74	11324.9	3926.98	11119.9	5269.21	5756.24	5111.14	4788.07	6450.85
MIR6728	ENSG00000274258	102465436	miRNA	microRNA 6728 [Source:HGNC Symbol;Acc:HGNC:49961]	0	0	0	0							0	0	0	0	0	0	0	0	0	0	0	0	0	0	0	0	0	0	0	0	0
ENO1-AS1	ENSG00000230679	100505975	lncRNA	ENO1 antisense RNA 1 [Source:HGNC Symbol;Acc:HGNC:40214]	0.169691	0.627434	0.169244	0.107535	0.182531		0.129708		0.170193		0	0	1.18784	0	0	0	0	0	2.50974	0	0	0.846219	0	0	0	0	0	0	0.537675	0	0
RNU6-304P	ENSG00000201725	106481275	snRNA	RNA, U6 small nuclear 304, pseudogene [Source:HGNC Symbol;Acc:HGNC:47267]	0	0.183297	0	0	0.252251		0		0		0	0	0	0	0	0	0	0	0	0	0.733188	0	0	0	0	0	0	0	0	0	0
HMGN2P17	ENSG00000238249		processed_pseudogene	high mobility group nucleosomal binding domain 2 pseudogene 17 [Source:HGNC Symbol;Acc:HGNC:39381]	0.113128	0	0	0	0.0509751		0.0870939		0.134618		0	0	0.791893	0	0	0	0	0	0	0	0	0	0	0	0	0	0	0	0	0	0
CA6	ENSG00000131686	765	protein_coding	carbonic anhydrase 6 [Source:HGNC Symbol;Acc:HGNC:1380]	46.9832	40.8118	13.9547	0	-0.294629	0.914846	-1.49903	0.106015	-4.25717	3.7769e-08	30.3317	45.7395	74.4379	78.7019	40.2191	59.4525	0	78.1743	15.0584	10.6263	59.3882	34.695	5.52133	13.2481	1.07914	15.2298	0	0	0	0	0
RN7SL451P	ENSG00000265141	106480377	misc_RNA	RNA, 7SL, cytoplasmic 451, pseudogene [Source:HGNC Symbol;Acc:HGNC:46467]	0.401538	0.183297	0.368088	0	-0.0445826		0.063221		-0.0379449		0	0	1.58379	0	0.75885	0.46813	0	0	0	0	0.733188	0	1.84044	0	0	0	0	0	0	0	0
SLC2A7	ENSG00000197241	155184	protein_coding	solute carrier family 2 member 7 [Source:HGNC Symbol;Acc:HGNC:13445]	0	0	0	0							0	0	0	0	0	0	0	0	0	0	0	0	0	0	0	0	0	0	0	0	0
SLC2A5	ENSG00000142583	6518	protein_coding	solute carrier family 2 member 5 [Source:HGNC Symbol;Acc:HGNC:11010]	22.8492	18.5178	30.4243	61.2981	-0.239857	0.804728	0.39858	0.632753	0.980564	0.109425	16.9293	15.7616	17.4216	30.8317	34.9071	22.4702	21.623	16.8785	25.0974	16.6984	15.3969	37.2336	38.6493	28.7041	41.0072	6.52705	10.4423	206.071	57.5312	7.7934	24.6529
GPR157	ENSG00000180758	80045	protein_coding	G protein-coupled receptor 157 [Source:HGNC Symbol;Acc:HGNC:23687]	65.5633	146.933	161.018	147.562	1.11855	0.0186319	1.23459	0.0014011	1.17288	0.00187584	36.6802	50.0663	67.7068	84.7871	66.7788	105.797	47.127	142.135	210.818	112.335	122.442	121.856	106.746	200.929	103.597	271.96	106.512	96.1663	270.988	91.5724	172.571
MIR34AHG	ENSG00000228526	106614088	lncRNA	MIR34A host gene [Source:HGNC Symbol;Acc:HGNC:51913]	9.28832	7.04989	8.97514	9.85638	-0.292867		0.0200136	0.988279	0.223664	0.824226	26.0994	12.053	3.56352	14.6045	3.79425	0.46813	4.43548	3.55338	11.2938	4.55411	8.79826	22.8479	10.1224	0	7.55397	4.35136	12.5308	0	22.5823	3.8967	10.2721
MIR34A	ENSG00000284357	407040	miRNA	microRNA 34a [Source:HGNC Symbol;Acc:HGNC:31635]	0	0	0	0							0	0	0	0	0	0	0	0	0	0	0	0	0	0	0	0	0	0	0	0	0
LNCTAM34A	ENSG00000234546	102724571	lncRNA	long non coding transcriptional activator of miR34a [Source:HGNC Symbol;Acc:HGNC:52548]	5.91119	2.22422	22.6201	9.82331	-0.9336		1.64532	0.0317858	0.727713	0.393985	11.2862	0.309051	4.75136	7.70792	5.31195	7.02195	4.98991	0.888344	1.25487	4.55411	2.19956	48.2345	2.76066	13.2481	11.8705	36.9866	25.0616	0	3.22605	13.6384	7.19044
H6PD	ENSG00000049239	9563	protein_coding	hexose-6-phosphate dehydrogenase/glucose 1-dehydrogenase [Source:HGNC Symbol;Acc:HGNC:4795]	74.9218	67.4607	96.4322	123.914	-0.135373	0.817899	0.36717	0.365799	0.588455	0.0874178	92.4059	61.1921	49.0973	61.6633	91.062	72.5601	96.4717	51.524	90.3506	54.6493	73.3188	69.39	85.5806	75.0724	167.266	84.8516	68.9195	219.809	122.59	99.3658	108.884
SPSB1	ENSG00000171621	80176	protein_coding	splA/ryanodine receptor domain and SOCS box containing 1 [Source:HGNC Symbol;Acc:HGNC:30628]	14.9574	16.1548	13.7943	16.802	0.088541	0.941564	-0.0548369	0.957758	0.203917	0.803836	23.9832	1.2362	15.4419	12.9818	6.82965	18.7252	25.504	11.5485	12.5487	27.3246	13.1974	22.0017	11.0427	13.2481	20.5036	2.17568	14.6193	13.738	27.4214	9.74175	18.4897
LINC02606	ENSG00000284693	100506022	lncRNA	long intergenic non-protein coding RNA 2606 [Source:HGNC Symbol;Acc:HGNC:54047]	2.53088	1.12561	1.08946	0.417694	-0.686609		-0.640811	0.705159	-0.954545	0.322644	2.11617	0	4.35541	4.86816	0.75885	5.61756	0	0	0	3.03607	1.46638	0.846219	4.60111	0	0	0	2.08847	0	0	0	0
RNA5SP40	ENSG00000252956	100873279	rRNA_pseudogene	RNA, 5S ribosomal pseudogene 40 [Source:HGNC Symbol;Acc:HGNC:42816]	0	0	0	0							0	0	0	0	0	0	0	0	0	0	0	0	0	0	0	0	0	0	0	0	0
SLC25A33	ENSG00000171612	84275	protein_coding	solute carrier family 25 member 33 [Source:HGNC Symbol;Acc:HGNC:29681]	25.1062	18.6154	12.0679	11.5985	-0.415602	0.614375	-0.980266	0.0835439	-0.913602	0.0933559	21.1617	46.3576	18.6095	32.4544	25.0421	18.2571	13.8609	17.7669	7.52921	22.7705	26.3948	11.0009	16.564	15.4561	10.7914	6.52705	27.1501	0	8.06512	15.5868	7.19044
TMEM201	ENSG00000188807	199953	protein_coding	transmembrane protein 201 [Source:HGNC Symbol;Acc:HGNC:33719]	15.71	21.0205	30.0592	12.348	0.385211	0.627718	0.821283	0.129975	-0.300712	0.617993	14.1078	24.415	10.6906	18.6613	18.9713	15.9164	7.20765	17.7669	16.3133	25.8066	24.1952	14.3857	25.7662	28.7041	18.3453	63.0948	4.17694	13.738	8.06512	22.406	13.3537
PIK3CD	ENSG00000171608	5293	protein_coding	phosphatidylinositol-4,5-bisphosphate 3-kinase catalytic subunit delta [Source:HGNC Symbol;Acc:HGNC:8977]	33.1503	35.7727	42.4247	40.5185	0.12126	0.881194	0.35612	0.499731	0.230631	0.658136	40.9125	29.9779	24.9446	32.0487	23.5244	61.7931	18.8508	39.9755	25.0974	30.3607	47.6572	49.0807	35.8886	24.2881	59.3526	43.5136	12.5308	54.9521	38.1749	49.6829	47.2515
PIK3CD-AS1	ENSG00000179840	644997	lncRNA	PIK3CD antisense RNA 1 [Source:HGNC Symbol;Acc:HGNC:32346]	0	0	0	0							0	0	0	0	0	0	0	0	0	0	0	0	0	0	0	0	0	0	0	0	0
PIK3CD-AS2	ENSG00000231789	101929074	lncRNA	PIK3CD antisense RNA 2 [Source:HGNC Symbol;Acc:HGNC:51334]	12.033	15.4064	9.19089	3.45472	0.252929		-0.412833	0.69851	-1.36647	0.0703238	11.2862	1.54525	22.5689	13.3874	11.3828	16.8527	7.20765	12.4368	20.0779	15.1804	13.9306	8.46219	3.68088	6.62403	1.07914	26.1082	12.5308	0	2.68837	0	2.05441
CLSTN1	ENSG00000171603	22883	protein_coding	calsyntenin 1 [Source:HGNC Symbol;Acc:HGNC:17447]	126.527	64.5482	51.567	52.8132	-0.941335	0.033818	-1.25179	0.000423225	-1.06386	0.00272498	95.2274	151.435	173.424	124.138	154.805	85.1996	101.462	68.4025	45.1753	69.8296	74.7852	57.5429	72.6975	35.3282	24.8202	67.4461	50.1232	13.738	97.3191	53.5796	49.3059
MZT1P1	ENSG00000271264		processed_pseudogene	mitotic spindle organizing protein 1 pseudogene 1 [Source:HGNC Symbol;Acc:HGNC:50605]	0	0	0	0							0	0	0	0	0	0	0	0	0	0	0	0	0	0	0	0	0	0	0	0	0
CTNNBIP1	ENSG00000178585	56998	protein_coding	catenin beta interacting protein 1 [Source:HGNC Symbol;Acc:HGNC:16913]	31.9744	41.536	35.1118	18.8635	0.357947	0.54341	0.126152	0.834502	-0.450294	0.322795	26.8048	38.0133	35.6352	23.9351	37.9425	24.3427	37.1471	44.4172	42.6655	39.4689	39.5922	40.6185	35.8886	17.6641	24.8202	56.5677	18.7962	0	36.0242	29.2252	10.2721
LZIC	ENSG00000162441	84328	protein_coding	leucine zipper and CTNNBIP1 domain containing [Source:HGNC Symbol;Acc:HGNC:17497]	78.4537	100.323	87.8243	65.2511	0.352237	0.454811	0.168974	0.711206	-0.147269	0.721722	90.9951	69.2274	82.7528	61.2577	80.4381	115.16	49.3447	92.3878	92.8603	78.9379	137.106	85.4681	111.347	103.776	88.4893	50.0407	71.0079	27.4761	51.6168	66.2439	109.911
NMNAT1	ENSG00000173614	64802	protein_coding	nicotinamide nucleotide adenylyltransferase 1 [Source:HGNC Symbol;Acc:HGNC:17877]	22.7236	17.2303	6.53762	13.3026	-0.384124	0.762743	-1.4895	0.0414002	-0.909136	0.224674	16.2239	61.1921	14.2541	6.49088	28.8363	21.534	10.5343	27.5387	25.0974	4.55411	11.731	14.3857	7.36177	6.62403	4.31655	0	4.17694	27.4761	4.83907	14.6126	15.4081
RN7SKP269	ENSG00000202415		misc_RNA	RN7SK pseudogene 269 [Source:HGNC Symbol;Acc:HGNC:45993]	0	0	0	0							0	0	0	0	0	0	0	0	0	0	0	0	0	0	0	0	0	0	0	0	0
TMEM274P	ENSG00000283611	113391335	unitary_pseudogene	transmembrane protein 274, pseudogene [Source:HGNC Symbol;Acc:HGNC:53732]	0	0	0	0							0	0	0	0	0	0	0	0	0	0	0	0	0	0	0	0	0	0	0	0	0
MIR5697	ENSG00000265521	100847055	miRNA	microRNA 5697 [Source:HGNC Symbol;Acc:HGNC:43509]	0	0	0	0							0	0	0	0	0	0	0	0	0	0	0	0	0	0	0	0	0	0	0	0	0
RBP7	ENSG00000162444	116362	protein_coding	retinol binding protein 7 [Source:HGNC Symbol;Acc:HGNC:30316]	1.89968	2.99733	7.87124	3.41761	0.54317		1.60546	0.0810688	0.965517	0.329093	0.705388	1.85431	1.97973	0.40568	3.79425	2.34065	2.21774	0	0	7.59018	4.39913	5.92353	7.36177	2.20801	8.63311	15.2298	0	0	10.2158	5.84505	1.02721
UBE4B	ENSG00000130939	10277	protein_coding	ubiquitination factor E4B [Source:HGNC Symbol;Acc:HGNC:12500]	48.9067	47.8337	63.8387	92.6445	-0.0306822	0.952834	0.362006	0.317359	0.708785	0.0177778	38.7964	54.393	47.5136	37.7282	50.843	54.303	58.7701	44.4172	36.3912	59.2034	51.3232	62.6202	50.6122	59.6163	63.6692	82.6759	50.1232	178.594	104.309	61.373	68.8228
PGAM1P11	ENSG00000233623	100420660	processed_pseudogene	phosphoglycerate mutase 1 pseudogene 11 [Source:HGNC Symbol;Acc:HGNC:42464]	0	0	0	0							0	0	0	0	0	0	0	0	0	0	0	0	0	0	0	0	0	0	0	0	0
RNU6-828P	ENSG00000201746	106479932	snRNA	RNA, U6 small nuclear 828, pseudogene [Source:HGNC Symbol;Acc:HGNC:47791]	0	0	0	0							0	0	0	0	0	0	0	0	0	0	0	0	0	0	0	0	0	0	0	0	0
KIF1B	ENSG00000054523	23095	protein_coding	kinesin family member 1B [Source:HGNC Symbol;Acc:HGNC:16636]	38.4321	40.8873	57.2317	63.3024	0.10987	0.883556	0.545784	0.186016	0.721926	0.0513324	29.6263	30.287	43.95	22.7181	43.2545	45.4086	53.7802	37.3105	40.1558	30.3607	55.7223	47.3883	50.6122	103.776	58.2735	26.1082	75.1849	54.9521	77.9628	65.2697	43.1427
RNU6-37P	ENSG00000199562	106478920	snRNA	RNA, U6 small nuclear 37, pseudogene [Source:HGNC Symbol;Acc:HGNC:34281]	0.113128	0	0	0.194835	0.0611615		0.0942825		0.212668		0	0	0.791893	0	0	0	0	0	0	0	0	0	0	0	0	0	0	0	0	0.974175	0
RN7SL731P	ENSG00000264501	107048981	misc_RNA	RNA, 7SL, cytoplasmic 731, pseudogene [Source:HGNC Symbol;Acc:HGNC:46747]	0	0	0	0							0	0	0	0	0	0	0	0	0	0	0	0	0	0	0	0	0	0	0	0	0
PGD	ENSG00000142657	5226	protein_coding	phosphogluconate dehydrogenase [Source:HGNC Symbol;Acc:HGNC:8891]	291.446	225.533	161.629	193.365	-0.361896	0.211558	-0.822774	8.71725e-05	-0.529652	0.014694	287.093	258.058	249.842	292.901	396.12	291.645	264.465	206.096	249.719	188.236	258.082	219.171	159.198	167.809	159.712	102.257	215.112	137.38	223.673	201.654	189.006
CENPS-CORT	ENSG00000251503	100526739	protein_coding	CENPS-CORT readthrough [Source:HGNC Symbol;Acc:HGNC:38843]	0	0	0	0							0	0	0	0	0	0	0	0	0	0	0	0	0	0	0	0	0	0	0	0	0
CENPS	ENSG00000175279	378708	protein_coding	centromere protein S [Source:HGNC Symbol;Acc:HGNC:23163]	12.2577	8.65627	15.6301	10.2186	-0.397988		0.243884	0.802334	-0.0330205	0.977005	10.5808	22.2517	13.8581	6.0852	18.9713	7.9582	6.09878	14.2135	6.27434	6.07214	8.06507	11.0009	7.36177	0	5.39569	54.392	8.35387	0	16.6679	11.6901	14.3809
CORT	ENSG00000241563	1325	protein_coding	cortistatin [Source:HGNC Symbol;Acc:HGNC:2257]	0.237615	0	0	0	-0.0287066		0.00347536		0.050999		0	0	0	0	0	0	1.6633	0	0	0	0	0	0	0	0	0	0	0	0	0	0
DFFA	ENSG00000160049	1676	protein_coding	DNA fragmentation factor subunit alpha [Source:HGNC Symbol;Acc:HGNC:2772]	41.5215	36.964	57.349	35.231	-0.146871	0.854943	0.40632	0.458894	-0.0564622	0.927343	42.3233	33.9956	41.1784	29.2089	34.1483	51.0261	58.7701	34.6454	31.3717	34.9148	46.924	38.0799	34.0482	39.7442	33.4533	141.419	56.3886	0	37.6372	57.4763	24.6529
PEX14	ENSG00000142655	5195	protein_coding	peroxisomal biogenesis factor 14 [Source:HGNC Symbol;Acc:HGNC:8856]	40.4588	26.233	41.4871	30.2713	-0.593689	0.315854	-0.0300735	0.974123	-0.460526	0.344391	36.6802	62.7373	34.8433	47.8702	25.0421	41.6635	34.375	37.3105	17.5682	27.3246	22.7288	26.2328	29.4471	48.5762	20.5036	82.6759	20.8847	41.2141	43.014	18.5093	27.7346
RN7SL614P	ENSG00000243267	106481089	misc_RNA	RNA, 7SL, cytoplasmic 614, pseudogene [Source:HGNC Symbol;Acc:HGNC:46630]	0	0	0	0							0	0	0	0	0	0	0	0	0	0	0	0	0	0	0	0	0	0	0	0	0
CASZ1	ENSG00000130940	54897	protein_coding	castor zinc finger 1 [Source:HGNC Symbol;Acc:HGNC:26002]	22.1861	35.1591	38.1302	33.9263	0.608287	0.491947	0.688046	0.327725	0.711876	0.27191	26.0994	10.5077	15.046	12.5761	23.5244	42.5998	24.9496	24.8736	77.8019	16.6984	21.2625	16.9244	21.1651	105.984	24.8202	21.7568	22.9732	0	53.2298	57.4763	35.9522
HSPE1P24	ENSG00000225158	106480259	processed_pseudogene	heat shock protein family E (Hsp10) member 1 pseudogene 24 [Source:HGNC Symbol;Acc:HGNC:49343]	0	0	0	0							0	0	0	0	0	0	0	0	0	0	0	0	0	0	0	0	0	0	0	0	0
C1orf127	ENSG00000175262	148345	protein_coding	chromosome 1 open reading frame 127 [Source:HGNC Symbol;Acc:HGNC:26730]	0	0	5.6793	0.595111	0		2.16665	0.0431059	0.991533	0.272949	0	0	0	0	0	0	0	0	0	0	0	3.38488	0	0	1.07914	23.9325	0	0	0	1.94835	1.02721
CFL1P6	ENSG00000215785		processed_pseudogene	cofilin 1 pseudogene 6 [Source:HGNC Symbol;Acc:HGNC:34545]	0	0	0	0							0	0	0	0	0	0	0	0	0	0	0	0	0	0	0	0	0	0	0	0	0
TARDBP	ENSG00000120948	23435	protein_coding	TAR DNA binding protein [Source:HGNC Symbol;Acc:HGNC:11571]	57.1954	101.894	151.153	82.0023	0.803729	0.0775221	1.33274	9.48541e-05	0.352373	0.410657	55.0203	68.6093	75.2298	58.0122	55.3961	45.4086	42.6915	120.815	114.193	94.1182	78.4511	99.0077	80.0592	214.177	101.439	261.082	48.0348	151.118	59.1442	62.3472	89.3669
MASP2	ENSG00000009724	10747	protein_coding	MBL associated serine protease 2 [Source:HGNC Symbol;Acc:HGNC:6902]	4.02637	3.98903	8.38212	2.20303	0.0249651		0.775047	0.497925	-0.325829	0.745524	4.23233	0	3.95946	0.81136	11.3828	2.80878	4.98991	0	10.039	1.51804	4.39913	7.61597	3.68088	17.6641	12.9497	0	2.08847	0	0	5.84505	3.08162
SRM	ENSG00000116649	6723	protein_coding	spermidine synthase [Source:HGNC Symbol;Acc:HGNC:11296]	121.221	143.398	183.094	236.436	0.24208	0.561103	0.574245	0.037634	0.972332	7.00277e-05	153.775	122.693	111.261	116.43	108.516	146.056	89.8184	144.8	169.407	124.479	134.907	131.164	184.964	231.841	158.633	208.865	160.812	206.071	216.683	381.876	216.74
EXOSC10	ENSG00000171824	5394	protein_coding	exosome component 10 [Source:HGNC Symbol;Acc:HGNC:9138]	65.0883	58.9469	60.8148	47.3043	-0.141371	0.792472	-0.0763236	0.874328	-0.248707	0.486789	90.9951	67.3731	62.1636	57.2009	62.2257	61.325	54.3346	61.2958	48.9399	69.8296	55.7223	69.39	67.1761	33.1202	62.59	71.7975	31.327	13.738	68.8224	68.1922	54.4419
EXOSC10-AS1	ENSG00000230337	105376736	lncRNA	EXOSC10 antisense RNA 1 [Source:HGNC Symbol;Acc:HGNC:40456]	0.576708	1.13853	0.87582	0.605717	0.395866		0.396516		0.371646		0.705388	0.309051	0.395946	0	1.5177	0	1.10887	0	0	4.55411	0	2.53866	1.84044	0	0	0	0	0	0	0.974175	2.05441
MTOR	ENSG00000198793	2475	protein_coding	mechanistic target of rapamycin kinase [Source:HGNC Symbol;Acc:HGNC:3942]	41.851	32.1184	32.8352	31.6284	-0.366418	0.451475	-0.372192	0.357165	-0.27421	0.485622	43.7341	42.649	47.5136	40.9737	56.1549	36.9822	24.9496	36.4221	33.8815	28.8427	29.3275	25.3866	34.0482	35.3282	25.8993	43.5136	45.9463	13.738	36.0242	41.8895	20.5441
MTOR-AS1	ENSG00000225602	100873935	lncRNA	MTOR antisense RNA 1 [Source:HGNC Symbol;Acc:HGNC:40242]	0.20154	0.183297	0.215828	0	0.115187		0.141937		0.120179		1.41078	0	0	0	0	0	0	0	0	0	0.733188	0	0	0	1.07914	0	0	0	0	0	0
RNU6-537P	ENSG00000253086		snRNA	RNA, U6 small nuclear 537, pseudogene [Source:HGNC Symbol;Acc:HGNC:47500]	0	0	0	0							0	0	0	0	0	0	0	0	0	0	0	0	0	0	0	0	0	0	0	0	0
ANGPTL7	ENSG00000171819	10218	protein_coding	angiopoietin like 7 [Source:HGNC Symbol;Acc:HGNC:24078]	3585.83	1313.58	1520.47	822.329	-1.26933	0.176199	-1.09975	0.17274	-1.84126	0.00592632	3703.29	5194.84	5207.09	2665.72	3587.84	1422.65	3319.4	1341.4	1354	1467.94	1090.98	1310.79	1536.77	2848.33	873.023	1033.45	2940.56	288.499	32.2605	267.898	582.426
RNU6-291P	ENSG00000207451	106479696	snRNA	RNA, U6 small nuclear 291, pseudogene [Source:HGNC Symbol;Acc:HGNC:47254]	0	0	0	0							0	0	0	0	0	0	0	0	0	0	0	0	0	0	0	0	0	0	0	0	0
RPL39P6	ENSG00000238173		processed_pseudogene	ribosomal protein L39 pseudogene 6 [Source:HGNC Symbol;Acc:HGNC:35803]	0	0	0	0							0	0	0	0	0	0	0	0	0	0	0	0	0	0	0	0	0	0	0	0	0
UBIAD1	ENSG00000120942	29914	protein_coding	UbiA prenyltransferase domain containing 1 [Source:HGNC Symbol;Acc:HGNC:30791]	28.5099	32.0528	27.7184	17.6104	0.143229	0.863941	-0.061538	0.945497	-0.88241	0.0905346	26.0994	45.1214	36.0311	19.8783	26.5598	24.8109	21.0685	45.3056	20.0779	36.4329	26.3948	23.6941	28.5269	41.9522	22.6619	21.7568	31.327	27.4761	2.1507	11.6901	15.4081
UBE2V2P3	ENSG00000238199		processed_pseudogene	ubiquitin conjugating enzyme E2 V2 pseudogene 3 [Source:HGNC Symbol;Acc:HGNC:44891]	0	0	0	0							0	0	0	0	0	0	0	0	0	0	0	0	0	0	0	0	0	0	0	0	0
MTCYBP45	ENSG00000224338	109729120	processed_pseudogene	MT-CYB pseudogene 45 [Source:HGNC Symbol;Acc:HGNC:52313]	0	0	0	0							0	0	0	0	0	0	0	0	0	0	0	0	0	0	0	0	0	0	0	0	0
DISP3	ENSG00000204624	57540	protein_coding	dispatched RND transporter family member 3 [Source:HGNC Symbol;Acc:HGNC:29251]	0	0	0.983788	0.616324	0		0.521926		0.463029		0	0	0	0	0	0	0	0	0	0	0	0	2.76066	0	2.15828	0	0	0	0	0	3.08162
LINC01647	ENSG00000235643	101929181	lncRNA	long intergenic non-protein coding RNA 1647 [Source:HGNC Symbol;Acc:HGNC:52434]	0	0	0	0							0	0	0	0	0	0	0	0	0	0	0	0	0	0	0	0	0	0	0	0	0
FBXO2	ENSG00000116661	26232	protein_coding	F-box protein 2 [Source:HGNC Symbol;Acc:HGNC:13581]	40.2782	31.6292	40.5053	23.092	-0.328177	0.757069	-0.0101251	1	-0.551508	0.434607	14.1078	76.0265	36.4271	48.2759	40.9779	47.2811	18.8508	16.8785	33.8815	50.0952	25.6616	34.695	64.4155	83.9044	8.63311	10.8784	18.7962	0	61.2949	10.7159	24.6529
FBXO44	ENSG00000132879	93611	protein_coding	F-box protein 44 [Source:HGNC Symbol;Acc:HGNC:24847]	41.7664	59.9656	66.1894	26.1327	0.498147	0.372518	0.635156	0.148395	-0.536595	0.225933	45.1449	74.7903	19.4014	37.7282	39.4602	54.7712	21.0685	55.9657	70.2727	42.505	71.1192	83.7757	69.0166	83.9044	48.5612	45.6893	31.327	13.738	30.1098	18.5093	36.9794
MAD2L2	ENSG00000116670	10459	protein_coding	mitotic arrest deficient 2 like 2 [Source:HGNC Symbol;Acc:HGNC:6764]	24.7361	21.2144	47.0068	51.9616	-0.18338	0.827614	0.84354	0.152168	1.06467	0.0450877	15.5185	54.0839	21.777	28.3976	19.7301	22.0021	11.6431	19.5436	21.3328	21.2525	22.7288	26.2328	33.128	77.2804	74.4605	23.9325	8.35387	27.4761	90.3294	54.5538	79.0949
FBXO6	ENSG00000116663	26270	protein_coding	F-box protein 6 [Source:HGNC Symbol;Acc:HGNC:13585]	0	0	0	0							0	0	0	0	0	0	0	0	0	0	0	0	0	0	0	0	0	0	0	0	0
DRAXIN	ENSG00000162490	374946	protein_coding	dorsal inhibitory axon guidance protein [Source:HGNC Symbol;Acc:HGNC:25054]	0.643873	0	0.552133	2.76669	-0.330835		0.0627994		1.01831		0	0	2.37568	0	0	0.46813	1.6633	0	0	0	0	0	2.76066	0	0	0	0	0	1.61302	1.94835	10.2721
AGTRAP	ENSG00000177674	57085	protein_coding	angiotensin II receptor associated protein [Source:HGNC Symbol;Acc:HGNC:13539]	66.5343	41.3915	107.92	194.586	-0.637705	0.0931465	0.698303	0.018913	1.54889	1.27796e-09	65.6011	100.442	39.1987	61.6633	65.2611	60.3887	73.1854	39.9755	55.2142	21.2525	49.1236	120.163	116.868	83.9044	133.813	84.8516	169.166	151.118	220.984	222.112	209.55
C1orf167	ENSG00000215910	284498	protein_coding	chromosome 1 open reading frame 167 [Source:HGNC Symbol;Acc:HGNC:25262]	0	0	0	0							0	0	0	0	0	0	0	0	0	0	0	0	0	0	0	0	0	0	0	0	0
C1orf167-AS1	ENSG00000177553	102724659	lncRNA	C1orf167 antisense RNA 1 [Source:HGNC Symbol;Acc:HGNC:41091]	0.0668757	0	0	0	0.11024		0.149287		0.19681		0	0	0	0	0	0.46813	0	0	0	0	0	0	0	0	0	0	0	0	0	0	0
MTHFR	ENSG00000177000	4524	protein_coding	methylenetetrahydrofolate reductase [Source:HGNC Symbol;Acc:HGNC:7436]	33.2761	46.1243	60.7062	67.2303	0.453896	0.367044	0.827356	0.0209668	1.00694	0.00262704	22.5724	51.6115	29.696	24.7465	31.1129	36.046	37.1471	49.7473	52.7045	40.987	41.0585	57.5429	58.8941	28.7041	53.9569	104.433	66.831	54.9521	45.7024	90.5982	78.0677
CLCN6	ENSG00000011021	1185	protein_coding	chloride voltage-gated channel 6 [Source:HGNC Symbol;Acc:HGNC:2024]	32.0704	31.8964	35.4681	36.3834	0.00272322	0.999968	0.159176	0.809565	0.286014	0.588557	38.7964	9.27153	24.5487	47.4645	24.2832	43.5361	36.5927	37.3105	31.3717	28.8427	30.0607	48.2345	31.2875	15.4561	38.849	43.5136	48.0348	13.738	41.401	25.3285	53.4147
NPPA	ENSG00000175206	4878	protein_coding	natriuretic peptide A [Source:HGNC Symbol;Acc:HGNC:7939]	0	0	0	0							0	0	0	0	0	0	0	0	0	0	0	0	0	0	0	0	0	0	0	0	0
NPPB	ENSG00000120937	4879	protein_coding	natriuretic peptide B [Source:HGNC Symbol;Acc:HGNC:7940]	0.46813	0	0	0.733487	-0.128802		-0.119853		0.205988		0	0	0	0	0	3.27691	0	0	0	0	0	0	0	0	0	0	0	0	1.61302	0	2.05441
SBF1P2	ENSG00000224904	390997	processed_pseudogene	SBF1 pseudogene 2 [Source:HGNC Symbol;Acc:HGNC:54552]	0	0	0	0							0	0	0	0	0	0	0	0	0	0	0	0	0	0	0	0	0	0	0	0	0
RNU5E-1	ENSG00000199347	26829	snRNA	RNA, U5E small nuclear 1 [Source:HGNC Symbol;Acc:HGNC:10215]	0	0	0	0							0	0	0	0	0	0	0	0	0	0	0	0	0	0	0	0	0	0	0	0	0
RNU5E-4P	ENSG00000201801	100873829	snRNA	RNA, U5E small nuclear 4, pseudogene [Source:HGNC Symbol;Acc:HGNC:42513]	0.173863	0	0.184044	0	0.00954539		0.110978		0.0876398		0	0	0	1.21704	0	0	0	0	0	0	0	0	0.920221	0	0	0	0	0	0	0	0
KIAA2013	ENSG00000116685	90231	protein_coding	KIAA2013 [Source:HGNC Symbol;Acc:HGNC:28513]	61.4924	34.2509	37.112	66.6016	-0.804121	0.135338	-0.679088	0.142196	-0.251273	0.628888	56.4311	60.883	77.2095	51.1157	75.885	40.7273	68.1955	27.5387	51.4496	24.2886	33.7266	30.4639	56.1335	19.8721	39.9281	39.1623	37.5924	178.594	47.8531	35.0703	33.8978
PLOD1	ENSG00000083444	5351	protein_coding	procollagen-lysine,2-oxoglutarate 5-dioxygenase 1 [Source:HGNC Symbol;Acc:HGNC:9081]	154.977	180.762	182.252	272.129	0.215117	0.71801	0.230561	0.630493	0.676762	0.054829	105.103	195.011	182.135	178.905	138.111	159.164	126.411	161.679	160.623	206.453	194.295	190.399	217.172	101.568	182.374	219.744	171.254	590.736	283.892	105.211	209.55
MFN2	ENSG00000116688	9927	protein_coding	mitofusin 2 [Source:HGNC Symbol;Acc:HGNC:16877]	180.623	181.385	123.795	124.199	0.00428836	0.991338	-0.538933	0.0946404	-0.519571	0.0921139	154.48	137.528	173.424	232.049	182.883	223.766	160.232	203.431	121.722	195.827	204.559	125.24	117.788	101.568	104.676	169.703	235.997	96.1663	94.0931	102.288	92.4486
MIIP	ENSG00000116691	60672	protein_coding	migration and invasion inhibitory protein [Source:HGNC Symbol;Acc:HGNC:25715]	29.4064	54.2438	56.4365	75.0627	0.857092	0.124191	0.925553	0.0410203	1.1655	0.00509295	26.0994	9.88963	28.5081	29.6146	34.9071	52.4305	24.3951	69.2909	53.9594	39.4689	54.2559	68.5438	49.6919	26.4961	87.4102	50.0407	45.9463	137.38	73.1238	80.8565	38.0066
MIR6729	ENSG00000276869	102466982	miRNA	microRNA 6729 [Source:HGNC Symbol;Acc:HGNC:50103]	0	0	0	0							0	0	0	0	0	0	0	0	0	0	0	0	0	0	0	0	0	0	0	0	0
RN7SL649P	ENSG00000243539	106481100	misc_RNA	RNA, 7SL, cytoplasmic 649, pseudogene [Source:HGNC Symbol;Acc:HGNC:46665]	0	0	0	0							0	0	0	0	0	0	0	0	0	0	0	0	0	0	0	0	0	0	0	0	0
TNFRSF8	ENSG00000120949	943	protein_coding	TNF receptor superfamily member 8 [Source:HGNC Symbol;Acc:HGNC:11923]	0.079205	0	1.03255	4.14572	0.305131		0.871609	0.382201	1.83134	0.0689015	0	0	0	0	0	0	0.554435	0	0	0	0	0.846219	0	0	4.31655	0	0	0	15.5926	0	5.13603
RNU6-777P	ENSG00000201135	106481426	snRNA	RNA, U6 small nuclear 777, pseudogene [Source:HGNC Symbol;Acc:HGNC:47740]	0	0	0	0							0	0	0	0	0	0	0	0	0	0	0	0	0	0	0	0	0	0	0	0	0
RPL23AP89	ENSG00000227875	106480336	processed_pseudogene	ribosomal protein L23a pseudogene 89 [Source:HGNC Symbol;Acc:HGNC:51623]	0.114518	0	0	0	0.0497624		0.0858213		0.133345		0	0	0.395946	0.40568	0	0	0	0	0	0	0	0	0	0	0	0	0	0	0	0	0
MIR7846	ENSG00000283789	102465836	miRNA	microRNA 7846 [Source:HGNC Symbol;Acc:HGNC:50029]	0	0	0	0							0	0	0	0	0	0	0	0	0	0	0	0	0	0	0	0	0	0	0	0	0
TNFRSF1B	ENSG00000028137	7133	protein_coding	TNF receptor superfamily member 1B [Source:HGNC Symbol;Acc:HGNC:11917]	18.2438	4.2758	76.6178	244.611	-1.49743	0.0387699	1.84992	0.00377732	3.33709	3.43617e-09	19.0455	20.3974	3.16757	8.92496	8.34735	14.0439	53.7802	5.33007	5.01948	4.55411	2.19956	49.0807	41.4099	19.8721	174.82	97.9057	27.1501	288.499	280.666	186.067	440.671
MIR4632	ENSG00000263676	100616438	miRNA	microRNA 4632 [Source:HGNC Symbol;Acc:HGNC:41593]	0	0	0	0							0	0	0	0	0	0	0	0	0	0	0	0	0	0	0	0	0	0	0	0	0
RPL10P17	ENSG00000225196	390998	processed_pseudogene	ribosomal protein L10 pseudogene 17 [Source:HGNC Symbol;Acc:HGNC:52348]	0.108407	0	0	0	0.11024		0.149287		0.19681		0	0	0	0	0.75885	0	0	0	0	0	0	0	0	0	0	0	0	0	0	0	0
SNORA70	ENSG00000252969		snoRNA	Small nucleolar RNA SNORA70 [Source:RFAM;Acc:RF00156]	0	0	0	0							0	0	0	0	0	0	0	0	0	0	0	0	0	0	0	0	0	0	0	0	0
VPS13D	ENSG00000048707	55187	protein_coding	vacuolar protein sorting 13 homolog D [Source:HGNC Symbol;Acc:HGNC:23595]	137.948	145.995	133.919	79.9044	0.0731707	0.902317	-0.0554026	0.920161	-0.785764	0.0211533	117.8	146.49	120.368	135.497	147.217	189.593	108.669	131.475	171.917	144.213	136.373	136.241	104.905	112.609	89.5685	226.271	96.0695	82.4282	30.6475	69.1664	121.21
SNORA59A	ENSG00000239149	677882	snoRNA	small nucleolar RNA, H/ACA box 59A [Source:HGNC Symbol;Acc:HGNC:32653]	0	0	0	0							0	0	0	0	0	0	0	0	0	0	0	0	0	0	0	0	0	0	0	0	0
LINC02766	ENSG00000229484		lncRNA	long intergenic non-protein coding RNA 2766 [Source:HGNC Symbol;Acc:HGNC:54286]	0	0	0	0.205441	0		0		0.336793		0	0	0	0	0	0	0	0	0	0	0	0	0	0	0	0	0	0	0	0	1.02721
DHRS3	ENSG00000162496	9249	protein_coding	dehydrogenase/reductase 3 [Source:HGNC Symbol;Acc:HGNC:17693]	181.296	235.038	247.07	360.303	0.364539	0.555844	0.42784	0.375666	0.973551	0.0106693	187.633	104.15	168.673	161.461	128.246	216.744	302.167	222.974	286.11	214.043	217.024	259.789	157.358	258.337	181.295	378.569	187.962	261.023	835.009	229.905	287.618
RNU6ATAC18P	ENSG00000221340	106479551	snRNA	RNA, U6atac small nuclear 18, pseudogene [Source:HGNC Symbol;Acc:HGNC:46917]	0	0	0	0							0	0	0	0	0	0	0	0	0	0	0	0	0	0	0	0	0	0	0	0	0
MIR6730	ENSG00000276830	102466722	miRNA	microRNA 6730 [Source:HGNC Symbol;Acc:HGNC:50222]	0	0	0	0							0	0	0	0	0	0	0	0	0	0	0	0	0	0	0	0	0	0	0	0	0
AADACL4	ENSG00000204518	343066	protein_coding	arylacetamide deacetylase like 4 [Source:HGNC Symbol;Acc:HGNC:32038]	0	0.222086	0	0	0.252251		0		0		0	0	0	0	0	0	0	0.888344	0	0	0	0	0	0	0	0	0	0	0	0	0
AADACL3	ENSG00000188984	126767	protein_coding	arylacetamide deacetylase like 3 [Source:HGNC Symbol;Acc:HGNC:32037]	0	0.666258	0	0	0.407639		0		0		0	0	0	0	0	0	0	2.66503	0	0	0	0	0	0	0	0	0	0	0	0	0
CFAP107	ENSG00000157330	93190	protein_coding	cilia and flagella associated protein 107 [Source:HGNC Symbol;Acc:HGNC:28567]	0.313726	0.405383	1.36401	1.34981	0.42873		1.09841		1.32308		0.705388	0	0	0	0	0.936259	0.554435	0.888344	0	0	0.733188	1.69244	1.84044	2.20801	1.07914	0	0	0	1.61302	0	5.13603
PRAMEF12	ENSG00000116726	390999	protein_coding	PRAME family member 12 [Source:HGNC Symbol;Acc:HGNC:22125]	0	0	0	0							0	0	0	0	0	0	0	0	0	0	0	0	0	0	0	0	0	0	0	0	0
PRAMEF1	ENSG00000116721	65121	protein_coding	PRAME family member 1 [Source:HGNC Symbol;Acc:HGNC:28840]	0	0	0	0							0	0	0	0	0	0	0	0	0	0	0	0	0	0	0	0	0	0	0	0	0
LINC01784	ENSG00000228338	105376745	lncRNA	long intergenic non-protein coding RNA 1784 [Source:HGNC Symbol;Acc:HGNC:52574]	0	0	0	0							0	0	0	0	0	0	0	0	0	0	0	0	0	0	0	0	0	0	0	0	0
PRAMEF11	ENSG00000239810	440560	protein_coding	PRAME family member 11 [Source:HGNC Symbol;Acc:HGNC:14086]	0	0	0	0							0	0	0	0	0	0	0	0	0	0	0	0	0	0	0	0	0	0	0	0	0
PRAMEF30P	ENSG00000231103		unprocessed_pseudogene	PRAME family member 30, pseudogene [Source:HGNC Symbol;Acc:HGNC:51892]	0	0	0	0							0	0	0	0	0	0	0	0	0	0	0	0	0	0	0	0	0	0	0	0	0
HNRNPCL1	ENSG00000179172	343069	protein_coding	heterogeneous nuclear ribonucleoprotein C like 1 [Source:HGNC Symbol;Acc:HGNC:29295]	0	0	0	0							0	0	0	0	0	0	0	0	0	0	0	0	0	0	0	0	0	0	0	0	0
PRAMEF2	ENSG00000120952	65122	protein_coding	PRAME family member 2 [Source:HGNC Symbol;Acc:HGNC:28841]	0	0	0	0							0	0	0	0	0	0	0	0	0	0	0	0	0	0	0	0	0	0	0	0	0
PRAMEF4	ENSG00000243073	400735	protein_coding	PRAME family member 4 [Source:HGNC Symbol;Acc:HGNC:31971]	0	0	0	0							0	0	0	0	0	0	0	0	0	0	0	0	0	0	0	0	0	0	0	0	0
PRAMEF10	ENSG00000187545	343071	protein_coding	PRAME family member 10 [Source:HGNC Symbol;Acc:HGNC:27997]	0	0	0	0							0	0	0	0	0	0	0	0	0	0	0	0	0	0	0	0	0	0	0	0	0
PRAMEF7	ENSG00000204510	441871	protein_coding	PRAME family member 7 [Source:HGNC Symbol;Acc:HGNC:28415]	0	0	0	0							0	0	0	0	0	0	0	0	0	0	0	0	0	0	0	0	0	0	0	0	0
RNU6-1072P	ENSG00000207434	106480037	snRNA	RNA, U6 small nuclear 1072, pseudogene [Source:HGNC Symbol;Acc:HGNC:48035]	0	0	0	0							0	0	0	0	0	0	0	0	0	0	0	0	0	0	0	0	0	0	0	0	0
PRAMEF29P	ENSG00000234064		unprocessed_pseudogene	PRAME family member 29, pseudogene [Source:HGNC Symbol;Acc:HGNC:51891]	0	0.379509	0	0	0.252251		0		0		0	0	0	0	0	0	0	0	0	1.51804	0	0	0	0	0	0	0	0	0	0	0
PRAMEF6	ENSG00000232423	440561	protein_coding	PRAME family member 6 [Source:HGNC Symbol;Acc:HGNC:30583]	0	0	0	0							0	0	0	0	0	0	0	0	0	0	0	0	0	0	0	0	0	0	0	0	0
PRAMEF28P	ENSG00000274178	102724742	unprocessed_pseudogene	PRAME family member 28, pseudogene [Source:HGNC Symbol;Acc:HGNC:51890]	0	0	0	0							0	0	0	0	0	0	0	0	0	0	0	0	0	0	0	0	0	0	0	0	0
PRAMEF27	ENSG00000274764	101929983	protein_coding	PRAME family member 27 [Source:HGNC Symbol;Acc:HGNC:51234]	0	0	0	0							0	0	0	0	0	0	0	0	0	0	0	0	0	0	0	0	0	0	0	0	0
HNRNPCL3	ENSG00000277058	649330	protein_coding	heterogeneous nuclear ribonucleoprotein C like 3 [Source:HGNC Symbol;Acc:HGNC:51235]	0	0	0	0							0	0	0	0	0	0	0	0	0	0	0	0	0	0	0	0	0	0	0	0	0
PRAMEF25	ENSG00000229571	441873	protein_coding	PRAME family member 25 [Source:HGNC Symbol;Acc:HGNC:49179]	0	0	0	0							0	0	0	0	0	0	0	0	0	0	0	0	0	0	0	0	0	0	0	0	0
PRAMEF34P	ENSG00000277862		unprocessed_pseudogene	PRAME family member 34, pseudogene [Source:HGNC Symbol;Acc:HGNC:51895]	0	0	0	0							0	0	0	0	0	0	0	0	0	0	0	0	0	0	0	0	0	0	0	0	0
PRAMEF35P	ENSG00000236179	100419649	unprocessed_pseudogene	PRAME family member 35, pseudogene [Source:HGNC Symbol;Acc:HGNC:51896]	0	0	0	0							0	0	0	0	0	0	0	0	0	0	0	0	0	0	0	0	0	0	0	0	0
HNRNPCL2	ENSG00000275774	440563	protein_coding	heterogeneous nuclear ribonucleoprotein C like 2 [Source:HGNC Symbol;Acc:HGNC:48813]	0	0	0	0							0	0	0	0	0	0	0	0	0	0	0	0	0	0	0	0	0	0	0	0	0
PRAMEF36P	ENSG00000229978		transcribed_unprocessed_pseudogene	PRAME family member 36, pseudogene [Source:HGNC Symbol;Acc:HGNC:51897]	0	0	0	0							0	0	0	0	0	0	0	0	0	0	0	0	0	0	0	0	0	0	0	0	0
PRAMEF26	ENSG00000280267	645359	protein_coding	PRAME family member 26 [Source:HGNC Symbol;Acc:HGNC:49178]	0	0	0	0							0	0	0	0	0	0	0	0	0	0	0	0	0	0	0	0	0	0	0	0	0
HNRNPCL4	ENSG00000179412	101060301	protein_coding	heterogeneous nuclear ribonucleoprotein C like 4 [Source:HGNC Symbol;Acc:HGNC:51333]	0	0	0	0							0	0	0	0	0	0	0	0	0	0	0	0	0	0	0	0	0	0	0	0	0
PRAMEF9	ENSG00000204505	343070	protein_coding	PRAME family member 9 [Source:HGNC Symbol;Acc:HGNC:27996]	0	0	0	0							0	0	0	0	0	0	0	0	0	0	0	0	0	0	0	0	0	0	0	0	0
PRAMEF13	ENSG00000279169	400736	protein_coding	PRAME family member 13 [Source:HGNC Symbol;Acc:HGNC:13262]	0	0	0	0							0	0	0	0	0	0	0	0	0	0	0	0	0	0	0	0	0	0	0	0	0
PRAMEF18	ENSG00000279804	391003	protein_coding	PRAME family member 18 [Source:HGNC Symbol;Acc:HGNC:30693]	0	0	0	0							0	0	0	0	0	0	0	0	0	0	0	0	0	0	0	0	0	0	0	0	0
PRAMEF31P	ENSG00000250894	100129611	unprocessed_pseudogene	PRAME family member 31, pseudogene [Source:HGNC Symbol;Acc:HGNC:51893]	0	0	0	0							0	0	0	0	0	0	0	0	0	0	0	0	0	0	0	0	0	0	0	0	0
PRAMEF5	ENSG00000270601	343068	protein_coding	PRAME family member 5 [Source:HGNC Symbol;Acc:HGNC:27995]	0	0	0	0							0	0	0	0	0	0	0	0	0	0	0	0	0	0	0	0	0	0	0	0	0
PRAMEF32P	ENSG00000231219		unprocessed_pseudogene	PRAME family member 32, pseudogene [Source:HGNC Symbol;Acc:HGNC:51894]	0	0	0	0							0	0	0	0	0	0	0	0	0	0	0	0	0	0	0	0	0	0	0	0	0
RNU6-771P	ENSG00000207511	106479907	snRNA	RNA, U6 small nuclear 771, pseudogene [Source:HGNC Symbol;Acc:HGNC:47734]	0	0	0	0							0	0	0	0	0	0	0	0	0	0	0	0	0	0	0	0	0	0	0	0	0
PRAMEF8	ENSG00000182330	391002	protein_coding	PRAME family member 8 [Source:HGNC Symbol;Acc:HGNC:24074]	0	0	0	0							0	0	0	0	0	0	0	0	0	0	0	0	0	0	0	0	0	0	0	0	0
PRAMEF33	ENSG00000237700	645382	protein_coding	PRAME family member 33 [Source:HGNC Symbol;Acc:HGNC:49193]	0	0	0	0							0	0	0	0	0	0	0	0	0	0	0	0	0	0	0	0	0	0	0	0	0
PRAMEF15	ENSG00000204501	653619	protein_coding	PRAME family member 15 [Source:HGNC Symbol;Acc:HGNC:26764]	0	0	0	0							0	0	0	0	0	0	0	0	0	0	0	0	0	0	0	0	0	0	0	0	0
PRAMEF14	ENSG00000204481	729528	protein_coding	PRAME family member 14 [Source:HGNC Symbol;Acc:HGNC:13576]	0	0	0	0							0	0	0	0	0	0	0	0	0	0	0	0	0	0	0	0	0	0	0	0	0
PRAMEF19	ENSG00000204480	645414	protein_coding	PRAME family member 19 [Source:HGNC Symbol;Acc:HGNC:24908]	0	0	0	0							0	0	0	0	0	0	0	0	0	0	0	0	0	0	0	0	0	0	0	0	0
PRAMEF17	ENSG00000204479	391004	protein_coding	PRAME family member 17 [Source:HGNC Symbol;Acc:HGNC:29485]	0	0.222086	0	0	0.252251		0		0		0	0	0	0	0	0	0	0.888344	0	0	0	0	0	0	0	0	0	0	0	0	0
PRAMEF20	ENSG00000204478	645425	protein_coding	PRAME family member 20 [Source:HGNC Symbol;Acc:HGNC:25224]	0	0	0	0							0	0	0	0	0	0	0	0	0	0	0	0	0	0	0	0	0	0	0	0	0
LRRC38	ENSG00000162494	126755	protein_coding	leucine rich repeat containing 38 [Source:HGNC Symbol;Acc:HGNC:27005]	3.43992	1.62146	2.22422	6.07972	-0.570075		-0.380671	0.82446	-0.334699	0.822842	0	14.5254	1.18784	2.83976	0.75885	4.21317	0.554435	0	5.01948	0	1.46638	6.76975	0	0	0	4.35136	0	27.4761	0	2.92252	0
BRWD1P1	ENSG00000215909		processed_pseudogene	bromodomain and WD repeat domain containing 1 pseudogene 1 [Source:HGNC Symbol;Acc:HGNC:51528]	0	0	0	0							0	0	0	0	0	0	0	0	0	0	0	0	0	0	0	0	0	0	0	0	0
PDPN	ENSG00000162493	10630	protein_coding	podoplanin [Source:HGNC Symbol;Acc:HGNC:29602]	64.1432	57.2126	114.952	299.866	-0.143013	0.810515	0.815211	0.0369127	2.10867	7.49289e-11	76.182	68.3003	46.7217	52.7384	52.3607	31.8328	120.867	61.2958	66.508	60.7214	40.3253	102.393	77.2986	172.225	155.396	67.4461	332.066	439.617	176.895	261.079	289.672
RNA5SP41	ENSG00000222952	100873280	rRNA_pseudogene	RNA, 5S ribosomal pseudogene 41 [Source:HGNC Symbol;Acc:HGNC:42817]	0	0	0	0							0	0	0	0	0	0	0	0	0	0	0	0	0	0	0	0	0	0	0	0	0
PRDM2	ENSG00000116731	7799	protein_coding	PR/SET domain 2 [Source:HGNC Symbol;Acc:HGNC:9347]	52.8213	55.557	59.7279	48.3856	0.0750612	0.922116	0.189137	0.743117	-0.0349293	0.950516	63.485	12.9801	70.8744	63.2861	62.2257	39.791	57.1068	52.4123	63.9983	50.0952	55.7223	59.2353	70.857	37.5362	76.6188	54.392	43.8578	27.4761	36.0242	56.5021	78.0677
KAZN	ENSG00000189337	23254	protein_coding	kazrin, periplakin interacting protein [Source:HGNC Symbol;Acc:HGNC:29173]	54.7421	66.1664	52.364	40.3467	0.259759	0.746184	-0.0528766	0.948669	-0.275715	0.640749	76.182	12.9801	24.9446	52.7384	50.843	85.6677	79.8386	82.616	41.4107	60.7214	79.9175	49.9269	68.0964	37.5362	43.1655	63.0948	79.3618	0	25.8084	56.5021	40.061
RNU6-1265P	ENSG00000252151	106481579	snRNA	RNA, U6 small nuclear 1265, pseudogene [Source:HGNC Symbol;Acc:HGNC:48228]	0	0	0	0							0	0	0	0	0	0	0	0	0	0	0	0	0	0	0	0	0	0	0	0	0
KAZN-AS1	ENSG00000234593	105376762	lncRNA	KAZN antisense RNA 1 [Source:HGNC Symbol;Acc:HGNC:53610]	0.216814	0.444172	1.08946	0.400276	0.331102		0.695454		0.46596		0	0	0	0	1.5177	0	0	1.77669	0	0	0	0.846219	4.60111	0	0	0	0	0	0	0.974175	1.02721
TBCAP2	ENSG00000235829		processed_pseudogene	tubulin folding cofactor A pseudogene 2 [Source:HGNC Symbol;Acc:HGNC:42631]	0	0	0	0							0	0	0	0	0	0	0	0	0	0	0	0	0	0	0	0	0	0	0	0	0
TMEM51-AS1	ENSG00000175147	200197	lncRNA	TMEM51 antisense RNA 1 [Source:HGNC Symbol;Acc:HGNC:26301]	7.86034	9.54448	5.63154	18.5137	0.233949		-0.390232	0.692423	1.02262	0.204879	5.64311	25.3422	0.791893	0	6.0708	6.08569	11.0887	9.77179	18.823	1.51804	8.06507	4.2311	6.44155	6.62403	2.15828	8.70273	27.1501	13.738	13.4419	14.6126	23.6257
TMEM51	ENSG00000171729	55092	protein_coding	transmembrane protein 51 [Source:HGNC Symbol;Acc:HGNC:25488]	24.5943	24.8159	48.6654	74.5783	0.055374	0.987733	0.915946	0.156681	1.39803	0.012164	15.5185	15.1435	15.8379	15.8215	19.7301	43.5361	46.5725	24.8736	50.1948	0	24.1952	29.6177	62.575	44.1602	89.5685	17.4055	33.4155	123.642	78.5005	62.3472	74.986
TMEM51-AS2	ENSG00000204464	727684	lncRNA	TMEM51 antisense RNA 2 [Source:HGNC Symbol;Acc:HGNC:32332]	0	0	0	0							0	0	0	0	0	0	0	0	0	0	0	0	0	0	0	0	0	0	0	0	0
MFFP1	ENSG00000215720		processed_pseudogene	MFF pseudogene 1 [Source:HGNC Symbol;Acc:HGNC:54537]	0.0579543	0	0.215828	0.205441	0.122233		0.225733		0.273256		0	0	0	0.40568	0	0	0	0	0	0	0	0	0	0	1.07914	0	0	0	0	0	1.02721
ZBTB2P1	ENSG00000278480		processed_pseudogene	ZBTB2 pseudogene 1 [Source:HGNC Symbol;Acc:HGNC:54544]	0	0	0.441602	0	0		0.28927		0		0	0	0	0	0	0	0	0	0	0	0	0	0	2.20801	0	0	0	0	0	0	0
FHAD1	ENSG00000142621	114827	protein_coding	forkhead associated phosphopeptide binding domain 1 [Source:HGNC Symbol;Acc:HGNC:29408]	0.851684	0.849521	12.155	6.2295	0.356815		2.4699	0.0150823	1.6164	0.100913	2.11617	0.309051	0.791893	0	2.27655	0.46813	0	0.888344	2.50974	0	0	1.69244	3.68088	0	9.71224	45.6893	0	13.738	0	0.974175	16.4353
FHAD1-AS1	ENSG00000233485	101927417	lncRNA	FHAD1 antisense RNA 1 [Source:HGNC Symbol;Acc:HGNC:41241]	0	0	0.841474	3.15849	0		0.901918		1.03322		0	0	0	0	0	0	0	0	0	0	0	0	0.920221	2.20801	1.07914	0	0	13.738	0	0	2.05441
EFHD2-AS1	ENSG00000228140		lncRNA	EFHD2 antisense RNA 1 [Source:HGNC Symbol;Acc:HGNC:55801]	0.303443	0.497014	0.215828	6.09033	0.33988		0.162041	0.970246	1.07305	0.213011	0	0	1.18784	0	0	0.936259	0	0	1.25487	0	0.733188	0	0	0	1.07914	0	0	27.4761	0	1.94835	1.02721
EFHD2	ENSG00000142634	79180	protein_coding	EF-hand domain family member D2 [Source:HGNC Symbol;Acc:HGNC:28670]	148.584	159.647	151.901	320.46	0.101938	0.837118	0.038641	0.933334	1.15578	8.37898e-07	147.426	174.305	134.226	171.197	118.381	110.479	184.072	151.907	141.8	180.646	164.234	140.472	148.156	101.568	203.957	165.352	292.386	137.38	319.379	442.275	410.882
CTRC	ENSG00000162438	11330	protein_coding	chymotrypsin C [Source:HGNC Symbol;Acc:HGNC:2523]	0.793469	0.497014	2.02977	3.29689	-0.0747611		0.851904	0.507579	1.45299	0.157393	0.705388	0	1.18784	2.43408	0.75885	0.46813	0	0	1.25487	0	0.733188	0.846219	2.76066	2.20801	2.15828	2.17568	6.26541	0	0	0.974175	9.24486
CELA2A	ENSG00000142615	63036	protein_coding	chymotrypsin like elastase 2A [Source:HGNC Symbol;Acc:HGNC:24609]	0	0	0	0							0	0	0	0	0	0	0	0	0	0	0	0	0	0	0	0	0	0	0	0	0
CELA2B	ENSG00000215704	51032	protein_coding	chymotrypsin like elastase 2B [Source:HGNC Symbol;Acc:HGNC:29995]	0	0	0	0							0	0	0	0	0	0	0	0	0	0	0	0	0	0	0	0	0	0	0	0	0
CASP9	ENSG00000132906	842	protein_coding	caspase 9 [Source:HGNC Symbol;Acc:HGNC:1511]	23.0667	24.067	17.8308	13.0625	0.0230603	0.971581	-0.329365	0.639899	-0.807576	0.14561	34.564	6.49007	37.219	26.7749	23.5244	14.0439	18.8508	13.3252	28.862	37.9509	16.1301	19.463	18.4044	22.0801	20.5036	8.70273	18.7962	13.738	8.6028	8.76757	15.4081
DNAJC16	ENSG00000116138	23341	protein_coding	DnaJ heat shock protein family (Hsp40) member C16 [Source:HGNC Symbol;Acc:HGNC:29157]	25.2244	65.2286	60.0805	49.4216	1.30288	0.0123038	1.18927	0.00794751	0.915177	0.045836	18.3401	12.6711	40.3865	19.8783	29.5952	19.6614	36.0383	71.9559	116.703	33.3968	38.859	48.2345	42.3302	33.1202	74.4605	102.257	39.6809	54.9521	43.5517	37.0186	71.9044
SCARNA21B	ENSG00000251866	107397391	scaRNA	small Cajal body-specific RNA 21B [Source:HGNC Symbol;Acc:HGNC:52237]	0.108407	0	1.72662	0	0.0922087		0.61579		0.162531		0	0	0	0	0.75885	0	0	0	0	0	0	0	0	0	8.63311	0	0	0	0	0	0
AGMAT	ENSG00000116771	79814	protein_coding	agmatinase [Source:HGNC Symbol;Acc:HGNC:18407]	2.18597	6.52357	4.20217	6.12984	1.2336		0.789168	0.484888	0.87725	0.372424	0	0	0.791893	1.21704	3.79425	5.61756	3.88104	7.10675	13.8036	1.51804	3.66594	4.2311	3.68088	6.62403	6.47483	0	6.26541	13.738	1.61302	3.8967	5.13603
CHCHD2P6	ENSG00000235084		processed_pseudogene	coiled-coil-helix-coiled-coil-helix domain containing 2 pseudogene 6 [Source:HGNC Symbol;Acc:HGNC:39590]	0.0565638	0	0	0	0.11024		0.149287		0.19681		0	0	0.395946	0	0	0	0	0	0	0	0	0	0	0	0	0	0	0	0	0	0
RNU7-179P	ENSG00000252417	106479092	snRNA	RNA, U7 small nuclear 179 pseudogene [Source:HGNC Symbol;Acc:HGNC:45713]	0	0.313717	0	0	0.252251		0		0		0	0	0	0	0	0	0	0	1.25487	0	0	0	0	0	0	0	0	0	0	0	0
CD24P1	ENSG00000236500		processed_pseudogene	CD24 molecule pseudogene 1 [Source:HGNC Symbol;Acc:HGNC:1646]	0	0	0	0							0	0	0	0	0	0	0	0	0	0	0	0	0	0	0	0	0	0	0	0	0
DDI2	ENSG00000197312	84301	protein_coding	DNA damage inducible 1 homolog 2 [Source:HGNC Symbol;Acc:HGNC:24578]	61.4386	68.6019	47.6242	27.2816	0.132717	0.874455	-0.344188	0.608481	-0.995218	0.0531149	69.8335	42.649	79.9812	62.069	53.8784	67.8788	53.7802	77.286	79.0567	65.2755	52.7895	55.8505	55.2133	79.4884	36.6907	10.8784	18.7962	13.738	4.3014	38.967	60.6052
RSC1A1	ENSG00000215695	6248	protein_coding	regulator of solute carriers 1 [Source:HGNC Symbol;Acc:HGNC:10458]	0	0	0	0							0	0	0	0	0	0	0	0	0	0	0	0	0	0	0	0	0	0	0	0	0
PLEKHM2	ENSG00000116786	23207	protein_coding	pleckstrin homology and RUN domain containing M2 [Source:HGNC Symbol;Acc:HGNC:29131]	180.995	143.868	156.845	148.508	-0.325872	0.278873	-0.215771	0.42979	-0.274364	0.259746	210.911	237.042	161.942	161.866	130.522	202.232	162.449	145.688	135.526	136.623	157.635	155.704	148.156	192.097	135.971	152.298	102.335	151.118	146.248	174.377	168.462
SLC25A34	ENSG00000162461	284723	protein_coding	solute carrier family 25 member 34 [Source:HGNC Symbol;Acc:HGNC:27653]	9.1219	10.8686	5.8113	5.26545	0.177043		-0.627105	0.481641	-1.05868	0.153608	10.5808	15.1435	8.31487	12.5761	1.5177	7.9582	7.76209	4.44172	21.3328	3.03607	14.6638	5.92353	4.60111	4.41602	3.23741	10.8784	0	13.738	2.68837	6.81922	3.08162
SLC25A34-AS1	ENSG00000224459	110806303	lncRNA	SLC25A34 and TMEM82 antisense RNA 1 [Source:HGNC Symbol;Acc:HGNC:53623]	0	0	0	0							0	0	0	0	0	0	0	0	0	0	0	0	0	0	0	0	0	0	0	0	0
TMEM82	ENSG00000162460	388595	protein_coding	transmembrane protein 82 [Source:HGNC Symbol;Acc:HGNC:32350]	0	0	0	0							0	0	0	0	0	0	0	0	0	0	0	0	0	0	0	0	0	0	0	0	0
FBLIM1	ENSG00000162458	54751	protein_coding	filamin binding LIM protein 1 [Source:HGNC Symbol;Acc:HGNC:24686]	60.3175	53.0028	51.8992	86.5997	-0.167724	0.819737	-0.195008	0.743117	0.617949	0.155999	49.3772	42.0309	40.7825	37.3225	50.843	74.9008	126.966	62.1841	55.2142	44.023	50.59	42.311	60.7346	22.0801	64.7483	69.6218	68.9195	13.738	137.645	112.03	100.666
RPL12P14	ENSG00000224321		processed_pseudogene	ribosomal protein L12 pseudogene 14 [Source:HGNC Symbol;Acc:HGNC:36495]	0	0.313717	0	0	0.252251		0		0		0	0	0	0	0	0	0	0	1.25487	0	0	0	0	0	0	0	0	0	0	0	0
UQCRHL	ENSG00000233954	440567	protein_coding	ubiquinol-cytochrome c reductase hinge protein like [Source:HGNC Symbol;Acc:HGNC:51714]	1.93942	2.65432	1.14818	2.29544	0.313457		-0.391859	0.738346	0.452944	0.693553	2.11617	0	3.16757	4.0568	2.27655	1.40439	0.554435	2.66503	5.01948	0	2.93275	1.69244	1.84044	2.20801	0	0	0	0	7.52745	2.92252	1.02721
SPEN-AS1	ENSG00000179743	729614	lncRNA	SPEN antisense RNA 1 [Source:HGNC Symbol;Acc:HGNC:55937]	0.72924	1.64736	5.42677	3.56822	0.724827		1.66793	0.132904	1.45124	0.171698	2.11617	0	0	2.43408	0	0	0.554435	3.55338	0	3.03607	0	5.07732	5.52133	15.4561	1.07914	0	0	0	0.537675	2.92252	14.3809
SPEN	ENSG00000065526	23013	protein_coding	spen family transcriptional repressor [Source:HGNC Symbol;Acc:HGNC:17575]	59.6158	59.0267	66.1909	59.7018	-0.000912916	0.999161	0.163173	0.68729	-0.0979332	0.803283	59.2526	38.3223	61.3717	71.3997	60.708	51.9624	74.2943	49.7473	69.0178	44.023	73.3188	60.9278	66.2559	72.8643	89.5685	41.338	56.3886	82.4282	44.0893	65.2697	50.3331
ZBTB17	ENSG00000116809	7709	protein_coding	zinc finger and BTB domain containing 17 [Source:HGNC Symbol;Acc:HGNC:12936]	30.6456	28.4033	31.0721	41.3611	-0.0714964	0.936575	0.0542767	0.953182	0.46513	0.415519	63.485	21.6336	24.5487	14.6045	19.7301	50.558	19.9597	38.1988	28.862	10.6263	35.9262	30.4639	41.4099	6.62403	46.4029	30.4595	29.2386	27.4761	36.5619	46.7604	66.7684
TBC1D3P6	ENSG00000224966		unprocessed_pseudogene	TBC1 domain family member 3 pseudogene 6 [Source:HGNC Symbol;Acc:HGNC:43568]	0	0	0	0							0	0	0	0	0	0	0	0	0	0	0	0	0	0	0	0	0	0	0	0	0
SRARP	ENSG00000183888	149563	protein_coding	steroid receptor associated and regulated protein [Source:HGNC Symbol;Acc:HGNC:28339]	0	0	0	0							0	0	0	0	0	0	0	0	0	0	0	0	0	0	0	0	0	0	0	0	0
HSPB7	ENSG00000173641	27129	protein_coding	heat shock protein family B (small) member 7 [Source:HGNC Symbol;Acc:HGNC:5249]	2.54609	2.60257	7.10029	7.06775	0.11492		1.03861	0.35322	1.19547	0.236802	4.23233	5.87197	0	0.40568	0.75885	6.55382	0	0.888344	5.01948	3.03607	1.46638	5.92353	4.60111	0	5.39569	19.5811	0	0	13.9795	3.8967	17.4625
CLCNKA	ENSG00000186510	1187	protein_coding	chloride voltage-gated channel Ka [Source:HGNC Symbol;Acc:HGNC:2026]	0.108407	0.183297	0	0	0.189008		0.152122		0.199645		0	0	0	0	0.75885	0	0	0	0	0	0.733188	0	0	0	0	0	0	0	0	0	0
FAM131C2P	ENSG00000232456		unprocessed_pseudogene	family with sequence similarity 131 member C2, pseudogene [Source:HGNC Symbol;Acc:HGNC:56213]	0	0	0	0							0	0	0	0	0	0	0	0	0	0	0	0	0	0	0	0	0	0	0	0	0
CLCNKB	ENSG00000184908	1188	protein_coding	chloride voltage-gated channel Kb [Source:HGNC Symbol;Acc:HGNC:2027]	4.08659	0.183297	1.98793	0.841022	-1.86424		-0.75112	0.655313	-1.12495	0.366415	3.52694	15.7616	3.95946	1.62272	1.5177	0	2.21774	0	0	0	0.733188	5.92353	1.84044	0	0	2.17568	0	0	2.1507	0	2.05441
FAM131C	ENSG00000185519	348487	protein_coding	family with sequence similarity 131 member C [Source:HGNC Symbol;Acc:HGNC:26717]	2.88339	2.68248	3.38797	0	-0.127413		0.0189674	0.966485	-0.967956	0.202123	0	19.1612	0	0	0	0.46813	0.554435	1.77669	0	4.55411	4.39913	1.69244	0.920221	13.2481	1.07914	0	0	0	0	0	0
EPHA2	ENSG00000142627	1969	protein_coding	EPH receptor A2 [Source:HGNC Symbol;Acc:HGNC:3386]	120.97	74.841	39.2178	64.3143	-0.671316	0.27444	-1.56661	0.000312359	-0.762462	0.101881	113.568	105.695	111.657	111.968	103.204	107.202	193.498	76.3976	92.8603	74.3838	55.7223	22.8479	40.4897	92.7364	29.1367	10.8784	75.1849	13.738	80.1135	122.746	29.789
EPHA2-AS1	ENSG00000227959		lncRNA	EPHA2 antisense RNA 1 [Source:HGNC Symbol;Acc:HGNC:40216]	1.51503	4.79982	2.19416	2.39786	1.02557		0.340719	0.85274	0.607794	0.623266	1.41078	1.2362	0	0	0	7.9582	0	4.44172	5.01948	6.07214	3.66594	2.53866	1.84044	4.41602	0	2.17568	2.08847	0	0	6.81922	3.08162
ARHGEF19-AS1	ENSG00000234166		lncRNA	ARHGEF19 antisense RNA 1 [Source:HGNC Symbol;Acc:HGNC:39996]	0	0	0	0							0	0	0	0	0	0	0	0	0	0	0	0	0	0	0	0	0	0	0	0	0
ARHGEF19	ENSG00000142632	128272	protein_coding	Rho guanine nucleotide exchange factor 19 [Source:HGNC Symbol;Acc:HGNC:26604]	0.619713	0	0	5.69005	-0.435849		-0.404167	0.764646	0.202684	0.622101	0	0	0.791893	2.0284	1.5177	0	0	0	0	0	0	0	0	0	0	0	0	27.4761	0	0.974175	0
ANO7L1	ENSG00000237276		transcribed_unprocessed_pseudogene	anoctamin 7 like 1 (pseudogene) [Source:HGNC Symbol;Acc:HGNC:32248]	0	0	0	0							0	0	0	0	0	0	0	0	0	0	0	0	0	0	0	0	0	0	0	0	0
CPLANE2	ENSG00000132881	79363	protein_coding	ciliogenesis and planar polarity effector complex subunit 2 [Source:HGNC Symbol;Acc:HGNC:28127]	6.8255	5.74098	3.9889	3.32166	-0.224674		-0.578457	0.566491	-0.533115	0.563536	7.05388	5.25387	10.2946	1.21704	6.0708	11.2351	6.65322	3.55338	11.2938	1.51804	6.59869	6.76975	5.52133	4.41602	3.23741	0	0	0	8.6028	3.8967	4.10882
MT1XP1	ENSG00000233929		processed_pseudogene	metallothionein 1X pseudogene 1 [Source:HGNC Symbol;Acc:HGNC:7442]	0.913745	0.627434	0.353288	0	-0.219724		-0.28963		-0.421714		0	0	0.791893	0.40568	3.79425	1.40439	0	0	2.50974	0	0	0.846219	0.920221	0	0	0	0	0	0	0	0
FBXO42	ENSG00000037637	54455	protein_coding	F-box protein 42 [Source:HGNC Symbol;Acc:HGNC:29249]	54.6439	60.768	57.6512	63.8876	0.146264	0.80407	0.0615238	0.90847	0.0749519	0.870606	57.8419	39.2495	68.1028	60.852	43.2545	71.6238	41.5826	55.0773	55.2142	66.7936	65.9869	50.7732	52.4526	37.5362	56.1152	91.3786	83.5387	96.1663	48.9284	30.1994	60.6052
SZRD1	ENSG00000055070	26099	protein_coding	SUZ RNA binding domain containing 1 [Source:HGNC Symbol;Acc:HGNC:30232]	184.964	130.115	125.882	140.01	-0.504918	0.121199	-0.551366	0.0378823	-0.423054	0.111468	164.356	310.596	168.277	156.187	156.323	182.102	156.905	134.14	135.526	130.551	120.243	150.627	117.788	119.233	102.518	139.244	112.777	164.856	177.433	122.746	122.238
RPL22P3	ENSG00000226457	729662	processed_pseudogene	ribosomal protein L22 pseudogene 3 [Source:HGNC Symbol;Acc:HGNC:36804]	0.987658	0	0	0.417694	-0.636464		-0.612826		-0.363097		1.41078	0.309051	2.77162	0	0.75885	0	1.6633	0	0	0	0	0	0	0	0	0	2.08847	0	0	0	0
SPATA21	ENSG00000187144	374955	protein_coding	spermatogenesis associated 21 [Source:HGNC Symbol;Acc:HGNC:28026]	0.0668757	0	0.215828	0	0.116265		0.222971		0.199633		0	0	0	0	0	0.46813	0	0	0	0	0	0	0	0	1.07914	0	0	0	0	0	0
NECAP2	ENSG00000157191	55707	protein_coding	NECAP endocytosis associated 2 [Source:HGNC Symbol;Acc:HGNC:25528]	90.9182	69.5607	61.0641	80.4706	-0.384686	0.352701	-0.54252	0.0928198	-0.309898	0.355479	95.2274	145.872	64.1433	73.428	73.6085	83.7952	100.353	75.5093	72.7824	69.8296	60.1214	63.4664	63.4953	41.9522	82.0145	54.392	83.5387	123.642	71.5107	68.1922	55.4691
LINC01772	ENSG00000226029	107984921	lncRNA	long intergenic non-protein coding RNA 1772 [Source:HGNC Symbol;Acc:HGNC:52562]	2.30226	2.99393	1.84481	1.34699	0.225371		-0.0878413	0.958634	-0.193374	0.869322	11.2862	0	2.37568	0	1.5177	0.936259	0	6.21841	1.25487	3.03607	1.46638	3.38488	3.68088	0	2.15828	0	2.08847	0	0.537675	0	4.10882
CROCCP3	ENSG00000290842		lncRNA	CROCC pseudogene 3 [Source:NCBI gene (formerly Entrezgene);Acc:114819]	2.48912	4.14425	2.23206	2.48064	0.515704		0.0437741	0.992995	0.285104	0.829415	9.87544	0	0	1.62272	3.79425	0.46813	1.6633	7.10675	5.01948	1.51804	2.93275	5.92353	0.920221	0	4.31655	0	0	0	6.4521	3.8967	2.05441
RNU1-1	ENSG00000206652	26871	snRNA	RNA, U1 small nuclear 1 [Source:HGNC Symbol;Acc:HGNC:10120]	0	0	0	0							0	0	0	0	0	0	0	0	0	0	0	0	0	0	0	0	0	0	0	0	0
LINC01783	ENSG00000233421	100132147	lncRNA	long intergenic non-protein coding RNA 1783 [Source:HGNC Symbol;Acc:HGNC:52573]	0	0	0	0							0	0	0	0	0	0	0	0	0	0	0	0	0	0	0	0	0	0	0	0	0
RNU1-6P	ENSG00000277344	106480152	snRNA	RNA, U1 small nuclear 6, pseudogene [Source:HGNC Symbol;Acc:HGNC:48305]	0	0	0	0							0	0	0	0	0	0	0	0	0	0	0	0	0	0	0	0	0	0	0	0	0
PDE4DIPP8	ENSG00000225710		unprocessed_pseudogene	PDE4DIP pseudogene 8 [Source:HGNC Symbol;Acc:HGNC:55099]	0	0	0	0							0	0	0	0	0	0	0	0	0	0	0	0	0	0	0	0	0	0	0	0	0
NBPF1	ENSG00000219481	55672	protein_coding	NBPF member 1 [Source:HGNC Symbol;Acc:HGNC:26088]	2.84803	1.72721	4.77158	2.69571	-0.379958		0.446979	0.733842	0.18786	0.883896	5.64311	0	6.73109	0	2.27655	1.40439	3.88104	0.888344	0	4.55411	1.46638	1.69244	3.68088	0	1.07914	17.4055	0	0	7.52745	3.8967	2.05441
CROCCP2	ENSG00000291072		lncRNA	CROCC pseudogene 2 [Source:NCBI gene (formerly Entrezgene);Acc:84809]	55.1195	78.515	72.4405	60.0845	0.487551	0.227519	0.399167	0.258353	0.159866	0.684714	49.3772	82.5166	46.3257	35.6998	44.0133	79.1139	48.7903	71.9559	74.0373	91.0821	76.9847	82.9295	73.6177	52.9922	89.5685	63.0948	39.6809	54.9521	67.747	68.1922	69.85
MST1P2	ENSG00000186301		unprocessed_pseudogene	macrophage stimulating 1 pseudogene 2 [Source:HGNC Symbol;Acc:HGNC:7383]	4.05448	4.62948	2.06053	0.194835	0.060427		-0.625652	0.633774	-1.84507	0.0349343	4.23233	2.78146	5.54325	7.70792	2.27655	1.40439	4.43548	5.33007	5.01948	3.03607	5.13232	8.46219	1.84044	0	0	0	0	0	0	0.974175	0
RNU1-3	ENSG00000207513	26869	snRNA	RNA, U1 small nuclear 3 [Source:HGNC Symbol;Acc:HGNC:10130]	0	0	0	0							0	0	0	0	0	0	0	0	0	0	0	0	0	0	0	0	0	0	0	0	0
EIF1AXP1	ENSG00000236698		processed_pseudogene	EIF1AX pseudogene 1 [Source:HGNC Symbol;Acc:HGNC:19900]	0.0565638	0	0	0	0.11024		0.149287		0.19681		0	0	0.395946	0	0	0	0	0	0	0	0	0	0	0	0	0	0	0	0	0	0
ESPNP	ENSG00000268869		transcribed_unprocessed_pseudogene	espin pseudogene [Source:HGNC Symbol;Acc:HGNC:23285]	0	0	0	0							0	0	0	0	0	0	0	0	0	0	0	0	0	0	0	0	0	0	0	0	0
CROCC	ENSG00000058453	9696	protein_coding	ciliary rootlet coiled-coil, rootletin [Source:HGNC Symbol;Acc:HGNC:21299]	28.2791	30.2055	25.6513	13.3207	0.0789452	0.927873	-0.106464	0.902829	-0.779212	0.176033	34.564	3.39956	25.7365	30.0203	32.6306	41.6635	29.9395	31.0921	46.4301	22.7705	20.5293	29.6177	19.3246	17.6641	44.2447	17.4055	18.7962	0	19.894	15.5868	12.3265
RNU1-4	ENSG00000207389	6060	snRNA	RNA, U1 small nuclear 4 [Source:HGNC Symbol;Acc:HGNC:10128]	0	0	0	0							0	0	0	0	0	0	0	0	0	0	0	0	0	0	0	0	0	0	0	0	0
CROCCP4	ENSG00000227684	100421113	transcribed_unprocessed_pseudogene	CROCC pseudogene 4 [Source:HGNC Symbol;Acc:HGNC:43864]	0	0	0	0							0	0	0	0	0	0	0	0	0	0	0	0	0	0	0	0	0	0	0	0	0
MST1L	ENSG00000186715	11223	transcribed_unprocessed_pseudogene	macrophage stimulating 1 like (pseudogene) [Source:HGNC Symbol;Acc:HGNC:7390]	0	0	0	0							0	0	0	0	0	0	0	0	0	0	0	0	0	0	0	0	0	0	0	0	0
PDE4DIPP9	ENSG00000230239		unprocessed_pseudogene	PDE4DIP pseudogene 9 [Source:HGNC Symbol;Acc:HGNC:55100]	0	0	0	0							0	0	0	0	0	0	0	0	0	0	0	0	0	0	0	0	0	0	0	0	0
MIR3675	ENSG00000263811	100500876	miRNA	microRNA 3675 [Source:HGNC Symbol;Acc:HGNC:38973]	0	0	0	0							0	0	0	0	0	0	0	0	0	0	0	0	0	0	0	0	0	0	0	0	0
RNU1-5P	ENSG00000277234	107105261	snRNA	RNA, U1 small nuclear 5, pseudogene [Source:HGNC Symbol;Acc:HGNC:48304]	0	0	0	0							0	0	0	0	0	0	0	0	0	0	0	0	0	0	0	0	0	0	0	0	0
RNU1-2	ENSG00000207005	26870	snRNA	RNA, U1 small nuclear 2 [Source:HGNC Symbol;Acc:HGNC:10123]	0	0	0	0							0	0	0	0	0	0	0	0	0	0	0	0	0	0	0	0	0	0	0	0	0
MFAP2	ENSG00000117122	4237	protein_coding	microfibril associated protein 2 [Source:HGNC Symbol;Acc:HGNC:7033]	0	0.222086	0	0	0.252251		0		0		0	0	0	0	0	0	0	0.888344	0	0	0	0	0	0	0	0	0	0	0	0	0
ATP13A2	ENSG00000159363	23400	protein_coding	ATPase cation transporting 13A2 [Source:HGNC Symbol;Acc:HGNC:30213]	34.7161	59.6163	40.0842	91.5509	0.73723	0.106643	0.199378	0.710511	1.43696	1.02438e-05	29.6263	57.4835	21.777	51.1157	26.5598	27.6197	28.8306	47.0823	62.7434	74.3838	54.2559	31.3101	38.6493	24.2881	53.9569	52.2164	98.158	41.2141	127.967	106.185	84.2309
SDHB	ENSG00000117118	6390	protein_coding	succinate dehydrogenase complex iron sulfur subunit B [Source:HGNC Symbol;Acc:HGNC:10681]	101.973	60.1558	54.6593	48.5737	-0.7448	0.0399801	-0.851235	0.00426647	-1.05049	0.000257329	93.1113	114.349	122.347	94.1177	101.686	82.859	105.343	46.1939	62.7434	56.1673	75.5184	57.5429	64.4155	48.5762	72.3023	30.4595	71.0079	41.2141	36.5619	64.2955	29.789
PADI2	ENSG00000117115	11240	protein_coding	peptidyl arginine deiminase 2 [Source:HGNC Symbol;Acc:HGNC:18341]	2.55971	1.70133	9.56211	13.84	-0.104352		1.26913	0.267262	1.60082	0.11175	0	0	1.18784	0.40568	0	4.6813	11.6431	0	0	6.07214	0.733188	13.5395	9.20221	11.0401	14.0288	0	14.6193	13.738	0	23.3802	17.4625
LINC02783	ENSG00000204362	400743	lncRNA	long intergenic non-protein coding RNA 2783 [Source:HGNC Symbol;Acc:HGNC:54303]	0	0	0	2.74761	0		0		0.336793		0	0	0	0	0	0	0	0	0	0	0	0	0	0	0	0	0	13.738	0	0	0
PADI1	ENSG00000142623	29943	protein_coding	peptidyl arginine deiminase 1 [Source:HGNC Symbol;Acc:HGNC:18367]	0	0	0	0							0	0	0	0	0	0	0	0	0	0	0	0	0	0	0	0	0	0	0	0	0
PADI3	ENSG00000142619	51702	protein_coding	peptidyl arginine deiminase 3 [Source:HGNC Symbol;Acc:HGNC:18337]	0	0	0	0							0	0	0	0	0	0	0	0	0	0	0	0	0	0	0	0	0	0	0	0	0
MIR3972	ENSG00000266634	100616188	miRNA	microRNA 3972 [Source:HGNC Symbol;Acc:HGNC:41876]	0	0	0	0							0	0	0	0	0	0	0	0	0	0	0	0	0	0	0	0	0	0	0	0	0
PADI4	ENSG00000159339	23569	protein_coding	peptidyl arginine deiminase 4 [Source:HGNC Symbol;Acc:HGNC:18368]	0	0	0	0							0	0	0	0	0	0	0	0	0	0	0	0	0	0	0	0	0	0	0	0	0
PADI6	ENSG00000276747	353238	protein_coding	peptidyl arginine deiminase 6 [Source:HGNC Symbol;Acc:HGNC:20449]	0	0	0	0							0	0	0	0	0	0	0	0	0	0	0	0	0	0	0	0	0	0	0	0	0
RCC2-AS1	ENSG00000227751	114515514	lncRNA	RCC2 antisense RNA 1 [Source:HGNC Symbol;Acc:HGNC:41262]	0	0	0	0							0	0	0	0	0	0	0	0	0	0	0	0	0	0	0	0	0	0	0	0	0
RCC2	ENSG00000179051	55920	protein_coding	regulator of chromosome condensation 2 [Source:HGNC Symbol;Acc:HGNC:30297]	0	0	0	0							0	0	0	0	0	0	0	0	0	0	0	0	0	0	0	0	0	0	0	0	0
ARHGEF10L	ENSG00000074964	55160	protein_coding	Rho guanine nucleotide exchange factor 10 like [Source:HGNC Symbol;Acc:HGNC:25540]	31.8407	58.2457	53.0915	93.4852	0.848042	0.103836	0.735371	0.101847	1.47424	8.90371e-05	46.5556	8.96248	29.3	26.7749	18.2124	30.4284	62.6511	71.9559	56.4691	56.1673	48.3904	56.6967	61.6548	50.7842	61.5109	34.8109	87.7157	109.904	107.535	75.9856	86.2853
LINC02810	ENSG00000236648	107984028	lncRNA	long intergenic non-protein coding RNA 2810 [Source:HGNC Symbol;Acc:HGNC:54342]	0	0	0	0							0	0	0	0	0	0	0	0	0	0	0	0	0	0	0	0	0	0	0	0	0
ACTL8	ENSG00000117148	81569	protein_coding	actin like 8 [Source:HGNC Symbol;Acc:HGNC:24018]	0	0	0	0							0	0	0	0	0	0	0	0	0	0	0	0	0	0	0	0	0	0	0	0	0
LINC01654	ENSG00000261781	101927876	lncRNA	long intergenic non-protein coding RNA 1654 [Source:HGNC Symbol;Acc:HGNC:52442]	0	0	0.863311	0	0		0.502839		0		0	0	0	0	0	0	0	0	0	0	0	0	0	0	4.31655	0	0	0	0	0	0
IGSF21	ENSG00000117154	84966	protein_coding	immunoglobin superfamily member 21 [Source:HGNC Symbol;Acc:HGNC:28246]	3.37823	0.942315	8.95222	4.23171	-1.01594		1.16759	0.228288	0.5004	0.63261	7.05388	0	2.77162	2.43408	6.82965	2.34065	2.21774	0	0	3.03607	0.733188	14.3857	11.9629	2.20801	14.0288	2.17568	0	0	6.98977	3.8967	10.2721
IGSF21-AS1	ENSG00000230035		lncRNA	IGSF21 antisense RNA 1 [Source:HGNC Symbol;Acc:HGNC:41190]	0	0	0	0							0	0	0	0	0	0	0	0	0	0	0	0	0	0	0	0	0	0	0	0	0
KLHDC7A	ENSG00000179023	127707	protein_coding	kelch domain containing 7A [Source:HGNC Symbol;Acc:HGNC:26791]	1.84531	2.75886	0.353288	3.74349	0.296579		-0.785018		0.778929		1.41078	0.618102	2.37568	0	0	7.9582	0.554435	1.77669	6.27434	1.51804	1.46638	0.846219	0.920221	0	0	0	0	0	17.7433	0.974175	0
DYNLL1P3	ENSG00000235282		processed_pseudogene	dynein light chain LC8-type 1 pseudogene 3 [Source:HGNC Symbol;Acc:HGNC:49654]	0	0	0	0							0	0	0	0	0	0	0	0	0	0	0	0	0	0	0	0	0	0	0	0	0
PAX7	ENSG00000009709	5081	protein_coding	paired box 7 [Source:HGNC Symbol;Acc:HGNC:8621]	0.226255	0.849521	0	0.205441	0.233016		0.0212653		0.157357		0	0	1.58379	0	0	0	0	0.888344	2.50974	0	0	0	0	0	0	0	0	0	0	0	1.02721
TAS1R2	ENSG00000179002	80834	protein_coding	taste 1 receptor member 2 [Source:HGNC Symbol;Acc:HGNC:14905]	0	0	0	0							0	0	0	0	0	0	0	0	0	0	0	0	0	0	0	0	0	0	0	0	0
ALDH4A1	ENSG00000159423	8659	protein_coding	aldehyde dehydrogenase 4 family member A1 [Source:HGNC Symbol;Acc:HGNC:406]	15.158	19.0268	15.3763	13.0859	0.278912	0.808234	0.00371008	1	0.0208365	0.987781	16.9293	11.1258	18.2135	12.9818	10.6239	29.024	7.20765	31.0921	7.52921	24.2886	13.1974	6.76975	11.0427	35.3282	23.741	0	2.08847	0	19.894	32.1478	11.2993
MIR4695	ENSG00000265606	100616120	miRNA	microRNA 4695 [Source:HGNC Symbol;Acc:HGNC:41573]	0	0	0	0							0	0	0	0	0	0	0	0	0	0	0	0	0	0	0	0	0	0	0	0	0
MIR1290	ENSG00000221662	100302276	miRNA	microRNA 1290 [Source:HGNC Symbol;Acc:HGNC:35283]	0	0	0	0							0	0	0	0	0	0	0	0	0	0	0	0	0	0	0	0	0	0	0	0	0
IFFO2	ENSG00000169991	126917	protein_coding	intermediate filament family orphan 2 [Source:HGNC Symbol;Acc:HGNC:27006]	21.0006	14.3185	23.8765	63.5336	-0.476001	0.532239	0.160121	0.852591	1.54273	0.00145707	9.17005	29.6689	18.2135	8.1136	21.2478	26.2153	34.375	19.5436	13.8036	13.6623	10.2646	13.5395	23.0055	26.4961	28.0576	28.2839	14.6193	41.2141	132.806	82.8048	46.2243
UBR4	ENSG00000127481	23352	protein_coding	ubiquitin protein ligase E3 component n-recognin 4 [Source:HGNC Symbol;Acc:HGNC:30313]	5.43738	30.3547	51.9491	41.4681	2.11448	0.0151415	2.77555	5.81738e-05	2.42882	0.000383801	4.23233	0	3.95946	2.0284	3.79425	22.9384	1.10887	31.0921	31.3717	30.3607	28.5943	30.4639	39.5695	52.9922	43.1655	93.5543	43.8578	68.6902	3.22605	35.0703	56.4963
EMC1-AS1	ENSG00000230424	101927895	lncRNA	EMC1 antisense RNA 1 [Source:HGNC Symbol;Acc:HGNC:54050]	4.00388	9.06614	6.7311	2.23864	0.944588		0.678874	0.497431	-0.323247	0.696215	3.52694	1.85431	7.12703	2.83976	5.31195	5.14943	2.21774	5.33007	6.27434	13.6623	10.9978	6.76975	7.36177	4.41602	15.1079	0	0	0	0	1.94835	9.24486
EMC1	ENSG00000127463	23065	protein_coding	ER membrane protein complex subunit 1 [Source:HGNC Symbol;Acc:HGNC:28957]	53.3635	59.3991	61.0787	60.2889	0.142713	0.793055	0.157674	0.715378	0.15616	0.687857	53.6095	42.34	55.0365	43.8134	56.9138	66.9425	54.8891	50.6356	81.5665	59.2034	46.1908	48.2345	55.2133	70.6563	42.0864	89.203	89.8041	54.9521	38.7126	59.4246	58.5507
MRTO4	ENSG00000053372	51154	protein_coding	MRT4 homolog, ribosome maturation factor [Source:HGNC Symbol;Acc:HGNC:18477]	36.5126	51.9184	47.6466	56.9069	0.51211	0.261551	0.357067	0.392998	0.690005	0.0432042	44.4395	27.1965	40.3865	37.7282	34.1483	41.1954	30.4939	62.1841	52.7045	33.3968	59.3882	41.4647	50.6122	44.1602	32.3741	69.6218	48.0348	41.2141	47.8531	103.263	44.1699
AKR7L	ENSG00000211454	246181	protein_coding	aldo-keto reductase family 7 like (gene/pseudogene) [Source:HGNC Symbol;Acc:HGNC:24056]	2.86399	2.22313	0.985971	2.86781	-0.220293		-0.763994	0.537132	0.0525162	0.941161	4.23233	0	2.37568	3.65112	4.5531	4.6813	0.554435	4.44172	0	1.51804	2.93275	1.69244	0	0	3.23741	0	10.4423	0	0	3.8967	0
AKR7A3	ENSG00000162482	22977	protein_coding	aldo-keto reductase family 7 member A3 [Source:HGNC Symbol;Acc:HGNC:390]	0.905324	4.05601	2.01658	1.22204	1.01622		0.540068	0.718505	0.450053	0.748906	0	0	1.18784	0	0	5.14943	0	2.66503	0	10.6263	2.93275	2.53866	0.920221	6.62403	0	0	0	0	0	0.974175	5.13603
AKR7A2	ENSG00000053371	8574	protein_coding	aldo-keto reductase family 7 member A2 [Source:HGNC Symbol;Acc:HGNC:389]	68.0057	71.2444	55.1967	56.2405	0.0615438	0.909959	-0.269753	0.484055	-0.134852	0.729957	55.7257	95.4968	63.7474	63.2861	75.1262	59.4525	63.2056	71.9559	95.37	53.1313	64.5205	67.6975	51.5324	46.3682	71.2231	39.1623	54.3002	27.4761	91.4047	53.5796	54.4419
RNU6-1099P	ENSG00000200403	106481526	snRNA	RNA, U6 small nuclear 1099, pseudogene [Source:HGNC Symbol;Acc:HGNC:48062]	0.229036	0.497014	2.79138	0	0.414146		1.35389		0.239784		0	0	0.791893	0.81136	0	0	0	0	1.25487	0	0.733188	0	0.920221	0	2.15828	10.8784	0	0	0	0	0
SLC66A1	ENSG00000040487	54896	protein_coding	solute carrier family 66 member 1 [Source:HGNC Symbol;Acc:HGNC:26001]	12.4814	15.2352	12.8428	25.5918	0.335719	0.714386	0.101558	0.918762	1.0981	0.0379568	23.2778	7.41722	8.71082	10.9534	12.9005	13.5758	10.5343	24.8736	8.78408	4.55411	22.7288	16.9244	15.6438	13.2481	11.8705	6.52705	8.35387	13.738	44.0893	35.0703	26.7074
CAPZB	ENSG00000077549	832	protein_coding	capping actin protein of muscle Z-line subunit beta [Source:HGNC Symbol;Acc:HGNC:1491]	197.685	232.565	365.966	425.575	0.236708	0.519903	0.877781	0.000101554	1.12254	1.42917e-07	175.642	275.983	156.399	165.112	223.861	211.595	175.201	256.732	240.935	194.309	238.286	333.41	346.003	291.457	458.634	400.325	302.828	329.713	601.12	461.759	432.454
RN7SL277P	ENSG00000240490		misc_RNA	RNA, 7SL, cytoplasmic 277, pseudogene [Source:HGNC Symbol;Acc:HGNC:46293]	0	0.222086	0	0	0.252251		0		0		0	0	0	0	0	0	0	0.888344	0	0	0	0	0	0	0	0	0	0	0	0	0
MICOS10	ENSG00000173436	440574	protein_coding	mitochondrial contact site and cristae organizing system subunit 10 [Source:HGNC Symbol;Acc:HGNC:32068]	159.241	131.946	131.074	126.143	-0.264337	0.583047	-0.261483	0.505442	-0.30427	0.382493	180.579	75.7175	162.734	175.659	180.606	183.039	156.351	146.577	120.467	142.695	118.043	145.55	172.081	103.776	125.18	108.784	179.608	96.1663	69.36	169.506	116.074
RNU4-28P	ENSG00000201609	106479570	snRNA	RNA, U4 small nuclear 28, pseudogene [Source:HGNC Symbol;Acc:HGNC:46964]	0.190315	0.222086	0.441602	0.712275	0.198013		0.217613		0.658878		0	0	0.395946	0	0	0.936259	0	0.888344	0	0	0	0	0	2.20801	0	0	0	0	1.61302	1.94835	0
MICOS10-DT	ENSG00000235185	105378614	lncRNA	MICOS10 divergent transcript [Source:HGNC Symbol;Acc:HGNC:55676]	0	0	0	0.38967	0		0		0.410908		0	0	0	0	0	0	0	0	0	0	0	0	0	0	0	0	0	0	0	1.94835	0
NBL1	ENSG00000158747	4681	protein_coding	NBL1, DAN family BMP antagonist [Source:HGNC Symbol;Acc:HGNC:7650]	546.54	589.824	746.122	630.428	0.109094	0.82169	0.44148	0.125792	0.209041	0.492208	456.386	593.378	462.465	508.317	480.352	635.72	689.163	532.118	673.865	538.903	614.412	764.136	627.591	565.251	888.131	885.503	1081.83	522.045	561.332	362.393	624.541
MICOS10-NBL1	ENSG00000270136		protein_coding	MICOS10-NBL1 readthrough [Source:HGNC Symbol;Acc:HGNC:48338]	0	0	0	0							0	0	0	0	0	0	0	0	0	0	0	0	0	0	0	0	0	0	0	0	0
HTR6	ENSG00000158748	3362	protein_coding	5-hydroxytryptamine receptor 6 [Source:HGNC Symbol;Acc:HGNC:5301]	0.15841	0	0.169244	2.74761	0.0594331		0.192102		0.260095		0	0	0	0	0	0	1.10887	0	0	0	0	0.846219	0	0	0	0	0	13.738	0	0	0
TMCO4	ENSG00000162542	255104	protein_coding	transmembrane and coiled-coil domains 4 [Source:HGNC Symbol;Acc:HGNC:27393]	46.3696	65.0929	41.0414	21.6947	0.452753	0.451223	-0.150752	0.816625	-0.817612	0.0693857	46.5556	60.2649	59.3919	40.1623	37.1837	41.6635	39.3649	41.7522	61.4886	71.3477	85.783	60.9278	44.1706	22.0801	36.6907	41.338	14.6193	0	9.14047	47.7346	36.9794
RNF186	ENSG00000178828	54546	protein_coding	ring finger protein 186 [Source:HGNC Symbol;Acc:HGNC:25978]	0	0	0	0							0	0	0	0	0	0	0	0	0	0	0	0	0	0	0	0	0	0	0	0	0
RNF186-AS1	ENSG00000235434	121847981	lncRNA	RNF186 antisense RNA 1 [Source:HGNC Symbol;Acc:HGNC:41127]	0	0	0	0							0	0	0	0	0	0	0	0	0	0	0	0	0	0	0	0	0	0	0	0	0
OTUD3	ENSG00000169914	23252	protein_coding	OTU deubiquitinase 3 [Source:HGNC Symbol;Acc:HGNC:29038]	31.5608	24.3021	18.6116	16.0994	-0.369866	0.678983	-0.658812	0.301705	-1.00603	0.0735133	47.261	43.2671	33.2595	21.0954	31.1129	29.9603	14.9697	15.1019	31.3717	25.8066	24.9284	32.1563	30.3673	11.0401	10.7914	8.70273	0	27.4761	14.5172	9.74175	28.7618
PLA2G2E	ENSG00000188784	30814	protein_coding	phospholipase A2 group IIE [Source:HGNC Symbol;Acc:HGNC:13414]	0	0	0	0							0	0	0	0	0	0	0	0	0	0	0	0	0	0	0	0	0	0	0	0	0
RN7SL304P	ENSG00000242688	106479333	misc_RNA	RNA, 7SL, cytoplasmic 304, pseudogene [Source:HGNC Symbol;Acc:HGNC:46320]	0	0	0	0							0	0	0	0	0	0	0	0	0	0	0	0	0	0	0	0	0	0	0	0	0
PLA2G2A	ENSG00000188257	5320	protein_coding	phospholipase A2 group IIA [Source:HGNC Symbol;Acc:HGNC:9031]	232.373	23.2329	57.0109	1038.15	-1.35755	0.123747	-1.07995	0.299476	1.39541	0.215736	50.788	3.09051	15.046	5.67952	27.3186	63.1975	1461.49	10.6601	65.2532	4.55411	12.4642	148.088	83.7401	15.4561	37.7698	0	3763.42	54.9521	37.0996	1039.44	295.835
PLA2G5	ENSG00000127472	5322	protein_coding	phospholipase A2 group V [Source:HGNC Symbol;Acc:HGNC:9038]	30.5913	40.421	34.1259	22.0026	0.365556	0.64444	0.11121	0.888574	-0.318669	0.602488	25.394	29.0508	23.3608	26.3692	19.7301	24.8109	65.4233	49.7473	40.1558	40.987	30.7939	33.0026	19.3246	64.0323	15.1079	39.1623	58.4771	0	10.2158	14.6126	26.7074
PLA2G2D	ENSG00000117215	26279	protein_coding	phospholipase A2 group IID [Source:HGNC Symbol;Acc:HGNC:9033]	0.0579543	0	15.0467	8.24282	0.160152		0.917153	0.159479	0.440652	0.202258	0	0	0	0.40568	0	0	0	0	0	0	0	28.7715	18.4044	0	28.0576	0	0	41.2141	0	0	0
PLA2G2F	ENSG00000158786	64600	protein_coding	phospholipase A2 group IIF [Source:HGNC Symbol;Acc:HGNC:30040]	0.216814	0.810731	5.50734	5.99354	1.00595		2.40185	0.00904867	2.57887	0.00399574	0	0	0	0	1.5177	0	0	0	2.50974	0	0.733188	2.53866	5.52133	0	12.9497	6.52705	0	0	0	15.5868	14.3809
PLA2G2C	ENSG00000187980	391013	protein_coding	phospholipase A2 group IIC [Source:HGNC Symbol;Acc:HGNC:9032]	1.25452	2.18427	5.36415	0.30237	0.541585		1.41999	0.187789	-0.327776	0.65567	0	0	1.18784	0	3.0354	2.34065	2.21774	0	5.01948	1.51804	2.19956	3.38488	2.76066	2.20801	3.23741	15.2298	0	0	0.537675	0.974175	0
UBXN10	ENSG00000162543	127733	protein_coding	UBX domain protein 10 [Source:HGNC Symbol;Acc:HGNC:26354]	6.59357	13.3527	2.92155	8.21453	0.716121		-0.661917	0.542244	0.299349	0.79656	4.93772	0	5.93919	4.0568	5.31195	9.83072	16.0786	19.5436	6.27434	13.6623	13.9306	11.8471	2.76066	0	0	0	25.0616	0	0	7.7934	8.21765
LINC01757	ENSG00000228105	105376827	lncRNA	long intergenic non-protein coding RNA 1757 [Source:HGNC Symbol;Acc:HGNC:52546]	0	0	0	0							0	0	0	0	0	0	0	0	0	0	0	0	0	0	0	0	0	0	0	0	0
VWA5B1	ENSG00000158816	127731	protein_coding	von Willebrand factor A domain containing 5B1 [Source:HGNC Symbol;Acc:HGNC:26538]	0.270405	0.222086	0	0.107535	0.0232697		-0.0250309		0.0877798		0	0.309051	1.58379	0	0	0	0	0.888344	0	0	0	0	0	0	0	0	0	0	0.537675	0	0
LINC01141	ENSG00000236963		lncRNA	long intergenic non-protein coding RNA 1141 [Source:HGNC Symbol;Acc:HGNC:49455]	0.40568	0.222086	0	0	-0.0647221		-0.114479		-0.060182		0	0	0	2.83976	0	0	0	0.888344	0	0	0	0	0	0	0	0	0	0	0	0	0
CAMK2N1	ENSG00000162545	55450	protein_coding	calcium/calmodulin dependent protein kinase II inhibitor 1 [Source:HGNC Symbol;Acc:HGNC:24190]	388.707	516.577	288.737	144.757	0.390133	0.379073	-0.42961	0.242901	-1.30654	1.15154e-05	310.371	348.61	365.854	320.487	298.987	469.534	607.106	457.497	598.572	535.867	474.373	225.094	266.864	437.186	135.971	378.569	219.289	54.9521	170.981	128.591	149.972
MUL1	ENSG00000090432	79594	protein_coding	mitochondrial E3 ubiquitin protein ligase 1 [Source:HGNC Symbol;Acc:HGNC:25762]	58.2499	65.677	45.6251	44.3739	0.159715	0.768185	-0.329743	0.411496	-0.284961	0.45126	47.9664	56.5563	54.2446	52.7384	56.1549	85.1996	54.8891	54.189	53.9594	81.9739	72.5856	67.6975	48.7717	61.8243	25.8993	23.9325	41.7694	27.4761	50.0038	58.4505	44.1699
RPS4XP4	ENSG00000215520	441878	processed_pseudogene	ribosomal protein S4X pseudogene 4 [Source:HGNC Symbol;Acc:HGNC:36545]	0	0.379509	0	0	0.252251		0		0		0	0	0	0	0	0	0	0	0	1.51804	0	0	0	0	0	0	0	0	0	0	0
FAM43B	ENSG00000183114	163933	protein_coding	family with sequence similarity 43 member B [Source:HGNC Symbol;Acc:HGNC:31791]	2.41416	6.43423	1.5824	3.31353	0.976117		-0.198555	0.857947	0.383345	0.754841	4.93772	0.618102	4.75136	0.81136	1.5177	0.936259	3.32661	6.21841	7.52921	7.59018	4.39913	4.2311	3.68088	0	0	0	14.6193	0	0	1.94835	0
CDA	ENSG00000158825	978	protein_coding	cytidine deaminase [Source:HGNC Symbol;Acc:HGNC:1712]	0	0.627469	7.7553	30.6474	1.69168		3.69337	2.24852e-05	5.13908	2.86027e-09	0	0	0	0	0	0	0	1.77669	0	0	0.733188	0.846219	5.52133	0	28.0576	4.35136	0	54.9521	51.6168	10.7159	35.9522
PINK1	ENSG00000158828	65018	protein_coding	PTEN induced kinase 1 [Source:HGNC Symbol;Acc:HGNC:14581]	0.0579543	0	0	0	0.11024		0.149287		0.19681		0	0	0	0.40568	0	0	0	0	0	0	0	0	0	0	0	0	0	0	0	0	0
MIR6084	ENSG00000284005	102464833	miRNA	microRNA 6084 [Source:HGNC Symbol;Acc:HGNC:50235]	0	0	0	0							0	0	0	0	0	0	0	0	0	0	0	0	0	0	0	0	0	0	0	0	0
PINK1-AS	ENSG00000117242	100861548	lncRNA	PINK1 antisense RNA [Source:HGNC Symbol;Acc:HGNC:38872]	4.47921	12.5806	8.72584	4.10425	1.1333		0.778279	0.480088	0.103901	0.975059	11.2862	0	1.18784	8.51928	3.79425	0.46813	6.09878	14.2135	11.2938	18.2164	6.59869	9.30841	9.20221	13.2481	11.8705	0	8.35387	0	0	2.92252	9.24486
DDOST	ENSG00000244038	1650	protein_coding	dolichyl-diphosphooligosaccharide--protein glycosyltransferase non-catalytic subunit [Source:HGNC Symbol;Acc:HGNC:2728]	58.6387	34.2966	29.1274	50.0386	-0.754786	0.116856	-0.982817	0.0109945	-0.219332	0.641632	72.655	60.2649	69.6866	73.0224	50.843	28.5559	55.4435	26.6503	31.3717	42.505	36.6594	24.5404	28.5269	24.2881	31.295	36.9866	37.5924	54.9521	87.1033	43.8379	26.7074
KIF17	ENSG00000117245	57576	protein_coding	kinesin family member 17 [Source:HGNC Symbol;Acc:HGNC:19167]	0.20154	0.444172	2.53631	2.74761	0.432351		1.31422	0.216025	0.49323	0.617781	1.41078	0	0	0	0	0	0	1.77669	0	0	0	0	1.84044	2.20801	8.63311	0	0	13.738	0	0	0
SH2D5	ENSG00000189410	400745	protein_coding	SH2 domain containing 5 [Source:HGNC Symbol;Acc:HGNC:28819]	0.0565638	0	1.24391	7.05644	0.597279		1.64415	0.132797	3.26551	0.00149458	0	0	0.395946	0	0	0	0	0	0	0	0	2.53866	3.68088	0	0	0	2.08847	0	3.22605	15.5868	14.3809
HP1BP3	ENSG00000127483	50809	protein_coding	heterochromatin protein 1 binding protein 3 [Source:HGNC Symbol;Acc:HGNC:24973]	194.711	121.978	113.426	135.623	-0.659552	0.0658242	-0.748181	0.0105147	-0.514742	0.0845606	170.704	262.693	193.618	171.197	207.166	162.441	195.161	134.14	85.3311	132.069	136.373	124.394	126.991	99.3605	146.763	69.6218	89.8041	151.118	219.909	103.263	114.02
EIF4G3	ENSG00000075151	8672	protein_coding	eukaryotic translation initiation factor 4 gamma 3 [Source:HGNC Symbol;Acc:HGNC:3298]	45.051	60.1716	63.6048	49.9069	0.429318	0.248742	0.484149	0.110725	0.295569	0.355102	38.7964	39.5585	51.869	45.4361	52.3607	43.5361	43.8004	75.5093	51.4496	45.5411	68.1865	52.4656	66.2559	52.9922	67.9857	78.3245	31.327	27.4761	62.908	67.218	60.6052
RNU7-200P	ENSG00000251914	106480835	snRNA	RNA, U7 small nuclear 200 pseudogene [Source:HGNC Symbol;Acc:HGNC:45734]	0.0441501	0	0	0	0.118716		0.158182		0.205706		0	0.309051	0	0	0	0	0	0	0	0	0	0	0	0	0	0	0	0	0	0	0
MIR1256	ENSG00000221808	100302155	miRNA	microRNA 1256 [Source:HGNC Symbol;Acc:HGNC:35321]	0	0	0	0							0	0	0	0	0	0	0	0	0	0	0	0	0	0	0	0	0	0	0	0	0
RPS15AP6	ENSG00000233072	100271141	processed_pseudogene	ribosomal protein S15a pseudogene 6 [Source:HGNC Symbol;Acc:HGNC:35657]	0.15841	0	0	0.205441	0.045192		0.077524		0.19591		0	0	0	0	0	0	1.10887	0	0	0	0	0	0	0	0	0	0	0	0	0	1.02721
HSPE1P27	ENSG00000235112	106480261	processed_pseudogene	heat shock protein family E (Hsp10) member 1 pseudogene 27 [Source:HGNC Symbol;Acc:HGNC:49346]	0	0	0.441602	0	0		0.28927		0		0	0	0	0	0	0	0	0	0	0	0	0	0	2.20801	0	0	0	0	0	0	0
ECE1	ENSG00000117298	1889	protein_coding	endothelin converting enzyme 1 [Source:HGNC Symbol;Acc:HGNC:3146]	78.5585	88.8913	118.238	123.714	0.17283	0.785448	0.549305	0.153513	0.715485	0.0391781	50.788	100.133	64.9352	47.8702	76.6439	96.4347	113.105	76.3976	117.958	83.492	77.7179	66.8513	79.139	152.353	107.914	184.933	121.131	54.9521	143.021	159.765	139.7
ECE1-AS1	ENSG00000231105	100506801	lncRNA	ECE1 antisense RNA 1 [Source:HGNC Symbol;Acc:HGNC:40203]	0.169691	0	2.19508	0.205441	0.0743257		0.646886		0.292269		0	0	1.18784	0	0	0	0	0	0	0	0	0	0	6.62403	0	4.35136	0	0	0	0	1.02721
PPP1R11P1	ENSG00000236216		processed_pseudogene	protein phosphatase 1 regulatory inhibitor subunit 11 pseudogene 1 [Source:HGNC Symbol;Acc:HGNC:16326]	0	0	0	0							0	0	0	0	0	0	0	0	0	0	0	0	0	0	0	0	0	0	0	0	0
PDE4DIPP10	ENSG00000228823		unprocessed_pseudogene	PDE4DIP pseudogene 10 [Source:HGNC Symbol;Acc:HGNC:55101]	0	0	0	0							0	0	0	0	0	0	0	0	0	0	0	0	0	0	0	0	0	0	0	0	0
NBPF2P	ENSG00000227001		unprocessed_pseudogene	NBPF member 2, pseudogene [Source:HGNC Symbol;Acc:HGNC:31987]	0	0	0	0							0	0	0	0	0	0	0	0	0	0	0	0	0	0	0	0	0	0	0	0	0
HS6ST1P1	ENSG00000187952		processed_pseudogene	heparan sulfate 6-O-sulfotransferase 1 pseudogene 1 [Source:HGNC Symbol;Acc:HGNC:31835]	0	0	0	0							0	0	0	0	0	0	0	0	0	0	0	0	0	0	0	0	0	0	0	0	0
CROCCP5	ENSG00000186543		unprocessed_pseudogene	CROCC pseudogene 5 [Source:HGNC Symbol;Acc:HGNC:43865]	0	0	0	0							0	0	0	0	0	0	0	0	0	0	0	0	0	0	0	0	0	0	0	0	0
NBPF3	ENSG00000142794	84224	protein_coding	NBPF member 3 [Source:HGNC Symbol;Acc:HGNC:25076]	1.2416	0.222086	0.169244	0.205441	-0.570443		-0.578848		-0.434868		0	0	3.16757	3.65112	0	1.87252	0	0.888344	0	0	0	0.846219	0	0	0	0	0	0	0	0	1.02721
PFN1P10	ENSG00000176378		processed_pseudogene	profilin 1 pseudogene 10 [Source:HGNC Symbol;Acc:HGNC:42985]	0	0	0	0							0	0	0	0	0	0	0	0	0	0	0	0	0	0	0	0	0	0	0	0	0
ALPL	ENSG00000162551	249	protein_coding	alkaline phosphatase, biomineralization associated [Source:HGNC Symbol;Acc:HGNC:438]	1.8222	1.21615	3.35304	5.70847	-0.132895		0.653691	0.61677	1.30557	0.199576	1.41078	3.39956	0.791893	0	0.75885	1.40439	4.98991	2.66503	0	0	2.19956	0.846219	1.84044	2.20801	11.8705	0	0	0	3.76372	16.561	8.21765
LINC02596	ENSG00000233431		lncRNA	long intergenic non-protein coding RNA 2596 [Source:HGNC Symbol;Acc:HGNC:53948]	0	0	0.184044	0	0		0.28927		0		0	0	0	0	0	0	0	0	0	0	0	0	0.920221	0	0	0	0	0	0	0	0
RAP1GAP	ENSG00000076864	5909	protein_coding	RAP1 GTPase activating protein [Source:HGNC Symbol;Acc:HGNC:9858]	82.5288	82.6909	50.2286	13.2006	-0.0316512	1	-0.695689	0.219818	-2.75216	8.68109e-09	55.7257	134.437	87.5041	78.2962	49.3253	126.395	46.0181	72.8442	75.2921	88.0461	94.5813	76.1597	46.0111	48.5762	12.9497	67.4461	12.5308	27.4761	2.68837	5.84505	17.4625
USP48	ENSG00000090686	84196	protein_coding	ubiquitin specific peptidase 48 [Source:HGNC Symbol;Acc:HGNC:18533]	67.772	62.9631	82.3703	72.0971	-0.0931031	0.840663	0.272366	0.372414	0.0319649	0.932516	69.1281	49.4482	72.8541	74.2394	66.02	73.9645	68.7499	63.0724	57.724	59.2034	71.8524	94.7766	71.7772	75.0724	70.144	100.081	37.5924	96.1663	65.0587	68.1922	93.4758
LDLRAD2	ENSG00000187942	401944	protein_coding	low density lipoprotein receptor class A domain containing 2 [Source:HGNC Symbol;Acc:HGNC:32071]	0.42793	0.379509	0.184044	0.194835	-0.0737765		-0.0528709		0.0467067		0	0	0.395946	0	0	0.936259	1.6633	0	0	1.51804	0	0	0.920221	0	0	0	0	0	0	0.974175	0
HSPG2	ENSG00000142798	3339	protein_coding	heparan sulfate proteoglycan 2 [Source:HGNC Symbol;Acc:HGNC:5273]	0.920419	2.09385	7.32703	3.09912	0.966189		2.10827	0.0303031	1.39166	0.166773	3.52694	0	1.97973	0	0	0.936259	0	1.77669	0	0	6.59869	3.38488	3.68088	17.6641	7.55397	4.35136	6.26541	0	3.22605	2.92252	3.08162
CELA3B	ENSG00000219073	23436	protein_coding	chymotrypsin like elastase 3B [Source:HGNC Symbol;Acc:HGNC:15945]	0	0	0	0							0	0	0	0	0	0	0	0	0	0	0	0	0	0	0	0	0	0	0	0	0
RN7SL386P	ENSG00000273610	106479364	misc_RNA	RNA, 7SL, cytoplasmic 386, pseudogene [Source:HGNC Symbol;Acc:HGNC:46402]	0	0	0	0							0	0	0	0	0	0	0	0	0	0	0	0	0	0	0	0	0	0	0	0	0
RNU6-1022P	ENSG00000201919	106480016	snRNA	RNA, U6 small nuclear 1022, pseudogene [Source:HGNC Symbol;Acc:HGNC:47985]	0	0	0	0							0	0	0	0	0	0	0	0	0	0	0	0	0	0	0	0	0	0	0	0	0
CELA3A	ENSG00000142789	10136	protein_coding	chymotrypsin like elastase 3A [Source:HGNC Symbol;Acc:HGNC:15944]	0	0	0	0							0	0	0	0	0	0	0	0	0	0	0	0	0	0	0	0	0	0	0	0	0
RN7SL186P	ENSG00000278124	106480972	misc_RNA	RNA, 7SL, cytoplasmic 186, pseudogene [Source:HGNC Symbol;Acc:HGNC:46202]	0	0	0	0							0	0	0	0	0	0	0	0	0	0	0	0	0	0	0	0	0	0	0	0	0
RNU6-776P	ENSG00000201273	106480608	snRNA	RNA, U6 small nuclear 776, pseudogene [Source:HGNC Symbol;Acc:HGNC:47739]	0	0.313717	0.169244	0	0.258686		0.292604		0		0	0	0	0	0	0	0	0	1.25487	0	0	0.846219	0	0	0	0	0	0	0	0	0
LINC01635	ENSG00000228397	101928043	lncRNA	long intergenic non-protein coding RNA 1635 [Source:HGNC Symbol;Acc:HGNC:52422]	0	0	0	0							0	0	0	0	0	0	0	0	0	0	0	0	0	0	0	0	0	0	0	0	0
LINC00339	ENSG00000218510	29092	lncRNA	long intergenic non-protein coding RNA 339 [Source:HGNC Symbol;Acc:HGNC:25011]	0.771799	4.32977	3.54337	4.99685	1.73863		1.56712	0.130494	1.55618	0.103599	1.41078	0	1.18784	0	0.75885	0.936259	1.10887	1.77669	5.01948	7.59018	2.93275	5.07732	2.76066	6.62403	1.07914	2.17568	0	13.738	0	0.974175	10.2721
CDC42-AS1	ENSG00000285752		lncRNA	CDC42 antisense RNA 1 [Source:HGNC Symbol;Acc:HGNC:54314]	0	0	0	0.205441	0		0		0.336793		0	0	0	0	0	0	0	0	0	0	0	0	0	0	0	0	0	0	0	0	1.02721
CDC42	ENSG00000070831	998	protein_coding	cell division cycle 42 [Source:HGNC Symbol;Acc:HGNC:1736]	23.0153	45.5568	51.5734	53.8717	0.892352	0.303057	1.04706	0.130494	1.10601	0.0844609	19.7509	0	17.0257	32.0487	23.5244	36.046	32.7117	47.0823	70.2727	31.8788	32.9935	32.1563	38.6493	103.776	59.3526	23.9325	43.8578	54.9521	32.2605	44.812	93.4758
CDC42-IT1	ENSG00000230068		lncRNA	CDC42 intronic transcript 1 [Source:HGNC Symbol;Acc:HGNC:41317]	0	0.549891	0	0.400276	0.40556		0		0.40997		0	0	0	0	0	0	0	0	0	0	2.19956	0	0	0	0	0	0	0	0	0.974175	1.02721
MPHOSPH6P1	ENSG00000271428		processed_pseudogene	MPHOSPH6 pseudogene 1 [Source:HGNC Symbol;Acc:HGNC:54549]	0	0	0	0							0	0	0	0	0	0	0	0	0	0	0	0	0	0	0	0	0	0	0	0	0
WNT4	ENSG00000162552	54361	protein_coding	Wnt family member 4 [Source:HGNC Symbol;Acc:HGNC:12783]	90.959	106.073	95.3787	28.797	0.192899	0.80407	0.0437	0.950145	-1.34854	0.00358714	70.5388	191.303	60.5798	94.5234	56.9138	109.074	53.7802	101.271	139.29	77.4198	106.312	97.3152	73.6177	117.025	43.1655	145.771	31.327	0	67.2093	33.1219	12.3265
MIR4418	ENSG00000266564	100616433	miRNA	microRNA 4418 [Source:HGNC Symbol;Acc:HGNC:41789]	0	0	0	0							0	0	0	0	0	0	0	0	0	0	0	0	0	0	0	0	0	0	0	0	0
PPIAP34	ENSG00000234397		processed_pseudogene	peptidylprolyl isomerase A pseudogene 34 [Source:HGNC Symbol;Acc:HGNC:53658]	0.158668	0	0	0	0.00990414		0.0439938		0.0915174		0	0.309051	0.395946	0.40568	0	0	0	0	0	0	0	0	0	0	0	0	0	0	0	0	0
ZBTB40	ENSG00000184677	9923	protein_coding	zinc finger and BTB domain containing 40 [Source:HGNC Symbol;Acc:HGNC:29045]	32.6378	29.88	27.2447	26.1503	-0.13395	0.870583	-0.204167	0.742595	-0.396221	0.427322	27.5101	24.106	35.6352	36.9169	32.6306	32.3009	39.3649	31.9804	38.9009	28.8427	19.7961	22.8479	27.6066	19.8721	57.1943	8.70273	8.35387	41.2141	29.5721	33.1219	18.4897
ZBTB40-IT1	ENSG00000237200		lncRNA	ZBTB40 intronic transcript 1 [Source:HGNC Symbol;Acc:HGNC:41493]	0	0	0	0							0	0	0	0	0	0	0	0	0	0	0	0	0	0	0	0	0	0	0	0	0
EPHA8	ENSG00000070886	2046	protein_coding	EPH receptor A8 [Source:HGNC Symbol;Acc:HGNC:3391]	12.3046	19.916	20.415	1.63292	0.45422		0.49189	0.674751	-1.52606	0.0630987	3.52694	8.96248	1.58379	2.83976	6.82965	22.4702	39.9193	15.9902	31.3717	22.7705	9.53144	0	7.36177	6.62403	3.23741	84.8516	0	0	0	0.974175	7.19044
MIR6127	ENSG00000276835	102466615	miRNA	microRNA 6127 [Source:HGNC Symbol;Acc:HGNC:50163]	0	0	0	0							0	0	0	0	0	0	0	0	0	0	0	0	0	0	0	0	0	0	0	0	0
C1QA	ENSG00000173372	712	protein_coding	complement C1q A chain [Source:HGNC Symbol;Acc:HGNC:1241]	20.4533	7.19322	522.068	770.503	-0.452282	0.333905	3.68501	3.4056e-06	4.14015	4.00192e-08	28.9209	4.63576	1.58379	0	12.1416	12.1714	83.7197	4.44172	10.039	10.6263	3.66594	220.017	672.682	154.561	1097.48	465.596	833.299	1318.85	1018.89	256.208	425.263
C1QC	ENSG00000159189	714	protein_coding	complement C1q C chain [Source:HGNC Symbol;Acc:HGNC:1245]	22.948	2.14438	315.336	591.983	-1.38089	0.0206159	2.99547	0.00023004	3.73488	9.91355e-07	35.2694	23.7969	0.395946	0.81136	3.79425	14.512	82.0564	3.55338	1.25487	3.03607	0.733188	104.085	446.307	114.817	556.835	354.636	730.964	947.924	807.05	256.208	217.768
C1QB	ENSG00000173369	713	protein_coding	complement C1q B chain [Source:HGNC Symbol;Acc:HGNC:1242]	16.5088	4.40849	378.245	616.908	-0.430922	0.268308	3.38919	6.76578e-05	3.94427	1.02026e-06	30.3317	0	0.791893	2.83976	3.79425	14.0439	63.76	0.888344	6.27434	6.07214	4.39913	108.316	634.032	83.9044	677.699	387.271	628.629	1112.78	924.801	240.621	177.707
EPHB2	ENSG00000133216	2048	protein_coding	EPH receptor B2 [Source:HGNC Symbol;Acc:HGNC:3393]	2.54891	0.994028	12.6313	26.1468	-0.376549		1.76543	0.0659485	2.63926	0.00205364	0	0	0.791893	4.46248	6.0708	3.74504	2.77217	0	2.50974	0	1.46638	32.1563	15.6438	11.0401	4.31655	0	14.6193	0	77.9628	35.0703	3.08162
MIR4684	ENSG00000265422	100616391	miRNA	microRNA 4684 [Source:HGNC Symbol;Acc:HGNC:41695]	0	0	0	0							0	0	0	0	0	0	0	0	0	0	0	0	0	0	0	0	0	0	0	0	0
MIR4253	ENSG00000264014	100422914	miRNA	microRNA 4253 [Source:HGNC Symbol;Acc:HGNC:38231]	0	0	0	0							0	0	0	0	0	0	0	0	0	0	0	0	0	0	0	0	0	0	0	0	0
LACTBL1	ENSG00000215906	646262	protein_coding	lactamase beta like 1 [Source:HGNC Symbol;Acc:HGNC:35445]	0	0	0	0							0	0	0	0	0	0	0	0	0	0	0	0	0	0	0	0	0	0	0	0	0
TEX46	ENSG00000227868	729059	protein_coding	testis expressed 46 [Source:HGNC Symbol;Acc:HGNC:44651]	0.350742	0	0.441602	0.38967	-0.0874492		0.010988		0.156855		0	0	0.791893	0	0	0	1.6633	0	0	0	0	0	0	2.20801	0	0	0	0	0	1.94835	0
KDM1A	ENSG00000004487	23028	protein_coding	lysine demethylase 1A [Source:HGNC Symbol;Acc:HGNC:29079]	97.0607	77.9292	67.2588	63.496	-0.313782	0.483422	-0.516748	0.12069	-0.700888	0.0220763	82.5304	161.016	81.5649	81.5416	100.168	77.2414	95.3628	94.1645	72.7824	74.3838	70.3861	60.9278	80.0592	77.2804	67.9857	50.0407	45.9463	96.1663	81.7266	53.5796	40.061
MIR3115	ENSG00000263793	100422866	miRNA	microRNA 3115 [Source:HGNC Symbol;Acc:HGNC:38371]	0	0	0	0							0	0	0	0	0	0	0	0	0	0	0	0	0	0	0	0	0	0	0	0	0
LUZP1	ENSG00000169641	7798	protein_coding	leucine zipper protein 1 [Source:HGNC Symbol;Acc:HGNC:14985]	39.0662	48.7056	54.8872	104.284	0.306092	0.614843	0.484017	0.269054	1.29277	0.000156136	27.5101	46.3576	29.696	26.7749	37.1837	38.8548	67.0866	48.8589	42.6655	62.2395	41.0585	72.7749	38.6493	22.0801	60.4317	80.5002	96.0695	151.118	96.7815	117.875	59.578
RNU6-514P	ENSG00000206935	106480586	snRNA	RNA, U6 small nuclear 514, pseudogene [Source:HGNC Symbol;Acc:HGNC:47477]	0	0	0	0							0	0	0	0	0	0	0	0	0	0	0	0	0	0	0	0	0	0	0	0	0
RNU6-135P	ENSG00000252578	106479625	snRNA	RNA, U6 small nuclear 135, pseudogene [Source:HGNC Symbol;Acc:HGNC:47098]	0	0.222086	0	0	0.252251		0		0		0	0	0	0	0	0	0	0.888344	0	0	0	0	0	0	0	0	0	0	0	0	0
HTR1D	ENSG00000179546	3352	protein_coding	5-hydroxytryptamine receptor 1D [Source:HGNC Symbol;Acc:HGNC:5289]	0.547876	3.50493	1.23129	2.82237	1.46359		0.779379	0.567139	1.45061	0.16329	2.11617	0	0	0.40568	0.75885	0	0.554435	0	8.78408	3.03607	2.19956	5.07732	0	0	1.07914	0	6.26541	0	0	6.81922	1.02721
LINC01355	ENSG00000261326		lncRNA	long intergenic non-protein coding RNA 1355 [Source:HGNC Symbol;Acc:HGNC:50584]	0	0	0	0							0	0	0	0	0	0	0	0	0	0	0	0	0	0	0	0	0	0	0	0	0
HNRNPR	ENSG00000125944	10236	protein_coding	heterogeneous nuclear ribonucleoprotein R [Source:HGNC Symbol;Acc:HGNC:5047]	0	0	0	0							0	0	0	0	0	0	0	0	0	0	0	0	0	0	0	0	0	0	0	0	0
ZNF436	ENSG00000125945	80818	protein_coding	zinc finger protein 436 [Source:HGNC Symbol;Acc:HGNC:20814]	0	0	0	0							0	0	0	0	0	0	0	0	0	0	0	0	0	0	0	0	0	0	0	0	0
ZNF436-AS1	ENSG00000249087	148898	lncRNA	ZNF436 antisense RNA 1 [Source:HGNC Symbol;Acc:HGNC:25122]	0	0	0	0							0	0	0	0	0	0	0	0	0	0	0	0	0	0	0	0	0	0	0	0	0
TCEA3	ENSG00000204219	6920	protein_coding	transcription elongation factor A3 [Source:HGNC Symbol;Acc:HGNC:11615]	0	0	0	0							0	0	0	0	0	0	0	0	0	0	0	0	0	0	0	0	0	0	0	0	0
ASAP3	ENSG00000088280	55616	protein_coding	ArfGAP with SH3 domain, ankyrin repeat and PH domain 3 [Source:HGNC Symbol;Acc:HGNC:14987]	0	0	0	0							0	0	0	0	0	0	0	0	0	0	0	0	0	0	0	0	0	0	0	0	0
E2F2	ENSG00000007968	1870	protein_coding	E2F transcription factor 2 [Source:HGNC Symbol;Acc:HGNC:3114]	0	0	0	0							0	0	0	0	0	0	0	0	0	0	0	0	0	0	0	0	0	0	0	0	0
ID3	ENSG00000117318	3399	protein_coding	inhibitor of DNA binding 3, HLH protein [Source:HGNC Symbol;Acc:HGNC:5362]	0	0	0	0							0	0	0	0	0	0	0	0	0	0	0	0	0	0	0	0	0	0	0	0	0
MDS2	ENSG00000197880	259283	lncRNA	myelodysplastic syndrome 2 translocation associated [Source:HGNC Symbol;Acc:HGNC:29633]	0.497793	0.379509	1.2314	0	-0.0545103		0.380443		-0.0750192		0	0	2.37568	0	0	0	1.10887	0	0	1.51804	0	0	1.84044	0	4.31655	0	0	0	0	0	0
EEF1A1P48	ENSG00000229239		unprocessed_pseudogene	eukaryotic translation elongation factor 1 alpha 1 pseudogene 48 [Source:HGNC Symbol;Acc:HGNC:56205]	0	0	0	0							0	0	0	0	0	0	0	0	0	0	0	0	0	0	0	0	0	0	0	0	0
RPL11	ENSG00000142676	6135	protein_coding	ribosomal protein L11 [Source:HGNC Symbol;Acc:HGNC:10301]	1499.88	1678.87	1659.33	1949.48	0.161296	0.574556	0.144378	0.544313	0.356455	0.0518838	1525.05	1544.95	1430.55	1193.51	1467.62	1330.42	2007.05	1632.78	1681.52	1829.23	1571.96	1727.98	1338.92	1678.09	1769.79	1781.88	1783.55	2651.44	2020.58	1799.3	1492.53
ELOA-AS1	ENSG00000236810	100506963	lncRNA	ELOA antisense RNA 1 [Source:HGNC Symbol;Acc:HGNC:50582]	1.68678	3.98909	4.47597	1.4159	0.984649		1.16178	0.21757	0.243625	0.88288	2.82155	0.309051	2.37568	0.81136	0.75885	1.40439	3.32661	4.44172	2.50974	6.07214	2.93275	5.07732	6.44155	0	2.15828	8.70273	0	0	1.07535	2.92252	3.08162
ELOA	ENSG00000011007	6924	protein_coding	elongin A [Source:HGNC Symbol;Acc:HGNC:11620]	62.9548	51.2305	47.0817	45.7442	-0.314078	0.567346	-0.4135	0.328883	-0.386339	0.334693	53.6095	114.967	47.5136	59.6349	49.3253	73.4964	42.137	46.1939	47.685	74.3838	36.6594	31.3101	50.6122	41.9522	63.6692	47.865	62.6541	27.4761	43.5517	46.7604	48.2787
PITHD1	ENSG00000057757	57095	protein_coding	PITH domain containing 1 [Source:HGNC Symbol;Acc:HGNC:25022]	86.1929	87.1702	85.6629	54.642	0.0177261	0.966544	0.00206901	0.995404	-0.489239	0.0365073	77.5927	83.1347	72.0622	92.0893	100.927	80.5183	97.0261	87.0577	84.0762	89.5641	87.9826	89.6992	91.1019	86.1124	85.2519	76.1489	75.1849	13.738	45.1647	67.218	71.9044
LYPLA2	ENSG00000011009	11313	protein_coding	lysophospholipase 2 [Source:HGNC Symbol;Acc:HGNC:6738]	174.905	146.983	157.981	197.349	-0.241506	0.549934	-0.162835	0.651362	0.257015	0.385111	189.044	162.87	151.251	151.319	132.799	224.702	212.349	145.688	139.29	133.587	169.366	119.317	130.671	172.225	134.892	232.798	238.085	82.4282	261.31	241.595	163.326
GALE	ENSG00000117308	2582	protein_coding	UDP-galactose-4-epimerase [Source:HGNC Symbol;Acc:HGNC:4116]	54.216	60.7703	24.5224	50.5976	0.144281	0.856598	-1.04193	0.0379493	-0.0809256	0.908831	44.4395	11.1258	56.6203	58.8236	54.6372	64.6019	89.264	51.524	52.7045	72.8657	65.9869	30.4639	25.7662	17.6641	29.1367	19.5811	58.4771	41.2141	15.5926	55.528	82.1765
HMGCL	ENSG00000117305	3155	protein_coding	3-hydroxy-3-methylglutaryl-CoA lyase [Source:HGNC Symbol;Acc:HGNC:5005]	48.751	48.3167	43.9013	77.7779	0.00226434	1	-0.118988	0.808248	0.662925	0.0432033	47.261	27.1965	61.7676	51.927	42.4956	49.6217	60.9878	39.0872	53.9594	36.4329	63.7874	61.774	49.6919	41.9522	33.4533	32.6352	110.689	68.6902	86.028	52.6054	70.8772
FUCA1	ENSG00000179163	2517	protein_coding	alpha-L-fucosidase 1 [Source:HGNC Symbol;Acc:HGNC:4006]	36.0295	35.0591	26.7132	24.9689	-0.0415035	0.977423	-0.352398	0.621171	-0.545187	0.359199	30.3317	19.7793	38.8027	38.5396	47.0487	20.5977	57.1068	19.5436	35.1363	36.4329	49.1236	31.3101	47.8515	19.8721	34.5324	0	41.7694	27.4761	10.7535	25.3285	19.5169
CNR2	ENSG00000188822	1269	protein_coding	cannabinoid receptor 2 [Source:HGNC Symbol;Acc:HGNC:2160]	0.079205	0.183297	1.04735	0.194835	0.277783		0.71586		0.395697		0	0	0	0	0	0	0.554435	0	0	0	0.733188	0	0.920221	0	4.31655	0	0	0	0	0.974175	0
BTBD6P1	ENSG00000229106		processed_pseudogene	BTB domain containing 6 pseudogene 1 [Source:HGNC Symbol;Acc:HGNC:51542]	0	0	0	0							0	0	0	0	0	0	0	0	0	0	0	0	0	0	0	0	0	0	0	0	0
MIR378F	ENSG00000264926	100616492	miRNA	microRNA 378f [Source:HGNC Symbol;Acc:HGNC:41686]	0	0	0	0							0	0	0	0	0	0	0	0	0	0	0	0	0	0	0	0	0	0	0	0	0
H3P1	ENSG00000230228	115482711	processed_pseudogene	H3 histone pseudogene 1 [Source:HGNC Symbol;Acc:HGNC:43794]	0.0565638	0	0.441602	0.107535	0.123541		0.227105		0.274628		0	0	0.395946	0	0	0	0	0	0	0	0	0	0	2.20801	0	0	0	0	0.537675	0	0
PNRC2	ENSG00000189266	55629	protein_coding	proline rich nuclear receptor coactivator 2 [Source:HGNC Symbol;Acc:HGNC:23158]	94.1905	67.8628	58.3671	63.7945	-0.460331	0.23048	-0.634351	0.0357362	-0.573187	0.0529465	73.3604	93.6424	95.4231	72.211	116.104	80.5183	128.074	69.2909	74.0373	59.2034	68.9197	71.0824	60.7346	52.9922	83.0936	23.9325	68.9195	68.6902	64.521	61.373	55.4691
SRSF10	ENSG00000188529	10772	protein_coding	serine and arginine rich splicing factor 10 [Source:HGNC Symbol;Acc:HGNC:16713]	68.3016	72.7437	79.8393	57.9919	0.0986059	0.840347	0.212957	0.538092	-0.188492	0.565684	68.4227	68.6093	76.8136	62.4747	89.5443	61.7931	50.4536	71.0675	77.8019	60.7214	81.3839	80.3908	61.6548	75.0724	84.1728	97.9057	35.504	54.9521	57.5312	52.6054	89.3669
RPL36P5	ENSG00000215905		processed_pseudogene	ribosomal protein L36 pseudogene 5 [Source:HGNC Symbol;Acc:HGNC:35567]	0	0	0	0.205441	0		0		0.336793		0	0	0	0	0	0	0	0	0	0	0	0	0	0	0	0	0	0	0	0	1.02721
MYOM3	ENSG00000142661	127294	protein_coding	myomesin 3 [Source:HGNC Symbol;Acc:HGNC:26679]	0	0	0.368088	1.02525	0		0.404365		0.742963		0	0	0	0	0	0	0	0	0	0	0	0	1.84044	0	0	0	0	0	2.1507	1.94835	1.02721
MYOM3-AS1	ENSG00000230703		lncRNA	MYOM3 antisense RNA 1 [Source:HGNC Symbol;Acc:HGNC:41158]	0	0	0	0							0	0	0	0	0	0	0	0	0	0	0	0	0	0	0	0	0	0	0	0	0
IL22RA1	ENSG00000142677	58985	protein_coding	interleukin 22 receptor subunit alpha 1 [Source:HGNC Symbol;Acc:HGNC:13700]	4.80704	7.84657	1.82782	9.67621	0.559368		-0.784989	0.41983	0.897516	0.310442	9.17005	0	2.77162	2.43408	3.0354	5.14943	11.0887	6.21841	12.5487	4.55411	8.06507	2.53866	5.52133	0	1.07914	0	29.2386	0	10.2158	5.84505	3.08162
IFNLR1	ENSG00000185436	163702	protein_coding	interferon lambda receptor 1 [Source:HGNC Symbol;Acc:HGNC:18584]	5.83414	4.32982	5.93322	4.05817	-0.293608		0.0751074	0.951546	-0.169429	0.882309	9.87544	0	3.16757	2.0284	8.34735	10.767	6.65322	2.66503	5.01948	3.03607	6.59869	5.92353	6.44155	0	12.9497	4.35136	4.17694	0	10.2158	4.87087	1.02721
GRHL3	ENSG00000158055	57822	protein_coding	grainyhead like transcription factor 3 [Source:HGNC Symbol;Acc:HGNC:25839]	22.3363	11.6265	13.3934	9.53824	-0.871862	0.308966	-0.749719	0.313606	-0.98204	0.14199	30.3317	16.9978	22.5689	8.1136	22.7655	17.3208	38.256	10.6601	12.5487	16.6984	6.59869	9.30841	7.36177	19.8721	4.31655	26.1082	25.0616	0	6.98977	14.6126	1.02721
LINC02800	ENSG00000230023	284632	lncRNA	long intergenic non-protein coding RNA 2800 [Source:HGNC Symbol;Acc:HGNC:27642]	0	0	0	0							0	0	0	0	0	0	0	0	0	0	0	0	0	0	0	0	0	0	0	0	0
GRHL3-AS1	ENSG00000232298		lncRNA	GRHL3 antisense RNA 1 [Source:HGNC Symbol;Acc:HGNC:41119]	0	0	0	0							0	0	0	0	0	0	0	0	0	0	0	0	0	0	0	0	0	0	0	0	0
STPG1	ENSG00000001460	90529	protein_coding	sperm tail PG-rich repeat containing 1 [Source:HGNC Symbol;Acc:HGNC:28070]	10.696	9.99332	7.55795	15.1989	-0.0597426		-0.401923	0.567139	0.641522	0.245875	15.5185	12.053	12.2743	6.49088	5.31195	9.36259	13.8609	10.6601	6.27434	9.10821	13.9306	5.07732	11.0427	0	10.7914	10.8784	27.1501	0	17.7433	13.6384	17.4625
NIPAL3	ENSG00000001461	57185	protein_coding	NIPA like domain containing 3 [Source:HGNC Symbol;Acc:HGNC:25233]	37.901	89.8294	91.5234	54.3813	1.20857	0.00475057	1.22661	0.000647845	0.666935	0.0917553	26.8048	16.9978	44.7419	27.5862	59.1903	41.1954	48.7903	104.825	87.8408	92.6002	74.052	88.0068	83.7401	90.5284	58.2735	137.068	58.4771	13.738	91.4047	48.7087	59.578
RCAN3AS	ENSG00000286061	100750325	lncRNA	RCAN3 antisense RNA [Source:HGNC Symbol;Acc:HGNC:39009]	0.504982	0.222086	0.937204	0.38967	-0.10589		0.409871		0.207801		1.41078	0	1.18784	0	0	0.936259	0	0.888344	0	0	0	0.846219	2.76066	0	1.07914	0	0	0	0	1.94835	0
RCAN3	ENSG00000117602	11123	protein_coding	RCAN family member 3 [Source:HGNC Symbol;Acc:HGNC:3042]	50.3568	42.037	31.1066	28.9727	-0.23413	0.701752	-0.642822	0.117107	-0.584431	0.140718	35.2694	46.0486	50.2852	53.5497	65.2611	47.7492	54.3346	65.7375	43.9204	16.6984	41.7917	38.0799	36.8088	26.4961	30.2159	23.9325	45.9463	0	20.9693	39.9412	38.0066
NCMAP-DT	ENSG00000264443		lncRNA	NCMAP divergent transcript [Source:HGNC Symbol;Acc:HGNC:54327]	0	0	0	0							0	0	0	0	0	0	0	0	0	0	0	0	0	0	0	0	0	0	0	0	0
NCMAP	ENSG00000184454	400746	protein_coding	non-compact myelin associated protein [Source:HGNC Symbol;Acc:HGNC:29332]	1.77659	6.98418	2.30606	2.99139	1.35295		0.400364	0.80916	0.757197	0.507303	0.705388	0.309051	0.395946	4.86816	2.27655	0	3.88104	10.6601	0	12.1443	5.13232	1.69244	5.52133	0	4.31655	0	0	0	3.76372	1.94835	9.24486
SRRM1	ENSG00000133226	10250	protein_coding	serine and arginine repetitive matrix 1 [Source:HGNC Symbol;Acc:HGNC:16638]	75.3681	71.4134	95.2352	85.0515	-0.0841961	0.886075	0.320034	0.398713	0.0859646	0.838911	61.3688	138.764	80.773	73.8337	56.1549	61.7931	54.8891	62.1841	72.7824	75.9018	74.7852	75.3135	103.065	117.025	111.151	69.6218	106.512	109.904	74.1991	74.0373	60.6052
CLIC4	ENSG00000169504	25932	protein_coding	chloride intracellular channel 4 [Source:HGNC Symbol;Acc:HGNC:13518]	56.6925	27.7888	39.8322	103.6	-0.964669	0.0321977	-0.470534	0.270328	0.770703	0.0269844	81.1197	51.9206	55.4325	45.0305	38.7014	48.6855	75.9576	40.8638	18.823	25.8066	25.6616	41.4647	43.2504	41.9522	48.5612	23.9325	81.4503	151.118	155.926	74.0373	55.4691
RNU6-1208P	ENSG00000238482	106480094	snRNA	RNA, U6 small nuclear 1208, pseudogene [Source:HGNC Symbol;Acc:HGNC:48171]	0	0	0	0							0	0	0	0	0	0	0	0	0	0	0	0	0	0	0	0	0	0	0	0	0
RUNX3	ENSG00000020633	864	protein_coding	RUNX family transcription factor 3 [Source:HGNC Symbol;Acc:HGNC:10473]	3.33555	2.9292	29.6854	20.7473	0.116317		2.32399	0.0134564	1.82387	0.0460072	5.64311	0.309051	0	2.83976	0.75885	9.36259	4.43548	0.888344	6.27434	4.55411	0	10.1546	24.846	4.41602	106.835	2.17568	0	41.2141	1.61302	32.1478	28.7618
MIR6731	ENSG00000278034	102465437	miRNA	microRNA 6731 [Source:HGNC Symbol;Acc:HGNC:50036]	0	0	0	0							0	0	0	0	0	0	0	0	0	0	0	0	0	0	0	0	0	0	0	0	0
RUNX3-AS1	ENSG00000229162		lncRNA	RUNX3 antisense RNA 1 [Source:HGNC Symbol;Acc:HGNC:40513]	0	0	0	0							0	0	0	0	0	0	0	0	0	0	0	0	0	0	0	0	0	0	0	0	0
MIR4425	ENSG00000264371	100616365	miRNA	microRNA 4425 [Source:HGNC Symbol;Acc:HGNC:41891]	0	0	0	0							0	0	0	0	0	0	0	0	0	0	0	0	0	0	0	0	0	0	0	0	0
LINC02793	ENSG00000285823	105376879	lncRNA	long intergenic non-protein coding RNA 2793 [Source:HGNC Symbol;Acc:HGNC:54317]	0	0	0	0							0	0	0	0	0	0	0	0	0	0	0	0	0	0	0	0	0	0	0	0	0
IFITM3P7	ENSG00000233419		processed_pseudogene	IFITM3 pseudogene 7 [Source:HGNC Symbol;Acc:HGNC:54546]	0.0441501	0	0	0	0.118716		0.158182		0.205706		0	0.309051	0	0	0	0	0	0	0	0	0	0	0	0	0	0	0	0	0	0	0
SYF2	ENSG00000117614	25949	protein_coding	SYF2 pre-mRNA splicing factor [Source:HGNC Symbol;Acc:HGNC:19824]	94.1341	74.1753	85.888	69.9804	-0.322273	0.558852	-0.121203	0.824507	-0.445647	0.25699	86.7628	89.3157	111.261	95.3348	91.8209	85.1996	99.2438	94.1645	72.7824	42.505	87.2494	104.085	92.9423	94.9444	85.2519	52.2164	110.689	68.6902	20.9693	64.2955	85.2581
RSRP1	ENSG00000117616	57035	protein_coding	arginine and serine rich protein 1 [Source:HGNC Symbol;Acc:HGNC:25234]	114.456	110.985	114.64	117.2	-0.0448266	0.940254	0.00366271	0.995404	-0.0647205	0.878644	154.48	109.713	109.281	137.525	111.551	65.5382	113.105	97.7179	130.506	112.335	103.38	96.469	110.427	57.4083	141.367	167.528	102.335	178.594	85.4903	79.8823	139.7
RHD	ENSG00000187010	6007	protein_coding	Rh blood group D antigen [Source:HGNC Symbol;Acc:HGNC:10009]	1.025	8.23906	3.68667	1.78762	2.07016		1.30644	0.237533	0.921726	0.420889	0	0	0	1.21704	0.75885	1.87252	3.32661	9.77179	7.52921	7.59018	8.06507	3.38488	0.920221	4.41602	9.71224	0	0	0	6.98977	1.94835	0
SDHDP6	ENSG00000224183		processed_pseudogene	succinate dehydrogenase complex subunit D pseudogene 6 [Source:HGNC Symbol;Acc:HGNC:10689]	0	0	0	0							0	0	0	0	0	0	0	0	0	0	0	0	0	0	0	0	0	0	0	0	0
TMEM50A	ENSG00000183726	23585	protein_coding	transmembrane protein 50A [Source:HGNC Symbol;Acc:HGNC:30590]	98.7655	55.9685	45.0687	67.5455	-0.781988	0.0638833	-1.10541	0.00103481	-0.553318	0.122866	76.8873	136.601	113.637	77.4848	110.792	65.07	110.887	61.2958	40.1558	42.505	79.9175	38.9261	51.5324	22.0801	41.0072	71.7975	85.6272	68.6902	68.2847	74.0373	41.0882
RHCE	ENSG00000188672	6006	protein_coding	Rh blood group CcEe antigens [Source:HGNC Symbol;Acc:HGNC:10008]	1.57607	1.26785	0.169244	0	-0.255025		-0.833522		-0.811266		4.23233	0	3.56352	0.40568	2.27655	0	0.554435	3.55338	0	1.51804	0	0.846219	0	0	0	0	0	0	0	0	0
MACO1	ENSG00000204178	55219	protein_coding	macoilin 1 [Source:HGNC Symbol;Acc:HGNC:25572]	50.2204	59.0795	59.7896	36.8743	0.221876	0.661926	0.219506	0.602205	-0.432072	0.226413	55.7257	67.6822	36.4271	46.6532	50.843	39.3229	54.8891	52.4123	57.724	66.7936	59.3882	49.9269	57.0537	59.6163	45.3238	87.0273	60.5656	27.4761	19.3563	38.967	38.0066
LDLRAP1	ENSG00000157978	26119	protein_coding	low density lipoprotein receptor adaptor protein 1 [Source:HGNC Symbol;Acc:HGNC:18640]	172.193	180.605	123.571	53.1459	0.0689449	0.876321	-0.466248	0.0946404	-1.64642	1.76983e-11	174.936	146.181	168.673	157.404	197.301	235.001	125.857	238.076	134.271	160.912	189.163	137.934	141.714	123.649	103.597	110.96	33.4155	54.9521	45.1647	62.3472	69.85
MAN1C1	ENSG00000117643	57134	protein_coding	mannosidase alpha class 1C member 1 [Source:HGNC Symbol;Acc:HGNC:19080]	37.9627	38.4727	51.7778	55.0155	0.0200824	0.989673	0.433905	0.455215	0.243347	0.677985	46.5556	63.6645	32.4676	25.9635	34.9071	20.5977	41.5826	39.9755	48.9399	34.9148	30.0607	70.2362	52.4526	44.1602	52.8778	39.1623	64.7425	123.642	10.2158	29.2252	47.2515
SELENON	ENSG00000162430	57190	protein_coding	selenoprotein N [Source:HGNC Symbol;Acc:HGNC:15999]	48.9746	42.6041	95.7014	203.64	-0.176403	0.768185	0.930194	0.0139333	1.83731	2.08999e-08	45.1449	53.1568	34.8433	62.8804	42.4956	47.7492	56.5524	51.524	46.4301	39.4689	32.9935	60.9278	72.6975	83.9044	147.842	113.135	89.8041	467.093	152.7	161.713	146.89
MTFR1L	ENSG00000117640	56181	protein_coding	mitochondrial fission regulator 1 like [Source:HGNC Symbol;Acc:HGNC:28836]	85.7311	101.243	119.3	97.455	0.234379	0.614862	0.452785	0.164373	0.247428	0.470699	88.8789	119.912	60.1838	77.8905	68.2965	124.523	60.4334	116.373	114.193	83.492	90.9153	114.24	104.905	121.441	101.439	154.473	142.016	54.9521	105.384	75.0114	109.911
AUNIP	ENSG00000127423	79000	protein_coding	aurora kinase A and ninein interacting protein [Source:HGNC Symbol;Acc:HGNC:28363]	1.62966	7.04991	2.27414	1.36384	1.37165		0.298654	0.875797	0.204932	0.922754	4.23233	1.2362	1.18784	0.81136	2.27655	0	1.6633	7.10675	3.76461	13.6623	3.66594	2.53866	0	8.83204	0	0	0	0	0	6.81922	0
PAQR7	ENSG00000182749	164091	protein_coding	progestin and adipoQ receptor family member 7 [Source:HGNC Symbol;Acc:HGNC:23146]	130.12	209.466	159.298	87.5119	0.672746	0.0316357	0.277351	0.382467	-0.543881	0.0462099	170.704	92.7153	120.764	160.649	97.8917	166.654	101.462	219.421	239.68	185.2	193.562	168.398	156.438	170.017	97.1224	204.514	85.6272	82.4282	84.9526	81.8307	102.721
STMN1	ENSG00000117632	3925	protein_coding	stathmin 1 [Source:HGNC Symbol;Acc:HGNC:6510]	45.6575	50.7918	50.5357	79.1855	0.165408	0.844904	0.16888	0.802341	0.73301	0.105873	62.0742	52.2296	53.0568	33.2657	52.3607	20.5977	46.0181	73.7326	38.9009	31.8788	58.655	82.0833	29.4471	24.2881	77.6979	39.1623	54.3002	96.1663	89.7917	121.772	33.8978
SNRPFP2	ENSG00000229786		processed_pseudogene	small nuclear ribonucleoprotein polypeptide F pseudogene 2 [Source:HGNC Symbol;Acc:HGNC:39665]	0	0	0	0							0	0	0	0	0	0	0	0	0	0	0	0	0	0	0	0	0	0	0	0	0
MIR3917	ENSG00000283938	100500808	miRNA	microRNA 3917 [Source:HGNC Symbol;Acc:HGNC:38911]	0	0	0	0							0	0	0	0	0	0	0	0	0	0	0	0	0	0	0	0	0	0	0	0	0
PAFAH2	ENSG00000158006	5051	protein_coding	platelet activating factor acetylhydrolase 2 [Source:HGNC Symbol;Acc:HGNC:8579]	24.6814	32.8186	26.4228	17.0102	0.375562	0.66951	0.0663583	0.944408	-0.27538	0.693912	24.6886	2.47241	30.0919	25.5578	26.5598	29.024	34.375	27.5387	30.1169	30.3607	43.2581	27.079	23.0055	33.1202	5.39569	43.5136	16.7077	0	31.1851	15.5868	21.5713
RNU6-110P	ENSG00000207237	106479615	snRNA	RNA, U6 small nuclear 110, pseudogene [Source:HGNC Symbol;Acc:HGNC:47073]	0	0	0	0							0	0	0	0	0	0	0	0	0	0	0	0	0	0	0	0	0	0	0	0	0
EXTL1	ENSG00000158008	2134	protein_coding	exostosin like glycosyltransferase 1 [Source:HGNC Symbol;Acc:HGNC:3515]	1.84971	3.98906	3.03191	10.0763	0.784029		0.589726	0.686662	1.72636	0.0784859	4.93772	0	0	2.43408	0.75885	0.936259	3.88104	1.77669	7.52921	1.51804	5.13232	0.846219	4.60111	0	9.71224	0	35.504	0	0	9.74175	5.13603
SLC30A2	ENSG00000158014	7780	protein_coding	solute carrier family 30 member 2 [Source:HGNC Symbol;Acc:HGNC:11013]	0.373308	1.50512	1.69347	0.60474	0.849227		0.963857		0.639491		0	1.85431	0	0	0.75885	0	0	0	0	4.55411	1.46638	0.846219	0	2.20801	3.23741	2.17568	0	0	1.07535	1.94835	0
TRIM63	ENSG00000158022	84676	protein_coding	tripartite motif containing 63 [Source:HGNC Symbol;Acc:HGNC:16007]	0	0	0	0.21507	0		0		0.410908		0	0	0	0	0	0	0	0	0	0	0	0	0	0	0	0	0	0	1.07535	0	0
PDIK1L	ENSG00000175087	149420	protein_coding	PDLIM1 interacting kinase 1 like [Source:HGNC Symbol;Acc:HGNC:18981]	18.0689	9.9545	7.88222	2.26557	-0.780413		-0.980879	0.168369	-2.15218	0.000887188	17.6347	18.5431	13.4622	12.1704	27.3186	22.9384	14.4153	7.10675	11.2938	4.55411	16.8633	11.8471	15.6438	2.20801	9.71224	0	0	0	5.37675	3.8967	2.05441
FAM110D	ENSG00000197245	79927	protein_coding	family with sequence similarity 110 member D [Source:HGNC Symbol;Acc:HGNC:25860]	0.226255	0.379509	2.58993	0.205441	0.183607		0.854177		0.251989		0	0	1.58379	0	0	0	0	0	0	1.51804	0	0	0	0	12.9497	0	0	0	0	0	1.02721
C1orf232	ENSG00000282872	110806296	protein_coding	chromosome 1 open reading frame 230 [Source:HGNC Symbol;Acc:HGNC:53426]	0.801178	2.06564	1.01546	0.410882	0.534306		0.205737		0.0391603		1.41078	0	1.97973	0	0	0	2.21774	1.77669	5.01948	0	1.46638	5.07732	0	0	0	0	0	0	0	0	2.05441
ZNF593OS	ENSG00000236782		protein_coding	ZNF593 opposite strand [Source:HGNC Symbol;Acc:HGNC:41278]	452.5	526.888	313.441	111.032	0.189265	0.791864	-0.509895	0.339543	-1.83472	6.96157e-06	415.474	484.592	492.161	442.597	317.958	667.085	347.631	696.462	522.025	400.761	488.303	429.879	324.838	430.562	123.022	258.906	263.147	0	43.014	86.7015	162.299
ZNF593	ENSG00000142684	51042	protein_coding	zinc finger protein 593 [Source:HGNC Symbol;Acc:HGNC:30943]	0	0	0	0							0	0	0	0	0	0	0	0	0	0	0	0	0	0	0	0	0	0	0	0	0
CNKSR1	ENSG00000142675	10256	protein_coding	connector enhancer of kinase suppressor of Ras 1 [Source:HGNC Symbol;Acc:HGNC:19700]	75.8242	92.111	67.0148	64.226	0.261138	0.744954	-0.173855	0.806617	-0.105976	0.869647	90.9951	29.9779	57.0163	47.0589	71.3319	102.989	131.401	87.0577	107.919	77.4198	96.0476	77.006	61.6548	52.9922	21.5828	121.838	89.8041	0	32.7982	108.133	90.3941
CATSPER4	ENSG00000188782	378807	protein_coding	cation channel sperm associated 4 [Source:HGNC Symbol;Acc:HGNC:23220]	0.576763	0.757889	4.17035	0	0.262713		1.4141	0.257282	-0.0917516	0.793485	0.705388	0	0.395946	1.62272	0.75885	0	0.554435	1.77669	1.25487	0	0	0	0	15.4561	5.39569	0	0	0	0	0	0
ZPLD2P	ENSG00000236155	101928303	transcribed_unitary_pseudogene	zona pellucida like domain containing 2, pseudogene [Source:HGNC Symbol;Acc:HGNC:54510]	0.10077	0.849521	1.74689	0.194835	0.972219		1.50052		0.746882		0.705388	0	0	0	0	0	0	0.888344	2.50974	0	0	0.846219	4.60111	2.20801	1.07914	0	0	0	0	0.974175	0
CEP85	ENSG00000130695	64793	protein_coding	centrosomal protein 85 [Source:HGNC Symbol;Acc:HGNC:25309]	27.6153	17.5789	17.0853	13.2879	-0.615113	0.543294	-0.618785	0.457653	-1.03738	0.13409	22.5724	36.7771	27.3203	41.3793	31.8717	23.4065	9.97983	13.3252	16.3133	31.8788	8.79826	15.2319	14.7235	15.4561	29.1367	10.8784	35.504	13.738	0	4.87087	12.3265
SH3BGRL3	ENSG00000142669	83442	protein_coding	SH3 domain binding glutamate rich protein like 3 [Source:HGNC Symbol;Acc:HGNC:15568]	25.9643	9.52101	8.86589	16.1682	-1.19706	0.242172	-1.33646	0.11199	-0.57613	0.547572	16.9293	80.9714	45.1379	7.30224	23.5244	2.34065	5.54435	11.5485	8.78408	4.55411	13.1974	3.38488	8.28199	6.62403	8.63311	17.4055	0	13.738	14.5172	34.0961	18.4897
UBXN11	ENSG00000158062	91544	protein_coding	UBX domain protein 11 [Source:HGNC Symbol;Acc:HGNC:30600]	8.80467	5.17477	9.95283	20.9656	-0.543201		0.183037	0.883897	1.14772	0.14426	6.3485	12.9801	5.54325	11.7647	3.79425	17.3208	3.88104	10.6601	10.039	0	0	4.2311	11.9629	4.41602	26.9785	2.17568	16.7077	0	32.2605	11.6901	44.1699
CD52	ENSG00000169442	1043	protein_coding	CD52 molecule [Source:HGNC Symbol;Acc:HGNC:1804]	2.22778	2.11848	134.563	124.166	0.514671	0.981186	4.54659	1.15533e-08	4.3949	9.25122e-09	3.52694	0.927153	0	2.0284	0.75885	2.80878	5.54435	0	6.27434	0	2.19956	38.0799	97.5434	26.4961	478.058	32.6352	31.327	302.237	101.621	42.8637	142.782
CRYBG2	ENSG00000176092	55057	protein_coding	crystallin beta-gamma domain containing 2 [Source:HGNC Symbol;Acc:HGNC:17295]	97.9414	123.909	81.9445	73.814	0.31474	0.649172	-0.261635	0.665629	-0.266522	0.618935	88.1736	50.3753	78.7933	72.211	62.2257	159.164	174.647	134.14	140.545	115.371	105.579	70.2362	63.4953	145.729	34.5324	95.73	123.22	0	76.3498	113.004	56.4963
ZNF683	ENSG00000176083	257101	protein_coding	zinc finger protein 683 [Source:HGNC Symbol;Acc:HGNC:28495]	0.179975	0	6.16732	0.400276	0.254072		2.46271	0.025403	0.800659	0.415196	0.705388	0	0	0	0	0	0.554435	0	0	0	0	0.846219	13.8033	0	16.1871	0	0	0	0	0.974175	1.02721
LIN28A	ENSG00000131914	79727	protein_coding	lin-28 homolog A [Source:HGNC Symbol;Acc:HGNC:15986]	0.795834	1.26785	0.610846	0.312976	0.251738		-0.185124		-0.0936368		0.705388	0.309051	0	0.81136	0	3.74504	0	3.55338	0	1.51804	0	0.846219	0	2.20801	0	0	0	0	0.537675	0	1.02721
DHDDS	ENSG00000117682	79947	protein_coding	dehydrodolichyl diphosphate synthase subunit [Source:HGNC Symbol;Acc:HGNC:20603]	54.5873	80.9237	77.2377	86.3071	0.547389	0.121119	0.481946	0.11199	0.671457	0.0137248	67.0119	56.5563	49.8892	53.5497	53.1195	54.303	47.6814	72.8442	107.919	85.01	57.9219	74.4673	69.9368	57.4083	69.0648	115.311	87.7157	82.4282	120.977	62.3472	78.0677
DHDDS-AS1	ENSG00000225891		lncRNA	DHDDS antisense RNA 1 [Source:HGNC Symbol;Acc:HGNC:40925]	1.89846	0.183297	0.368088	0.821765	-0.336187		-0.312452		-0.164332		0	13.2892	0	0	0	0	0	0	0	0	0.733188	0	1.84044	0	0	0	0	0	0	0	4.10882
HMGN2	ENSG00000198830	3151	protein_coding	high mobility group nucleosomal binding domain 2 [Source:HGNC Symbol;Acc:HGNC:4986]	2.84553	7.0313	4.8454	2.19622	0.952578		0.536775	0.667503	0.0231244	0.978605	4.23233	7.72627	0.791893	2.0284	1.5177	1.40439	2.21774	15.1019	10.039	1.51804	1.46638	0	4.60111	6.62403	6.47483	6.52705	0	0	0	5.84505	5.13603
DPPA2P2	ENSG00000224129		processed_pseudogene	developmental pluripotency associated 2 pseudogene 2 [Source:HGNC Symbol;Acc:HGNC:44627]	0.0441501	0	0	0	0.118716		0.158182		0.205706		0	0.309051	0	0	0	0	0	0	0	0	0	0	0	0	0	0	0	0	0	0	0
RPS6KA1	ENSG00000117676	6195	protein_coding	ribosomal protein S6 kinase A1 [Source:HGNC Symbol;Acc:HGNC:10430]	0	0	0.441602	0	0		0.28927		0		0	0	0	0	0	0	0	0	0	0	0	0	0	2.20801	0	0	0	0	0	0	0
MIR1976	ENSG00000238705	100302190	miRNA	microRNA 1976 [Source:HGNC Symbol;Acc:HGNC:37064]	0	0	0	0							0	0	0	0	0	0	0	0	0	0	0	0	0	0	0	0	0	0	0	0	0
RN7SL679P	ENSG00000243905	106481855	misc_RNA	RNA, 7SL, cytoplasmic 679, pseudogene [Source:HGNC Symbol;Acc:HGNC:46695]	0	0	0	0							0	0	0	0	0	0	0	0	0	0	0	0	0	0	0	0	0	0	0	0	0
RNU7-29P	ENSG00000252429		snRNA	RNA, U7 small nuclear 29 pseudogene [Source:HGNC Symbol;Acc:HGNC:34125]	0	0	0	0							0	0	0	0	0	0	0	0	0	0	0	0	0	0	0	0	0	0	0	0	0
ARID1A	ENSG00000117713	8289	protein_coding	AT-rich interaction domain 1A [Source:HGNC Symbol;Acc:HGNC:11110]	111.167	192.457	203.527	213.573	0.772887	0.0425976	0.850346	0.00617862	0.936925	0.00151867	100.871	122.384	112.845	106.288	116.863	99.7116	119.203	183.887	224.622	189.754	171.566	160.782	161.959	203.137	263.31	228.447	411.428	151.118	91.4047	208.473	205.441
PIGV	ENSG00000060642	55650	protein_coding	phosphatidylinositol glycan anchor biosynthesis class V [Source:HGNC Symbol;Acc:HGNC:26031]	35.5746	25.373	37.4434	37.0023	-0.416921	0.493795	0.0848204	0.891901	0.0225976	0.967813	41.6179	50.0663	43.95	24.7465	28.0775	38.3866	22.1774	35.5338	15.0584	9.10821	41.7917	43.1572	40.4897	39.7442	44.2447	19.5811	37.5924	41.2141	39.7879	25.3285	41.0882
RN7SL165P	ENSG00000241188	106479281	misc_RNA	RNA, 7SL, cytoplasmic 165, pseudogene [Source:HGNC Symbol;Acc:HGNC:46181]	0	0	0	0							0	0	0	0	0	0	0	0	0	0	0	0	0	0	0	0	0	0	0	0	0
ZDHHC18	ENSG00000204160	84243	protein_coding	zinc finger DHHC-type palmitoyltransferase 18 [Source:HGNC Symbol;Acc:HGNC:20712]	45.2945	31.7846	40.6323	55.6021	-0.467106	0.515145	-0.132287	0.86091	0.357476	0.517285	48.6718	92.7153	30.8838	25.9635	28.0775	43.0679	47.6814	26.6503	31.3717	27.3246	41.7917	33.0026	45.0908	37.5362	72.3023	15.2298	16.7077	27.4761	58.6066	102.288	72.9316
SFN	ENSG00000175793	2810	protein_coding	stratifin [Source:HGNC Symbol;Acc:HGNC:10773]	1428.39	2022.56	1371.82	3726.86	0.447099	0.688514	-0.0338958	0.964747	1.21587	0.0679672	1925.71	1431.52	798.228	772.82	853.706	1920.27	2296.47	2165.78	1982.69	2116.14	1825.64	931.687	901.817	1391.05	799.641	2834.91	4477.68	41.2141	2338.89	6970.22	4806.3
GPN2	ENSG00000142751	54707	protein_coding	GPN-loop GTPase 2 [Source:HGNC Symbol;Acc:HGNC:25513]	9.887	12.5171	9.11324	15.879	0.317945		-4.12173e-06	0.991777	0.719682	0.301968	11.2862	2.47241	10.6906	7.70792	12.1416	18.2571	6.65322	7.9951	17.5682	9.10821	15.3969	11.0009	12.8831	4.41602	17.2662	0	43.8578	0	9.67815	15.5868	10.2721
GPATCH3	ENSG00000198746	63906	protein_coding	G-patch domain containing 3 [Source:HGNC Symbol;Acc:HGNC:25720]	15.0365	22.828	15.2715	33.424	0.572837	0.410142	0.100856	0.908027	0.813658	0.100911	13.4024	18.234	13.8581	15.4158	19.7301	16.8527	7.76209	34.6454	27.6071	13.6623	15.3969	28.7715	19.3246	4.41602	10.7914	13.0541	33.4155	68.6902	17.7433	18.5093	28.7618
NUDC	ENSG00000090273	10726	protein_coding	nuclear distribution C, dynein complex regulator [Source:HGNC Symbol;Acc:HGNC:8045]	168.549	238.054	190.471	223.017	0.493729	0.023093	0.186708	0.410218	0.431854	0.0175296	178.463	182.649	169.069	160.244	169.224	163.845	156.351	235.411	252.229	229.223	235.353	213.247	221.773	209.761	170.504	137.068	292.386	178.594	241.416	226.009	176.679
NR0B2	ENSG00000131910	8431	protein_coding	nuclear receptor subfamily 0 group B member 2 [Source:HGNC Symbol;Acc:HGNC:7961]	0	0	0	0							0	0	0	0	0	0	0	0	0	0	0	0	0	0	0	0	0	0	0	0	0
KDF1	ENSG00000175707	126695	protein_coding	keratinocyte differentiation factor 1 [Source:HGNC Symbol;Acc:HGNC:26624]	35.8657	44.2409	35.4097	11.9082	0.258064	0.777026	-0.0620919	0.957294	-1.22686	0.0364771	31.7425	22.2517	48.7014	32.8601	31.1129	44.4723	39.9193	50.6356	48.9399	33.3968	43.9913	26.2328	21.1651	17.6641	7.55397	104.433	10.4423	0	3.22605	25.3285	20.5441
RPL12P13	ENSG00000172746		unprocessed_pseudogene	ribosomal protein L12 pseudogene 13 [Source:HGNC Symbol;Acc:HGNC:51936]	0.100714	0	0.78009	0	0.0868595		0.326698		0.16439		0	0.309051	0.395946	0	0	0	0	0	0	0	0	1.69244	0	2.20801	0	0	0	0	0	0	0
RPL32P6	ENSG00000224064	100270888	processed_pseudogene	ribosomal protein L32 pseudogene 6 [Source:HGNC Symbol;Acc:HGNC:36655]	0.15841	0	0	0	0.0444023		0.0801964		0.12772		0	0	0	0	0	0	1.10887	0	0	0	0	0	0	0	0	0	0	0	0	0	0
OSTCP2	ENSG00000225294		processed_pseudogene	oligosaccharyltransferase complex subunit pseudogene 2 [Source:HGNC Symbol;Acc:HGNC:42864]	0.216814	0	0	0	0.0444023		0.0801964		0.12772		0	0	0	0	1.5177	0	0	0	0	0	0	0	0	0	0	0	0	0	0	0	0
TRNP1	ENSG00000253368	388610	protein_coding	TMF1 regulated nuclear protein 1 [Source:HGNC Symbol;Acc:HGNC:34348]	95.6674	54.658	54.9021	100.499	-0.77138	0.186621	-0.795152	0.100606	0.0436366	0.933341	60.6634	165.033	131.85	72.6167	61.4669	47.7492	130.292	46.1939	56.4691	68.3116	47.6572	34.695	34.0482	108.193	41.0072	56.5677	190.051	96.1663	74.1991	50.6571	91.4213
TENT5B	ENSG00000158246	115572	protein_coding	terminal nucleotidyltransferase 5B [Source:HGNC Symbol;Acc:HGNC:28273]	40.6587	45.2455	31.686	42.2093	0.129557	0.905256	-0.366473	0.65721	0.138096	0.863183	50.788	42.34	54.6406	30.0203	8.34735	40.2592	58.2157	55.0773	48.9399	42.505	34.4598	11.8471	6.44155	68.4483	12.9497	58.7434	75.1849	0	11.8288	61.373	62.6596
SLC9A1	ENSG00000090020	6548	protein_coding	solute carrier family 9 member A1 [Source:HGNC Symbol;Acc:HGNC:11071]	85.106	78.9797	39.828	67.8067	-0.105632	0.892273	-1.03319	0.00832666	-0.190926	0.695406	52.1987	85.2981	65.3311	86.0041	68.2965	122.182	116.431	91.4995	72.7824	60.7214	90.9153	48.2345	52.4526	55.2003	32.3741	10.8784	93.9811	13.738	106.997	75.0114	49.3059
CHCHD3P3	ENSG00000214973		processed_pseudogene	coiled-coil-helix-coiled-coil-helix domain containing 3 pseudogene 3 [Source:HGNC Symbol;Acc:HGNC:44699]	0	0	0	0							0	0	0	0	0	0	0	0	0	0	0	0	0	0	0	0	0	0	0	0	0
NPM1P39	ENSG00000225159	440577	processed_pseudogene	nucleophosmin 1 pseudogene 39 [Source:HGNC Symbol;Acc:HGNC:45218]	0	0	0	0							0	0	0	0	0	0	0	0	0	0	0	0	0	0	0	0	0	0	0	0	0
SNRPEP7	ENSG00000225990		processed_pseudogene	SNRPE pseudogene 7 [Source:HGNC Symbol;Acc:HGNC:43572]	0	0	0	0							0	0	0	0	0	0	0	0	0	0	0	0	0	0	0	0	0	0	0	0	0
WDTC1-DT	ENSG00000224311		lncRNA	WDTC1 divergent transcript [Source:HGNC Symbol;Acc:HGNC:55858]	0	0	0	0.194835	0		0		0.336793		0	0	0	0	0	0	0	0	0	0	0	0	0	0	0	0	0	0	0	0.974175	0
WDTC1	ENSG00000142784	23038	protein_coding	WD and tetratricopeptide repeats 1 [Source:HGNC Symbol;Acc:HGNC:29175]	144.413	142.295	128.405	86.8925	-0.0264072	0.955674	-0.181748	0.543004	-0.676766	0.00304772	130.497	199.338	150.856	149.696	100.168	154.483	125.857	141.247	149.329	129.033	149.57	122.702	146.315	117.025	92.8059	163.176	89.8041	68.6902	90.867	90.5982	94.503
TMEM222	ENSG00000186501	84065	protein_coding	transmembrane protein 222 [Source:HGNC Symbol;Acc:HGNC:25363]	84.0431	107.692	120.959	93.9139	0.336342	0.541607	0.48884	0.23521	0.203174	0.653053	71.2442	162.252	55.0365	85.1928	65.2611	98.3072	51.008	69.2909	153.094	112.335	96.0476	99.8539	95.703	136.897	87.4102	184.933	75.1849	68.6902	117.213	113.978	94.503
RNU6-48P	ENSG00000206888	100887744	snRNA	RNA, U6 small nuclear 48, pseudogene [Source:HGNC Symbol;Acc:HGNC:34292]	0	0	0.215828	0	0		0.28927		0		0	0	0	0	0	0	0	0	0	0	0	0	0	0	1.07914	0	0	0	0	0	0
ACTG1P20	ENSG00000241547		processed_pseudogene	actin gamma 1 pseudogene 20 [Source:HGNC Symbol;Acc:HGNC:51500]	0	0	0	0							0	0	0	0	0	0	0	0	0	0	0	0	0	0	0	0	0	0	0	0	0
SYTL1	ENSG00000142765	84958	protein_coding	synaptotagmin like 1 [Source:HGNC Symbol;Acc:HGNC:15584]	218.537	410.851	300.708	152.93	0.884286	0.0182914	0.447116	0.211243	-0.410081	0.227808	256.056	133.201	170.653	216.633	179.847	339.394	233.972	467.269	491.909	327.896	356.329	284.33	319.317	357.698	213.669	328.528	233.908	41.2141	99.4698	193.861	196.196
MAP3K6	ENSG00000142733	9064	protein_coding	mitogen-activated protein kinase kinase kinase 6 [Source:HGNC Symbol;Acc:HGNC:6858]	81.9271	95.232	97.0377	115.153	0.214928	0.736101	0.229343	0.652094	0.563937	0.146352	97.3436	34.3047	102.55	89.2496	64.5023	91.2853	94.2539	103.936	104.154	80.4559	92.3817	108.316	80.0592	172.225	63.6692	60.9191	192.139	27.4761	107.535	131.514	117.101
FCN3	ENSG00000142748	8547	protein_coding	ficolin 3 [Source:HGNC Symbol;Acc:HGNC:3625]	0.61756	1.56859	3.81259	1.25308	0.514151		1.04297	0.392623	0.522011	0.661703	0	0	0.791893	0	0.75885	0	2.77217	0	6.27434	0	0	0.846219	2.76066	15.4561	0	0	6.26541	0	0	0	0
CD164L2	ENSG00000174950	388611	protein_coding	CD164 molecule like 2 [Source:HGNC Symbol;Acc:HGNC:32043]	0.237615	5.26644	0.949334	8.24189	2.4502		1.09293	0.374314	3.05714	0.0011534	0	0	0	0	0	0	1.6633	11.5485	8.78408	0	0.733188	2.53866	0	2.20801	0	0	4.17694	0	4.3014	21.4318	11.2993
GPR3	ENSG00000181773	2827	protein_coding	G protein-coupled receptor 3 [Source:HGNC Symbol;Acc:HGNC:4484]	5.18852	3.76701	2.22551	6.65177	-0.329076		-0.752924	0.495961	0.393739	0.696314	1.41078	9.88963	1.18784	4.46248	5.31195	7.9582	6.09878	2.66503	5.01948	1.51804	5.8655	0.846219	9.20221	0	1.07914	0	10.4423	0	19.894	2.92252	0
WASF2	ENSG00000158195	10163	protein_coding	WASP family member 2 [Source:HGNC Symbol;Acc:HGNC:12733]	220.384	427.622	414.697	352.673	0.935873	0.00809681	0.895197	0.00261018	0.630293	0.0374304	260.288	93.6424	249.842	188.641	204.131	285.559	260.584	485.924	442.969	409.87	371.726	456.958	381.892	527.714	426.26	280.663	261.059	494.569	216.683	356.548	434.508
AHDC1	ENSG00000126705	27245	protein_coding	AT-hook DNA binding motif containing 1 [Source:HGNC Symbol;Acc:HGNC:25230]	87.8025	74.4544	97.1622	51.4488	-0.239812	0.645477	0.122726	0.790529	-0.645488	0.0555419	86.0574	71.0817	119.18	84.3814	55.3961	123.118	75.4031	75.5093	76.547	81.9739	63.7874	92.2379	86.5008	134.689	72.3023	100.081	106.512	13.738	47.8531	41.8895	47.2515
FGR	ENSG00000000938	2268	protein_coding	FGR proto-oncogene, Src family tyrosine kinase [Source:HGNC Symbol;Acc:HGNC:3697]	1.85799	2.52389	28.1598	186.513	0.735506	0.819424	2.91672	0.000531531	5.09965	8.69628e-11	0.705388	0	2.37568	0	4.5531	0.936259	4.43548	2.66503	3.76461	0	3.66594	16.9244	21.1651	0	78.7771	23.9325	27.1501	192.333	440.893	132.488	139.7
LINC02574	ENSG00000233975	111216282	lncRNA	long intergenic non-protein coding RNA 2574 [Source:HGNC Symbol;Acc:HGNC:53746]	0	0	2.11169	0.612529	0		1.09699		0.604575		0	0	0	0	0	0	0	0	0	0	0	0.846219	0	0	9.71224	0	2.08847	0	0	0.974175	0
IFI6	ENSG00000126709	2537	protein_coding	interferon alpha inducible protein 6 [Source:HGNC Symbol;Acc:HGNC:4054]	5.06297	0	2.17151	0.194835	-2.43186		-0.991562	0.553625	-1.99031	0.0640235	6.3485	7.10817	10.2946	2.0284	5.31195	0.46813	3.88104	0	0	0	0	0	6.44155	4.41602	0	0	0	0	0	0.974175	0
RNU6-949P	ENSG00000206767	106481925	snRNA	RNA, U6 small nuclear 949, pseudogene [Source:HGNC Symbol;Acc:HGNC:47912]	0	0.183297	0	0	0.252251		0		0		0	0	0	0	0	0	0	0	0	0	0.733188	0	0	0	0	0	0	0	0	0	0
CHMP1AP1	ENSG00000226662	646597	processed_pseudogene	charged multivesicular body protein 1A pseudogene 1 [Source:HGNC Symbol;Acc:HGNC:39514]	0	0	0	0							0	0	0	0	0	0	0	0	0	0	0	0	0	0	0	0	0	0	0	0	0
RNU6-424P	ENSG00000207095	106479753	snRNA	RNA, U6 small nuclear 424, pseudogene [Source:HGNC Symbol;Acc:HGNC:47387]	0	0	0	0							0	0	0	0	0	0	0	0	0	0	0	0	0	0	0	0	0	0	0	0	0
FAM76A	ENSG00000009780	199870	protein_coding	family with sequence similarity 76 member A [Source:HGNC Symbol;Acc:HGNC:28530]	50.2394	57.0012	62.2539	21.7978	0.175063	0.800655	0.258205	0.630182	-0.953691	0.0238011	62.7796	46.0486	57.4122	58.0122	47.0487	48.2174	32.1572	58.6307	45.1753	51.6132	72.5856	57.5429	39.5695	77.2804	23.741	113.135	33.4155	0	15.0549	20.4577	40.061
RPEP3	ENSG00000230833		processed_pseudogene	ribulose-5-phosphate-3-epimerase pseudogene 3 [Source:HGNC Symbol;Acc:HGNC:44522]	0	0	0	0							0	0	0	0	0	0	0	0	0	0	0	0	0	0	0	0	0	0	0	0	0
STX12	ENSG00000117758	23673	protein_coding	syntaxin 12 [Source:HGNC Symbol;Acc:HGNC:11430]	57.9393	53.1001	59.5391	115.877	-0.117271	0.870674	0.0744775	0.91195	0.90662	0.0219603	47.261	60.2649	51.0771	55.1725	40.9779	72.092	78.7297	55.0773	45.1753	63.7575	48.3904	58.3891	88.3412	39.7442	102.518	8.70273	68.9195	164.856	151.087	106.185	88.3397
RNU6-1245P	ENSG00000223062	106480109	snRNA	RNA, U6 small nuclear 1245, pseudogene [Source:HGNC Symbol;Acc:HGNC:48208]	0	0	0	0							0	0	0	0	0	0	0	0	0	0	0	0	0	0	0	0	0	0	0	0	0
PPP1R8	ENSG00000117751	5511	protein_coding	protein phosphatase 1 regulatory subunit 8 [Source:HGNC Symbol;Acc:HGNC:9296]	46.837	36.1378	26.2409	23.8851	-0.384303	0.482985	-0.872684	0.0253185	-0.703196	0.0689015	41.6179	70.4636	41.5744	41.785	37.1837	39.791	55.4435	28.427	41.4107	40.987	33.7266	26.2328	17.4842	39.7442	15.1079	32.6352	31.327	0	39.2503	27.2769	21.5713
SCARNA1	ENSG00000252947	677774	scaRNA	small Cajal body-specific RNA 1 [Source:HGNC Symbol;Acc:HGNC:32555]	0	0	0	0							0	0	0	0	0	0	0	0	0	0	0	0	0	0	0	0	0	0	0	0	0
THEMIS2	ENSG00000130775	9473	protein_coding	thymocyte selection associated family member 2 [Source:HGNC Symbol;Acc:HGNC:16839]	6.82339	4.59174	35.6834	88.5469	-0.042587	0.804924	1.68421	0.0994297	2.6342	0.00344893	5.64311	0	3.56352	0	0.75885	14.512	23.2863	0	6.27434	10.6263	1.46638	23.6941	23.9257	4.41602	111.151	15.2298	16.7077	109.904	103.234	89.6241	123.265
RPA2	ENSG00000117748	6118	protein_coding	replication protein A2 [Source:HGNC Symbol;Acc:HGNC:10290]	100.812	67.6844	67.1689	61.3564	-0.554789	0.266304	-0.548907	0.185241	-0.750956	0.0454277	74.0658	157.307	112.053	97.3632	115.345	88.0084	61.5423	83.5044	38.9009	71.3477	76.9847	68.5438	104.905	59.6163	70.144	32.6352	96.0695	68.6902	38.7126	45.7862	57.5235
SMPDL3B	ENSG00000130768	27293	protein_coding	sphingomyelin phosphodiesterase acid like 3B [Source:HGNC Symbol;Acc:HGNC:21416]	3.47978	1.83066	3.61801	1.75351	-0.482822		0.028402	0.973606	-0.357579	0.788052	4.23233	11.4349	4.75136	0	2.27655	0	1.6633	3.55338	0	3.03607	0.733188	2.53866	3.68088	0	11.8705	0	0	0	0	8.76757	0
XKR8	ENSG00000158156	55113	protein_coding	XK related 8 [Source:HGNC Symbol;Acc:HGNC:25508]	17.7054	19.486	25.3264	18.8449	0.119376	0.894461	0.45634	0.401955	0.108753	0.865938	16.9293	38.6314	10.2946	18.2556	17.4536	7.9582	14.4153	19.5436	22.5876	18.2164	17.5965	22.8479	23.0055	30.9121	21.5828	28.2839	27.1501	13.738	17.2056	15.5868	20.5441
EYA3	ENSG00000158161	2140	protein_coding	EYA transcriptional coactivator and phosphatase 3 [Source:HGNC Symbol;Acc:HGNC:3521]	42.4485	34.3686	30.1	36.8224	-0.299483	0.634369	-0.515115	0.268225	-0.0171914	0.983852	57.1365	60.574	34.8433	37.7282	47.8076	28.5559	30.4939	44.4172	22.5876	45.5411	24.9284	17.7706	32.2077	41.9522	21.5828	36.9866	62.6541	0	50.5414	37.0186	33.8978
RN7SL559P	ENSG00000240750	106481849	misc_RNA	RNA, 7SL, cytoplasmic 559, pseudogene [Source:HGNC Symbol;Acc:HGNC:46575]	1.24032	2.87866	2.29126	6.7852	0.839034		0.746553	0.575044	1.52331	0.111955	2.11617	0	0	1.21704	1.5177	3.27691	0.554435	0	2.50974	6.07214	2.93275	2.53866	4.60111	0	4.31655	0	4.17694	13.738	0	7.7934	8.21765
SPCS2P4	ENSG00000228589		processed_pseudogene	signal peptidase complex subunit 2 pseudogene 4 [Source:HGNC Symbol;Acc:HGNC:45237]	0	0	0	0							0	0	0	0	0	0	0	0	0	0	0	0	0	0	0	0	0	0	0	0	0
RNU6-176P	ENSG00000253005	106479644	snRNA	RNA, U6 small nuclear 176, pseudogene [Source:HGNC Symbol;Acc:HGNC:47139]	0	0	0	0							0	0	0	0	0	0	0	0	0	0	0	0	0	0	0	0	0	0	0	0	0
PTAFR	ENSG00000169403	5724	protein_coding	platelet activating factor receptor [Source:HGNC Symbol;Acc:HGNC:9582]	133.308	181.458	107.3	170.397	0.43331	0.27444	-0.286054	0.432657	0.394201	0.210332	122.738	128.256	128.683	122.921	125.969	143.248	161.341	236.3	156.859	188.236	144.438	148.935	99.3839	61.8243	124.101	102.257	169.166	109.904	95.1684	243.544	234.203
DNAJC8	ENSG00000126698	22826	protein_coding	DnaJ heat shock protein family (Hsp40) member C8 [Source:HGNC Symbol;Acc:HGNC:15470]	76.1041	66.8629	48.8243	72.6511	-0.188806	0.697825	-0.598296	0.062437	-0.0364345	0.936181	55.7257	59.0287	90.2758	86.8155	97.1328	68.3469	75.4031	75.5093	75.2921	66.7936	49.8568	38.9261	61.6548	33.1202	66.9066	43.5136	108.6	54.9521	74.1991	72.0889	53.4147
ATP5IF1	ENSG00000130770	93974	protein_coding	ATP synthase inhibitory factor subunit 1 [Source:HGNC Symbol;Acc:HGNC:871]	0	0	0	0							0	0	0	0	0	0	0	0	0	0	0	0	0	0	0	0	0	0	0	0	0
SESN2	ENSG00000130766	83667	protein_coding	sestrin 2 [Source:HGNC Symbol;Acc:HGNC:20746]	0	0	0	0							0	0	0	0	0	0	0	0	0	0	0	0	0	0	0	0	0	0	0	0	0
MED18	ENSG00000130772	54797	protein_coding	mediator complex subunit 18 [Source:HGNC Symbol;Acc:HGNC:25944]	0	0.183297	0	0	0.252251		0		0		0	0	0	0	0	0	0	0	0	0	0.733188	0	0	0	0	0	0	0	0	0	0
PHACTR4	ENSG00000204138	65979	protein_coding	phosphatase and actin regulator 4 [Source:HGNC Symbol;Acc:HGNC:25793]	63.744	101.736	94.2215	109.615	0.656032	0.166732	0.548342	0.180048	0.795558	0.0274336	64.1903	33.6866	65.7271	64.0974	69.0554	94.5622	54.8891	120.815	120.467	85.01	80.6507	77.006	103.065	92.7364	96.0433	102.257	173.343	68.6902	39.7879	147.1	119.156
RNU6ATAC27P	ENSG00000221216	106481167	snRNA	RNA, U6atac small nuclear 27, pseudogene [Source:HGNC Symbol;Acc:HGNC:46926]	0.731137	2.24896	1.28782	1.62232	0.613257		0.346267	0.834497	0.605125	0.613263	0	0	0	3.24544	0	1.87252	0	4.44172	0	4.55411	0	4.2311	0	2.20801	0	0	0	0	0	1.94835	6.16324
RCC1	ENSG00000180198	1104	protein_coding	regulator of chromosome condensation 1 [Source:HGNC Symbol;Acc:HGNC:1913]	26.4585	21.0981	10.4809	21.4063	-0.310067	0.743496	-1.16763	0.0462957	-0.104137	0.901425	33.1533	47.9029	15.8379	18.2556	36.4248	7.02195	26.6129	21.3203	13.8036	25.8066	23.462	19.463	11.0427	13.2481	6.47483	2.17568	22.9732	0	28.4968	36.0445	19.5169
SNHG3	ENSG00000242125	8420	lncRNA	small nucleolar RNA host gene 3 [Source:HGNC Symbol;Acc:HGNC:10118]	37.348	93.5856	67.9811	147.74	1.24477	0.0523358	0.813912	0.170345	1.86823	8.98853e-05	61.3688	1.54525	31.6757	32.4544	50.0841	23.8746	60.4334	99.4946	95.37	103.226	76.2516	44.0034	38.6493	77.2804	75.5397	104.433	177.52	123.642	175.282	145.152	117.101
SNORA73A	ENSG00000274266	6080	snoRNA	small nucleolar RNA, H/ACA box 73A [Source:HGNC Symbol;Acc:HGNC:10115]	0	0	0	0							0	0	0	0	0	0	0	0	0	0	0	0	0	0	0	0	0	0	0	0	0
SNORA73B	ENSG00000200087	26768	snoRNA	small nucleolar RNA, H/ACA box 73B [Source:HGNC Symbol;Acc:HGNC:10116]	0	0.444172	0.184044	0.984781	0.393827		0.314346		0.704688		0	0	0	0	0	0	0	1.77669	0	0	0	0	0.920221	0	0	0	0	0	0	3.8967	1.02721
PRDX3P2	ENSG00000231468		processed_pseudogene	peroxiredoxin 3 pseudogene 2 [Source:HGNC Symbol;Acc:HGNC:39265]	1.04318	0.941152	0.431655	0	-0.0684714		-0.1628		-0.22123		0	0	0	7.30224	0	0	0	0	3.76461	0	0	0	0	0	2.15828	0	0	0	0	0	0
TRNAU1AP	ENSG00000180098	54952	protein_coding	tRNA selenocysteine 1 associated protein 1 [Source:HGNC Symbol;Acc:HGNC:30813]	37.6229	30.6123	39.0501	30.2228	-0.276622	0.638188	0.0382626	0.944647	-0.672709	0.0856008	33.1533	32.1413	36.4271	36.1055	34.9071	40.7273	49.8991	44.4172	25.0974	25.8066	27.128	38.0799	27.6066	33.1202	46.4029	50.0407	14.6193	68.6902	13.9795	30.1994	23.6257
SNHG12	ENSG00000197989	85028	lncRNA	small nucleolar RNA host gene 12 [Source:HGNC Symbol;Acc:HGNC:30062]	24.7759	26.2903	29.7143	28.676	0.0717275	0.914605	0.25123	0.580781	0.190131	0.660116	20.4563	33.9956	20.9852	27.9919	31.8717	18.7252	19.4052	21.3203	26.3522	30.3607	27.128	34.695	20.2449	24.2881	34.5324	34.8109	31.327	27.4761	21.507	30.1994	32.8706
SNORD99	ENSG00000221539	692212	snoRNA	small nucleolar RNA, C/D box 99 [Source:HGNC Symbol;Acc:HGNC:32762]	0.237615	0.313717	0	0.584505	0.0704534		0.0158065		0.291725		0	0	0	0	0	0	1.6633	0	1.25487	0	0	0	0	0	0	0	0	0	0	2.92252	0
SNORA61	ENSG00000278274	677838	snoRNA	small nucleolar RNA, H/ACA box 61 [Source:HGNC Symbol;Acc:HGNC:32655]	0	0	0	0							0	0	0	0	0	0	0	0	0	0	0	0	0	0	0	0	0	0	0	0	0
SNORA44	ENSG00000273544	677825	snoRNA	small nucleolar RNA, H/ACA box 44 [Source:HGNC Symbol;Acc:HGNC:32637]	0	0	0	0							0	0	0	0	0	0	0	0	0	0	0	0	0	0	0	0	0	0	0	0	0
SNORA16A	ENSG00000280498	692073	snoRNA	small nucleolar RNA, H/ACA box 16A [Source:HGNC Symbol;Acc:HGNC:32605]	0	0	0	0							0	0	0	0	0	0	0	0	0	0	0	0	0	0	0	0	0	0	0	0	0
TAF12	ENSG00000120656	6883	protein_coding	TATA-box binding protein associated factor 12 [Source:HGNC Symbol;Acc:HGNC:11545]	40.6656	34.9892	24.558	53.6842	-0.205543	0.779852	-0.639431	0.182931	0.239959	0.625224	35.2694	21.3245	42.3663	41.3793	50.0841	48.2174	46.0181	56.854	27.6071	36.4329	19.0629	27.079	35.8886	15.4561	29.1367	15.2298	31.327	96.1663	70.4354	44.812	25.6802
RAB42	ENSG00000188060	115273	protein_coding	RAB42, member RAS oncogene family [Source:HGNC Symbol;Acc:HGNC:28702]	0	0.183297	2.30606	6.05149	0.894602		2.04841	0.0392769	2.99833	0.00240814	0	0	0	0	0	0	0	0	0	0	0.733188	1.69244	5.52133	0	4.31655	0	0	0	23.12	0.974175	6.16324
TAF12-DT	ENSG00000229388	105378616	lncRNA	TAF12 divergent transcript [Source:HGNC Symbol;Acc:HGNC:52502]	0.74614	2.18429	1.48667	1.87622	0.752436		0.548567	0.718505	0.775368	0.506269	0	0	1.58379	1.21704	0.75885	0	1.6633	2.66503	0	6.07214	0	3.38488	1.84044	2.20801	0	0	8.35387	0	0	0	1.02721
RNU11	ENSG00000274978	26824	snRNA	RNA, U11 small nuclear [Source:HGNC Symbol;Acc:HGNC:10108]	0	0	0	0							0	0	0	0	0	0	0	0	0	0	0	0	0	0	0	0	0	0	0	0	0
GMEB1	ENSG00000162419	10691	protein_coding	glucocorticoid modulatory element binding protein 1 [Source:HGNC Symbol;Acc:HGNC:4370]	15.1232	26.9121	23.8067	22.8195	0.794143	0.210093	0.649006	0.248205	0.491629	0.382555	16.2239	21.6336	13.4622	6.0852	18.2124	16.3845	13.8609	31.9804	32.6266	15.1804	27.8611	31.3101	21.1651	30.9121	31.295	4.35136	25.0616	27.4761	8.6028	27.2769	25.6802
YTHDF2	ENSG00000198492	51441	protein_coding	YTH N6-methyladenosine RNA binding protein 2 [Source:HGNC Symbol;Acc:HGNC:31675]	111.033	85.2234	78.0648	66.1072	-0.367882	0.347367	-0.477072	0.123323	-0.663558	0.0194814	100.871	155.453	100.174	92.0893	119.139	93.6259	115.877	90.6111	74.0373	72.8657	103.38	103.239	92.0221	61.8243	70.144	63.0948	79.3618	41.2141	53.2298	102.288	54.4419
OPRD1	ENSG00000116329	4985	protein_coding	opioid receptor delta 1 [Source:HGNC Symbol;Acc:HGNC:8153]	0.955346	1.43817	0.691776	0.194835	0.214195		-0.0890057		-0.30479		0	0	0.791893	0.40568	0.75885	1.40439	3.32661	0	5.01948	0	0.733188	2.53866	0.920221	0	0	0	0	0	0	0.974175	0
EPB41	ENSG00000159023	2035	protein_coding	erythrocyte membrane protein band 4.1 [Source:HGNC Symbol;Acc:HGNC:3377]	15.7387	46.6094	47.4178	25.3453	1.38242	0.0933165	1.40478	0.0409258	0.70516	0.357588	26.0994	0	11.4824	19.067	10.6239	22.9384	19.9597	43.5289	57.724	47.0591	38.1258	22.8479	40.4897	68.4483	26.9785	78.3245	8.35387	13.738	11.8288	31.1736	61.6324
Metazoa_SRP	ENSG00000277958		misc_RNA	Metazoan signal recognition particle RNA [Source:RFAM;Acc:RF00017]	0	0	0	0							0	0	0	0	0	0	0	0	0	0	0	0	0	0	0	0	0	0	0	0	0
TMEM200B	ENSG00000253304	399474	protein_coding	transmembrane protein 200B [Source:HGNC Symbol;Acc:HGNC:33785]	0.100714	0	0	0	0.0622446		0.0989202		0.146444		0	0.309051	0.395946	0	0	0	0	0	0	0	0	0	0	0	0	0	0	0	0	0	0
SRSF4	ENSG00000116350	6429	protein_coding	serine and arginine rich splicing factor 4 [Source:HGNC Symbol;Acc:HGNC:10786]	89.6555	114.149	121.7	91.9896	0.339558	0.255895	0.426396	0.0726629	0.106271	0.715039	106.514	109.404	63.7474	89.2496	81.9558	88.0084	88.7096	112.82	116.703	122.961	104.113	106.624	115.948	125.857	125.18	134.892	127.397	54.9521	79.0382	88.6499	109.911
MECR	ENSG00000116353	51102	protein_coding	mitochondrial trans-2-enoyl-CoA reductase [Source:HGNC Symbol;Acc:HGNC:19691]	24.905	33.8869	38.037	59.8259	0.46334	0.303459	0.576	0.107409	1.0787	0.000330414	23.2778	27.5055	22.173	28.3976	22.7655	31.3647	18.8508	39.9755	28.862	21.2525	45.4577	39.7723	30.3673	46.3682	36.6907	36.9866	45.9463	96.1663	53.2298	37.0186	66.7684
PTPRU	ENSG00000060656	10076	protein_coding	protein tyrosine phosphatase receptor type U [Source:HGNC Symbol;Acc:HGNC:9683]	178.088	184.879	111.067	156.944	0.0460612	0.927873	-0.664536	0.0239086	-0.131561	0.715039	174.231	182.34	216.583	168.763	123.693	128.736	252.268	147.465	197.014	211.007	184.03	143.011	105.825	103.776	87.4102	115.311	192.139	109.904	240.878	124.694	117.101
LINC01756	ENSG00000230523	101928460	lncRNA	long intergenic non-protein coding RNA 1756 [Source:HGNC Symbol;Acc:HGNC:52545]	0	0	0	0							0	0	0	0	0	0	0	0	0	0	0	0	0	0	0	0	0	0	0	0	0
LINC01648	ENSG00000233399	101929406	lncRNA	long intergenic non-protein coding RNA 1648 [Source:HGNC Symbol;Acc:HGNC:52435]	0	0	0	0							0	0	0	0	0	0	0	0	0	0	0	0	0	0	0	0	0	0	0	0	0
MATN1	ENSG00000162510	4146	protein_coding	matrilin 1 [Source:HGNC Symbol;Acc:HGNC:6907]	0.81136	0.183297	0.338488	0	-0.208851		-0.139115		-0.200918		0	0	0	5.67952	0	0	0	0	0	0	0.733188	1.69244	0	0	0	0	0	0	0	0	0
MATN1-AS1	ENSG00000186056	100129196	lncRNA	MATN1 antisense RNA 1 [Source:HGNC Symbol;Acc:HGNC:40364]	3.46714	2.25122	0	0.595111	-0.517119		-1.68597	0.110878	-1.01705	0.430117	5.64311	0	1.97973	6.49088	6.82965	0	3.32661	0	0	6.07214	2.93275	0	0	0	0	0	0	0	0	1.94835	1.02721
LAPTM5	ENSG00000162511	7805	protein_coding	lysosomal protein transmembrane 5 [Source:HGNC Symbol;Acc:HGNC:29612]	38.7843	21.1496	501.679	1002.81	-0.572157	0.399996	3.32043	7.06671e-09	4.211	7.57202e-15	41.6179	28.1236	8.71082	23.9351	23.5244	31.3647	114.214	11.5485	28.862	27.3246	16.8633	320.717	443.547	123.649	993.886	626.596	317.447	1785.94	1340.42	647.826	922.431
MIR4420	ENSG00000264773	100616164	miRNA	microRNA 4420 [Source:HGNC Symbol;Acc:HGNC:41772]	0	0	0	0							0	0	0	0	0	0	0	0	0	0	0	0	0	0	0	0	0	0	0	0	0
LINC01778	ENSG00000223382	105378622	lncRNA	long intergenic non-protein coding RNA 1778 [Source:HGNC Symbol;Acc:HGNC:52568]	0.374774	0	0	0.194835	-0.117819		-0.0939102		0.0319577		0	0	0	0.40568	0	0	2.21774	0	0	0	0	0	0	0	0	0	0	0	0	0.974175	0
RN7SKP91	ENSG00000222784	106480861	misc_RNA	RN7SK pseudogene 91 [Source:HGNC Symbol;Acc:HGNC:45815]	0	0	0	0							0	0	0	0	0	0	0	0	0	0	0	0	0	0	0	0	0	0	0	0	0
SDC3	ENSG00000162512	9672	protein_coding	syndecan 3 [Source:HGNC Symbol;Acc:HGNC:10660]	34.8395	29.2853	74.5839	53.4465	-0.23562	0.713305	1.05843	0.00799797	0.692216	0.098026	40.9125	34.9228	37.6149	34.8885	41.7368	29.9603	23.8407	24.8736	26.3522	40.987	24.9284	35.5412	86.5008	35.3282	115.468	100.081	104.423	13.738	37.0996	56.5021	55.4691
RN7SL371P	ENSG00000266210	106481839	misc_RNA	RNA, 7SL, cytoplasmic 371, pseudogene [Source:HGNC Symbol;Acc:HGNC:46387]	0	0	0.184044	0.205441	0		0.292522		0.340046		0	0	0	0	0	0	0	0	0	0	0	0	0.920221	0	0	0	0	0	0	0	1.02721
PUM1	ENSG00000134644	9698	protein_coding	pumilio RNA binding family member 1 [Source:HGNC Symbol;Acc:HGNC:14957]	155.3	159.252	200.29	178.32	0.0387935	0.946025	0.353463	0.286641	0.192479	0.574486	152.364	152.053	134.622	123.732	149.493	201.296	173.538	154.572	149.329	157.876	175.232	171.783	190.486	216.385	181.295	241.501	240.174	164.856	72.5861	169.506	244.475
SELENOWP1	ENSG00000215900		processed_pseudogene	selenoprotein W pseudogene 1 [Source:HGNC Symbol;Acc:HGNC:10753]	0	0	0	0							0	0	0	0	0	0	0	0	0	0	0	0	0	0	0	0	0	0	0	0	0
NKAIN1	ENSG00000084628	79570	protein_coding	sodium/potassium transporting ATPase interacting 1 [Source:HGNC Symbol;Acc:HGNC:25743]	0	0	0.676975	1.29042	0		0.392527		0.619253		0	0	0	0	0	0	0	0	0	0	0	3.38488	0	0	0	0	0	0	6.4521	0	0
SNRNP40	ENSG00000060688	9410	protein_coding	small nuclear ribonucleoprotein U5 subunit 40 [Source:HGNC Symbol;Acc:HGNC:30857]	54.2306	34.6374	21.1138	20.4239	-0.627436	0.435762	-1.24264	0.0291622	-1.2959	0.0178269	31.7425	153.598	35.2392	43.8134	42.4956	35.5779	37.1471	31.9804	21.3328	48.5771	36.6594	31.3101	29.4471	22.0801	14.0288	8.70273	39.6809	13.738	6.98977	26.3027	15.4081
ZCCHC17	ENSG00000121766	51538	protein_coding	zinc finger CCHC-type containing 17 [Source:HGNC Symbol;Acc:HGNC:30246]	38.1105	34.1616	38.9792	26.4591	-0.158373	0.808234	0.0305799	0.959439	-0.273963	0.533261	40.2071	24.7241	34.4473	40.9737	55.3961	32.7691	38.256	32.8687	32.6266	44.023	27.128	24.5404	46.0111	46.3682	43.1655	34.8109	27.1501	0	20.4316	47.7346	36.9794
FABP3	ENSG00000121769	2170	protein_coding	fatty acid binding protein 3 [Source:HGNC Symbol;Acc:HGNC:3557]	2.58135	5.67976	19.3185	16.773	0.896842		2.18426	0.0179191	2.0221	0.0228847	7.05388	0	0.791893	0.81136	0	6.08569	3.32661	0.888344	0	16.6984	5.13232	9.30841	13.8033	4.41602	69.0648	0	12.5308	13.738	28.4968	12.6643	16.4353
SERINC2	ENSG00000168528	347735	protein_coding	serine incorporator 2 [Source:HGNC Symbol;Acc:HGNC:23231]	313.689	386.565	251.531	397.692	0.291969	0.580236	-0.310207	0.464547	0.372948	0.31297	201.036	318.632	183.323	245.842	418.126	403.06	425.806	489.478	436.694	296.017	324.069	251.327	275.146	311.329	141.367	278.487	469.905	151.118	582.302	484.165	300.971
EEF1A1P46	ENSG00000215899	441880	processed_pseudogene	eukaryotic translation elongation factor 1 alpha 1 pseudogene 46 [Source:HGNC Symbol;Acc:HGNC:56203]	0	0	0	0							0	0	0	0	0	0	0	0	0	0	0	0	0	0	0	0	0	0	0	0	0
RNU6-40P	ENSG00000206981	106480703	snRNA	RNA, U6 small nuclear 40, pseudogene [Source:HGNC Symbol;Acc:HGNC:34248]	0	0	0	0.194835	0		0		0.336793		0	0	0	0	0	0	0	0	0	0	0	0	0	0	0	0	0	0	0	0.974175	0
LDC1P	ENSG00000260386	149086	transcribed_unitary_pseudogene	leucine decarboxylase 1, pseudogene [Source:HGNC Symbol;Acc:HGNC:49677]	0	0	0	0							0	0	0	0	0	0	0	0	0	0	0	0	0	0	0	0	0	0	0	0	0
LINC01226	ENSG00000284543		lncRNA	long intergenic non-protein coding RNA 1226 [Source:HGNC Symbol;Acc:HGNC:49678]	0.699711	0.627434	2.6255	17.9055	0.256215		0.965768	0.436124	2.15651	0.018056	0	0	0	1.21704	2.27655	1.40439	0	0	2.50974	0	0	0	5.52133	0	1.07914	6.52705	4.17694	82.4282	0	2.92252	0
TINAGL1	ENSG00000142910	64129	protein_coding	tubulointerstitial nephritis antigen like 1 [Source:HGNC Symbol;Acc:HGNC:19168]	2.40799	8.94634	10.4884	59.0971	1.24588	0.370846	1.3715	0.208089	3.10215	0.000676187	2.82155	2.47241	0	3.24544	0	0	8.31652	7.10675	10.039	9.10821	9.53144	1.69244	1.84044	15.4561	33.4533	0	0	41.2141	152.162	86.7015	15.4081
HCRTR1	ENSG00000121764	3061	protein_coding	hypocretin receptor 1 [Source:HGNC Symbol;Acc:HGNC:4848]	0	0.222086	0	0	0.252251		0		0		0	0	0	0	0	0	0	0.888344	0	0	0	0	0	0	0	0	0	0	0	0	0
PEF1	ENSG00000162517	553115	protein_coding	penta-EF-hand domain containing 1 [Source:HGNC Symbol;Acc:HGNC:30009]	88.7163	61.545	80.6451	72.2997	-0.515795	0.276667	-0.160367	0.74964	-0.303174	0.452317	62.0742	189.139	71.6663	77.4848	71.3319	77.2414	72.0765	73.7326	51.4496	65.2755	55.7223	62.6202	64.4155	108.193	76.6188	91.3786	100.246	68.6902	55.9182	75.0114	61.6324
PEF1-AS1	ENSG00000235790		lncRNA	PEF1 and COL16A1 antisense RNA 1 [Source:HGNC Symbol;Acc:HGNC:40154]	1.10415	3.59666	21.1925	21.9225	1.6003		3.75219	5.08672e-09	3.75351	2.24218e-09	1.41078	0	0	2.0284	1.5177	0	2.77217	4.44172	2.50974	3.03607	4.39913	11.8471	16.564	37.5362	29.1367	10.8784	16.7077	27.4761	19.894	12.6643	32.8706
COL16A1	ENSG00000084636	1307	protein_coding	collagen type XVI alpha 1 chain [Source:HGNC Symbol;Acc:HGNC:2193]	77.5435	70.394	179.665	219.024	-0.126039	0.804728	1.19183	3.25539e-05	1.45931	8.76387e-08	69.1281	115.276	50.2852	79.1076	61.4669	71.6238	95.9172	86.1694	71.5275	63.7575	60.1214	190.399	161.039	132.481	277.339	137.068	315.359	206.071	229.049	141.255	203.387
ADGRB2	ENSG00000121753	576	protein_coding	adhesion G protein-coupled receptor B2 [Source:HGNC Symbol;Acc:HGNC:944]	5.10881	21.7913	18.133	10.6936	1.8364		1.64398	0.0179834	1.21433	0.0934555	5.64311	1.2362	7.12703	1.62272	5.31195	9.83072	4.98991	21.3203	15.0584	27.3246	23.462	21.1555	18.4044	13.2481	26.9785	10.8784	0	0	32.7982	16.561	4.10882
MIR4254	ENSG00000266580	100423028	miRNA	microRNA 4254 [Source:HGNC Symbol;Acc:HGNC:38193]	0	0	0	0							0	0	0	0	0	0	0	0	0	0	0	0	0	0	0	0	0	0	0	0	0
SPOCD1	ENSG00000134668	90853	protein_coding	SPOC domain containing 1 [Source:HGNC Symbol;Acc:HGNC:26338]	2.0245	3.79291	2.8138	50.4242	0.904694		0.685467	0.563924	3.98063	8.24762e-10	2.82155	0.309051	2.37568	1.21704	4.5531	2.34065	0.554435	6.21841	0	4.55411	4.39913	4.2311	5.52133	0	4.31655	0	10.4423	82.4282	105.922	20.4577	32.8706
PTP4A2	ENSG00000184007	8073	protein_coding	protein tyrosine phosphatase 4A2 [Source:HGNC Symbol;Acc:HGNC:9635]	148.721	147.124	215.953	250.935	-0.0122858	0.979442	0.532053	0.103396	0.703955	0.0169396	124.854	105.386	148.084	134.28	162.394	179.762	186.29	107.49	155.604	168.502	156.902	177.706	243.859	236.257	287.051	134.892	235.997	315.975	112.912	317.581	272.21
KHDRBS1	ENSG00000121774	10657	protein_coding	KH RNA binding domain containing, signal transduction associated 1 [Source:HGNC Symbol;Acc:HGNC:18116]	130.501	97.9142	108.684	131.057	-0.407852	0.156801	-0.269532	0.299009	0.0718552	0.800916	126.265	130.42	119.576	107.099	135.834	141.843	152.47	94.1645	80.3116	112.335	104.846	94.7766	102.145	101.568	114.389	130.541	190.051	82.4282	154.313	123.72	104.775
TMEM39B	ENSG00000121775	55116	protein_coding	transmembrane protein 39B [Source:HGNC Symbol;Acc:HGNC:25510]	29.6578	34.6996	37.2598	54.0188	0.222808	0.81417	0.304708	0.669636	0.653709	0.233635	40.9125	5.87197	37.219	21.501	42.4956	28.5559	31.0484	25.762	41.4107	36.4329	35.193	42.311	22.0853	19.8721	28.0576	73.9732	41.7694	109.904	69.36	23.3802	25.6802
MIR5585	ENSG00000266203	100847018	miRNA	microRNA 5585 [Source:HGNC Symbol;Acc:HGNC:43452]	0	0	0	0							0	0	0	0	0	0	0	0	0	0	0	0	0	0	0	0	0	0	0	0	0
KPNA6	ENSG00000025800	23633	protein_coding	karyopherin subunit alpha 6 [Source:HGNC Symbol;Acc:HGNC:6399]	50.6343	127.665	129.375	117.613	1.29459	0.00237394	1.31581	0.000242581	1.24326	0.000441625	55.7257	26.2693	39.5946	38.9453	46.2899	95.4985	52.1169	146.577	127.997	107.781	128.308	121.856	152.757	158.977	126.259	87.0273	142.016	54.9521	56.9935	146.126	187.979
TXLNA	ENSG00000084652	200081	protein_coding	taxilin alpha [Source:HGNC Symbol;Acc:HGNC:30685]	139.427	116.723	122.596	140.759	-0.243312	0.549934	-0.188208	0.594932	0.0255008	0.944519	136.845	157.925	131.058	114.402	173.777	142.78	119.203	143.912	92.8603	104.744	125.375	124.394	125.15	132.481	93.885	137.068	231.82	109.904	83.8773	135.41	142.782
CCDC28B	ENSG00000160050	79140	protein_coding	coiled-coil domain containing 28B [Source:HGNC Symbol;Acc:HGNC:28163]	3.85405	7.23432	14.4435	14.6089	0.820087		1.66908	0.0245737	1.59241	0.0263568	2.11617	0.618102	3.56352	4.0568	6.82965	7.02195	2.77217	1.77669	10.039	7.59018	9.53144	16.9244	13.8033	19.8721	17.2662	4.35136	39.6809	13.738	1.61302	8.76757	9.24486
IQCC	ENSG00000160051	55721	protein_coding	IQ motif containing C [Source:HGNC Symbol;Acc:HGNC:25545]	3.54081	4.18644	7.14513	2.84921	0.226988		0.823165	0.37943	0.0444229	0.992401	7.75927	0	5.54325	2.83976	4.5531	1.87252	2.21774	1.77669	3.76461	6.07214	5.13232	8.46219	6.44155	11.0401	1.07914	8.70273	2.08847	0	2.1507	4.87087	5.13603
DCDC2B	ENSG00000222046	149069	protein_coding	doublecortin domain containing 2B [Source:HGNC Symbol;Acc:HGNC:32576]	0	0	0	0							0	0	0	0	0	0	0	0	0	0	0	0	0	0	0	0	0	0	0	0	0
TMEM234	ENSG00000160055	56063	protein_coding	transmembrane protein 234 [Source:HGNC Symbol;Acc:HGNC:28837]	8.84569	9.32476	15.9901	24.3388	0.0984079		0.83025	0.15163	1.45064	0.00274401	6.3485	13.5982	10.2946	11.7647	6.82965	4.21317	8.87096	10.6601	8.78408	7.59018	10.2646	13.5395	17.4842	15.4561	31.295	2.17568	20.8847	13.738	39.2503	27.2769	20.5441
EIF3I	ENSG00000084623	8668	protein_coding	eukaryotic translation initiation factor 3 subunit I [Source:HGNC Symbol;Acc:HGNC:3272]	148.003	199.497	212.969	290.263	0.428721	0.0931465	0.509957	0.0126639	0.989635	3.99788e-08	172.82	146.181	134.622	106.288	138.111	175.549	162.449	190.994	225.876	189.754	191.362	195.477	194.167	225.217	182.374	267.609	321.624	247.285	329.595	317.581	235.23
MTMR9LP	ENSG00000220785		transcribed_unprocessed_pseudogene	myotubularin related protein 9 like, pseudogene [Source:HGNC Symbol;Acc:HGNC:27920]	0	0	0	0							0	0	0	0	0	0	0	0	0	0	0	0	0	0	0	0	0	0	0	0	0
FAM167B	ENSG00000183615	84734	protein_coding	family with sequence similarity 167 member B [Source:HGNC Symbol;Acc:HGNC:28133]	13.1153	12.4385	6.86259	8.60878	-0.0942695		-0.723768	0.479614	-0.395678	0.705201	11.2862	46.6667	0.791893	6.49088	9.86505	5.61756	11.0887	12.4368	11.2938	10.6263	15.3969	7.61597	8.28199	0	9.71224	8.70273	16.7077	0	0	6.81922	19.5169
LCK	ENSG00000182866	3932	protein_coding	LCK proto-oncogene, Src family tyrosine kinase [Source:HGNC Symbol;Acc:HGNC:6524]	0	0.497014	21.4041	7.31025	1.38425		4.37889	1.99286e-06	3.30998	0.000112273	0	0	0	0	0	0	0	0	1.25487	0	0.733188	1.69244	22.0853	6.62403	76.6188	0	6.26541	0	0	9.74175	20.5441
HDAC1	ENSG00000116478	3065	protein_coding	histone deacetylase 1 [Source:HGNC Symbol;Acc:HGNC:4852]	83.0333	60.4349	60.197	59.1503	-0.428334	0.234989	-0.436213	0.148465	-0.358948	0.224291	79.7089	107.859	88.296	73.428	78.1616	65.07	88.7096	77.286	46.4301	42.505	75.5184	62.6202	71.7772	46.3682	65.8274	54.392	68.9195	27.4761	68.8224	74.0373	56.4963
MARCKSL1	ENSG00000175130	65108	protein_coding	MARCKS like 1 [Source:HGNC Symbol;Acc:HGNC:7142]	16.7303	16.0817	57.2659	166.996	0.0776852	0.966885	1.4867	0.0775433	2.76501	0.000104593	4.93772	31.2141	11.4824	6.0852	12.1416	25.7471	25.504	2.66503	7.52921	39.4689	14.6638	50.7732	46.0111	30.9121	158.633	0	39.6809	137.38	215.608	271.795	170.516
TSSK3	ENSG00000162526	81629	protein_coding	testis specific serine kinase 3 [Source:HGNC Symbol;Acc:HGNC:15473]	0	0	0	0							0	0	0	0	0	0	0	0	0	0	0	0	0	0	0	0	0	0	0	0	0
FAM229A	ENSG00000225828	100128071	protein_coding	family with sequence similarity 229 member A [Source:HGNC Symbol;Acc:HGNC:44652]	14.8813	23.0308	21.7706	9.30808	0.573298	0.428714	0.496645	0.427763	-0.477346	0.417099	16.9293	14.2163	10.2946	18.2556	11.3828	22.0021	11.0887	13.3252	40.1558	15.1804	23.462	15.2319	19.3246	37.5362	28.0576	8.70273	20.8847	0	5.37675	4.87087	15.4081
BSDC1	ENSG00000160058	55108	protein_coding	BSD domain containing 1 [Source:HGNC Symbol;Acc:HGNC:25501]	96.6056	114.264	139.625	124.814	0.240031	0.574556	0.517543	0.0763871	0.303737	0.32175	111.451	103.223	95.0271	103.854	106.998	90.8172	64.8689	119.926	76.547	138.141	122.442	118.471	153.677	187.681	127.338	110.96	152.458	151.118	69.8977	113.978	136.618
GAPDHP20	ENSG00000224333		processed_pseudogene	glyceraldehyde 3 phosphate dehydrogenase pseudogene 20 [Source:HGNC Symbol;Acc:HGNC:37772]	0	0	0	0							0	0	0	0	0	0	0	0	0	0	0	0	0	0	0	0	0	0	0	0	0
LRRC37A12P	ENSG00000229259		unprocessed_pseudogene	leucine rich repeat containing 37 member A12, pseudogene [Source:HGNC Symbol;Acc:HGNC:43816]	0	0	0	0							0	0	0	0	0	0	0	0	0	0	0	0	0	0	0	0	0	0	0	0	0
RN7SL122P	ENSG00000263529	106480954	misc_RNA	RNA, 7SL, cytoplasmic 122, pseudogene [Source:HGNC Symbol;Acc:HGNC:46138]	0	0	0	0							0	0	0	0	0	0	0	0	0	0	0	0	0	0	0	0	0	0	0	0	0
ZBTB8B	ENSG00000273274	728116	protein_coding	zinc finger and BTB domain containing 8B [Source:HGNC Symbol;Acc:HGNC:37057]	2.75368	1.531	1.04506	3.14788	-0.610399		-0.788466	0.576903	-0.848353	0.439072	6.3485	6.18102	0.791893	0.40568	3.0354	1.40439	1.10887	0.888344	0	3.03607	2.19956	3.38488	1.84044	0	0	0	0	13.738	0	0.974175	1.02721
ZBTB8A	ENSG00000160062	653121	protein_coding	zinc finger and BTB domain containing 8A [Source:HGNC Symbol;Acc:HGNC:24172]	19.0087	27.8438	16.9585	18.2546	0.520953	0.411767	-0.073116	0.915253	0.132076	0.832375	28.2155	10.1987	18.6095	19.067	18.2124	24.3427	14.4153	30.2037	25.0974	31.8788	24.1952	16.9244	27.6066	13.2481	22.6619	4.35136	31.327	0	14.5172	14.6126	30.8162
ZBTB8OS	ENSG00000176261	339487	protein_coding	zinc finger and BTB domain containing 8 opposite strand [Source:HGNC Symbol;Acc:HGNC:24094]	72.8768	88.3266	74.7394	66.4295	0.270562	0.595707	0.0306728	0.95892	0.0048309	0.995587	89.5843	43.5762	73.2501	90.8723	64.5023	109.542	38.8104	100.383	90.3506	80.4559	82.1171	82.0833	62.575	77.2804	66.9066	84.8516	54.3002	27.4761	101.083	69.1664	80.1221
RBBP4	ENSG00000162521	5928	protein_coding	RB binding protein 4, chromatin remodeling factor [Source:HGNC Symbol;Acc:HGNC:9887]	36.1985	60.6763	73.4273	28.3906	0.705156	0.234381	0.945093	0.0406628	-0.132437	0.81128	36.6802	13.9073	58.6001	48.2759	34.9071	44.9405	16.0786	48.8589	66.508	57.6854	69.6529	44.0034	54.293	112.609	51.7986	104.433	31.327	0	24.1954	35.0703	51.3603
SYNC	ENSG00000162520	81493	protein_coding	syncoilin, intermediate filament protein [Source:HGNC Symbol;Acc:HGNC:28897]	0	0	0	0							0	0	0	0	0	0	0	0	0	0	0	0	0	0	0	0	0	0	0	0	0
KIAA1522	ENSG00000162522	57648	protein_coding	KIAA1522 [Source:HGNC Symbol;Acc:HGNC:29301]	174.635	161.087	120.914	83.8928	-0.113499	0.859037	-0.532894	0.146624	-0.964038	0.00273237	160.123	132.583	189.658	163.083	204.131	184.911	187.953	176.781	159.368	115.371	192.828	99.8539	130.671	167.809	56.1152	150.122	162.901	41.2141	82.2642	83.779	49.3059
YARS1	ENSG00000134684	8565	protein_coding	tyrosyl-tRNA synthetase 1 [Source:HGNC Symbol;Acc:HGNC:12840]	89.9396	108.98	95.8685	137.613	0.280995	0.415478	0.102423	0.774295	0.646203	0.00477591	102.281	84.989	84.7325	89.6552	87.2678	63.6656	116.986	131.475	90.3506	107.781	106.312	105.777	79.139	112.609	116.547	65.2705	156.635	109.904	148.398	152.945	120.183
S100PBP	ENSG00000116497	64766	protein_coding	S100P binding protein [Source:HGNC Symbol;Acc:HGNC:25768]	62.3802	46.8223	86.9222	47.5335	-0.392011	0.479528	0.435557	0.315153	-0.203885	0.66263	62.7796	118.057	43.95	41.785	48.5664	71.6238	49.8991	53.3007	36.3912	45.5411	52.0564	56.6967	60.7346	92.7364	91.7267	132.717	66.831	0	50.5414	54.5538	65.7412
FNDC5	ENSG00000160097	252995	protein_coding	fibronectin type III domain containing 5 [Source:HGNC Symbol;Acc:HGNC:20240]	2.80639	3.70235	2.09372	1.21143	0.23412		-0.233757	0.878043	-0.47335	0.663758	4.93772	0	1.97973	5.27384	0	4.6813	2.77217	0.888344	5.01948	3.03607	5.8655	1.69244	5.52133	0	1.07914	2.17568	0	0	0	1.94835	4.10882
HPCA	ENSG00000121905	3208	protein_coding	hippocalcin [Source:HGNC Symbol;Acc:HGNC:5144]	0.133751	0	0.431655	5.01232	0.0881285		0.149146	0.808248	0.785974	0.357588	0	0	0	0	0	0.936259	0	0	0	0	0	0	0	0	2.15828	0	25.0616	0	0	0	0
TMEM54	ENSG00000121900	113452	protein_coding	transmembrane protein 54 [Source:HGNC Symbol;Acc:HGNC:24143]	26.9686	20.9925	3.14306	8.84274	-0.361737	0.790077	-2.49165	0.000327776	-1.31319	0.059558	24.6886	12.9801	32.4676	38.9453	39.4602	10.2989	29.9395	25.762	13.8036	12.1443	32.2603	3.38488	10.1224	2.20801	0	0	18.7962	0	1.61302	15.5868	8.21765
RNF19B	ENSG00000116514	127544	protein_coding	ring finger protein 19B [Source:HGNC Symbol;Acc:HGNC:26886]	50.3405	29.928	31.4837	31.0503	-0.740913	0.0772933	-0.621554	0.0874149	-0.634843	0.0679579	38.7964	39.8676	60.9757	70.1826	44.0133	45.8767	52.6713	22.2086	28.862	34.9148	33.7266	35.5412	29.4471	24.2881	48.5612	19.5811	29.2386	27.4761	39.7879	34.0961	24.6529
AK2	ENSG00000004455	204	protein_coding	adenylate kinase 2 [Source:HGNC Symbol;Acc:HGNC:362]	92.6341	100.032	86.4154	140.338	0.113619	0.808096	-0.0818729	0.835926	0.503441	0.0548076	87.4682	83.7528	79.9812	83.9757	103.204	93.6259	116.431	75.5093	119.213	89.5641	115.844	99.8539	74.5379	48.5762	104.676	104.433	98.158	206.071	131.193	109.108	157.163
AZIN2	ENSG00000142920	113451	protein_coding	antizyme inhibitor 2 [Source:HGNC Symbol;Acc:HGNC:29957]	11.1065	11.6112	18.5498	5.9596	0.0609621		0.687033	0.405279	-0.475536	0.555556	18.3401	9.88963	3.16757	12.9818	6.82965	15.4483	11.0887	9.77179	22.5876	4.55411	9.53144	39.7723	19.3246	8.83204	24.8202	0	0	0	9.67815	7.7934	12.3265
TRIM62	ENSG00000116525	55223	protein_coding	tripartite motif containing 62 [Source:HGNC Symbol;Acc:HGNC:25574]	28.5464	27.3844	9.74057	15.8722	-0.0655254	0.955999	-1.37457	0.00574533	-0.564534	0.285786	23.2778	29.0508	28.1122	25.1521	21.2478	34.1735	38.8104	28.427	35.1363	15.1804	30.7939	14.3857	14.7235	4.41602	6.47483	8.70273	14.6193	0	21.507	36.0445	7.19044
ZNF362	ENSG00000160094	149076	protein_coding	zinc finger protein 362 [Source:HGNC Symbol;Acc:HGNC:18079]	78.012	86.2526	127.608	88.1048	0.136958	0.788432	0.69763	0.0133998	0.201223	0.557168	86.7628	66.1369	64.9352	87.6268	61.4669	104.861	74.2943	99.4946	62.7434	113.853	68.9197	152.319	117.788	79.4884	114.389	174.055	66.831	82.4282	99.4698	80.8565	110.938
A3GALT2	ENSG00000184389	127550	protein_coding	alpha 1,3-galactosyltransferase 2 [Source:HGNC Symbol;Acc:HGNC:30005]	0	0	0	0							0	0	0	0	0	0	0	0	0	0	0	0	0	0	0	0	0	0	0	0	0
PHC2	ENSG00000134686	1912	protein_coding	polyhomeotic homolog 2 [Source:HGNC Symbol;Acc:HGNC:3183]	163.7	59.5614	56.4217	241.867	-1.3787	0.00571131	-1.45567	0.000509692	0.447887	0.317105	147.426	402.693	142.145	146.045	106.239	77.7095	123.639	58.6307	58.9788	54.6493	65.9869	49.0807	77.2986	44.1602	59.3526	52.2164	235.997	480.831	251.632	122.746	118.129
MIR3605	ENSG00000284154	100500853	miRNA	microRNA 3605 [Source:HGNC Symbol;Acc:HGNC:38922]	0	0	0	0							0	0	0	0	0	0	0	0	0	0	0	0	0	0	0	0	0	0	0	0	0
RN7SKP16	ENSG00000222112	106480837	misc_RNA	RN7SK pseudogene 16 [Source:HGNC Symbol;Acc:HGNC:45740]	0.226255	0	0	0.584505	-0.00769864		0.0144008		0.287001		0	0	1.58379	0	0	0	0	0	0	0	0	0	0	0	0	0	0	0	0	2.92252	0
PHC2-AS1	ENSG00000233246	101929464	lncRNA	PHC2 antisense RNA 1 [Source:HGNC Symbol;Acc:HGNC:40205]	0	0	0	0							0	0	0	0	0	0	0	0	0	0	0	0	0	0	0	0	0	0	0	0	0
TLR12P	ENSG00000234512	100131451	unitary_pseudogene	toll like receptor 12, pseudogene [Source:HGNC Symbol;Acc:HGNC:31754]	0	0	0	0							0	0	0	0	0	0	0	0	0	0	0	0	0	0	0	0	0	0	0	0	0
ZSCAN20	ENSG00000121903	7579	protein_coding	zinc finger and SCAN domain containing 20 [Source:HGNC Symbol;Acc:HGNC:13093]	4.75826	4.09364	6.41001	7.66175	-0.178043		0.303218	0.787701	0.710878	0.390323	0	11.7439	5.93919	7.70792	0.75885	3.27691	3.88104	2.66503	6.27434	3.03607	4.39913	5.07732	7.36177	4.41602	4.31655	10.8784	6.26541	0	4.83907	9.74175	17.4625
CSMD2	ENSG00000121904	114784	protein_coding	CUB and Sushi multiple domains 2 [Source:HGNC Symbol;Acc:HGNC:19290]	1.97272	0.627469	5.36733	4.33499	-0.550604		1.00717	0.387443	0.945795	0.381947	0	0	0	4.0568	4.5531	1.87252	3.32661	1.77669	0	0	0.733188	6.76975	3.68088	8.83204	7.55397	0	0	0	2.68837	9.74175	9.24486
HSPD1P14	ENSG00000227000	100287140	processed_pseudogene	heat shock protein family D (Hsp60) member 1 pseudogene 14 [Source:HGNC Symbol;Acc:HGNC:35143]	0	0	0	0							0	0	0	0	0	0	0	0	0	0	0	0	0	0	0	0	0	0	0	0	0
HMGB4	ENSG00000176256	127540	protein_coding	high mobility group box 4 [Source:HGNC Symbol;Acc:HGNC:24954]	0	0	0	0.107535	0		0		0.336793		0	0	0	0	0	0	0	0	0	0	0	0	0	0	0	0	0	0	0.537675	0	0
CSMD2-AS1	ENSG00000231163	402779	lncRNA	CSMD2 antisense RNA 1 [Source:HGNC Symbol;Acc:HGNC:40882]	0	0	0	0							0	0	0	0	0	0	0	0	0	0	0	0	0	0	0	0	0	0	0	0	0
RNA5SP42	ENSG00000201148	100873281	rRNA_pseudogene	RNA, 5S ribosomal pseudogene 42 [Source:HGNC Symbol;Acc:HGNC:42818]	0.079205	0	0.338488	0	0.117424		0.291548		0.197347		0	0	0	0	0	0	0.554435	0	0	0	0	1.69244	0	0	0	0	0	0	0	0	0
C1orf94	ENSG00000142698	84970	protein_coding	chromosome 1 open reading frame 94 [Source:HGNC Symbol;Acc:HGNC:28250]	0	0	0	0							0	0	0	0	0	0	0	0	0	0	0	0	0	0	0	0	0	0	0	0	0
MIR552	ENSG00000207941	693137	miRNA	microRNA 552 [Source:HGNC Symbol;Acc:HGNC:32808]	0	0	0	0							0	0	0	0	0	0	0	0	0	0	0	0	0	0	0	0	0	0	0	0	0
SMIM12	ENSG00000163866	113444	protein_coding	small integral membrane protein 12 [Source:HGNC Symbol;Acc:HGNC:25154]	58.0415	61.7908	51.8135	61.9754	0.0996443	0.854236	-0.173636	0.671466	0.126851	0.738058	57.8419	63.6645	62.9555	39.3509	53.1195	77.2414	52.1169	82.616	51.4496	48.5771	64.5205	47.3883	48.7717	83.9044	50.7195	28.2839	56.3886	54.9521	69.8977	71.1147	57.5235
GJB5	ENSG00000189280	2709	protein_coding	gap junction protein beta 5 [Source:HGNC Symbol;Acc:HGNC:4287]	145.667	168.671	125.7	105.741	0.197035	0.778791	-0.215635	0.708434	-0.33881	0.476448	131.202	134.437	115.616	149.696	125.969	209.722	153.024	217.644	186.975	136.623	133.44	114.24	124.23	209.761	38.849	141.419	187.962	0	62.3703	150.997	127.374
GJB4	ENSG00000189433	127534	protein_coding	gap junction protein beta 4 [Source:HGNC Symbol;Acc:HGNC:4286]	151.527	210.377	132.713	46.6947	0.41799	0.586814	-0.197225	0.803917	-1.45762	0.00370976	141.078	103.223	169.465	145.233	161.635	170.399	169.657	255.843	205.798	174.574	205.293	69.39	97.5434	276.001	24.8202	195.811	108.6	0	11.2912	45.7862	67.7956
GJB3	ENSG00000188910	2707	protein_coding	gap junction protein beta 3 [Source:HGNC Symbol;Acc:HGNC:4285]	126.455	122.806	62.092	68.2745	-0.0504938	0.948114	-1.00493	0.00388184	-0.674406	0.0584972	126.265	150.199	130.266	99.7972	93.3386	139.503	145.816	126.145	121.722	127.515	115.844	62.6202	76.3783	61.8243	29.1367	80.5002	56.3886	0	101.083	131.514	52.3875
GJA4	ENSG00000187513	2701	protein_coding	gap junction protein alpha 4 [Source:HGNC Symbol;Acc:HGNC:4278]	13.0994	0.379509	3.76124	7.52965	-2.37494		-1.25083	0.562718	-0.568199	0.154251	3.52694	0	0	0	1.5177	5.14943	81.5019	0	0	1.51804	0	0	3.68088	0	12.9497	2.17568	10.4423	0	9.14047	7.7934	10.2721
DLGAP3	ENSG00000116544	58512	protein_coding	DLG associated protein 3 [Source:HGNC Symbol;Acc:HGNC:30368]	1.22748	2.94223	2.15599	9.5928	0.964691		0.728017	0.594195	2.31162	0.00890452	1.41078	0	2.77162	3.65112	0.75885	0	0	5.33007	1.25487	1.51804	3.66594	3.38488	0.920221	0	6.47483	0	14.6193	0	14.5172	12.6643	6.16324
GPR199P	ENSG00000241014	653160	transcribed_unitary_pseudogene	G protein-coupled receptor 199, pseudogene [Source:HGNC Symbol;Acc:HGNC:55170]	0	0	0	0							0	0	0	0	0	0	0	0	0	0	0	0	0	0	0	0	0	0	0	0	0
TMEM35B	ENSG00000243749	100506144	protein_coding	transmembrane protein 35B [Source:HGNC Symbol;Acc:HGNC:40021]	0.334378	0	0	2.74761	-0.101629		-0.0753581		0.05553		0	0	0	0	0	2.34065	0	0	0	0	0	0	0	0	0	0	0	13.738	0	0	0
ZMYM6	ENSG00000163867	9204	protein_coding	zinc finger MYM-type containing 6 [Source:HGNC Symbol;Acc:HGNC:13050]	28.9788	29.1961	26.4427	30.4322	0.0190439	0.98711	-0.0809205	0.916038	0.190393	0.764413	22.5724	9.88963	36.823	38.5396	22.0067	36.9822	36.0383	23.097	27.6071	24.2886	41.7917	29.6177	33.128	13.2481	43.1655	13.0541	75.1849	0	25.8084	22.406	28.7618
ZMYM1	ENSG00000197056	79830	protein_coding	zinc finger MYM-type containing 1 [Source:HGNC Symbol;Acc:HGNC:26253]	4.18872	6.17449	5.51741	8.28392	0.468439		0.387028	0.753616	1.03571	0.227399	7.75927	0	2.77162	5.67952	5.31195	2.80878	4.98991	2.66503	6.27434	10.6263	5.13232	5.07732	8.28199	8.83204	5.39569	0	0	0	20.4316	10.7159	10.2721
RPL12P45	ENSG00000233940	100419477	processed_pseudogene	ribosomal protein L12 pseudogene 45 [Source:HGNC Symbol;Acc:HGNC:51937]	0	0	0	0							0	0	0	0	0	0	0	0	0	0	0	0	0	0	0	0	0	0	0	0	0
EFCAB14P1	ENSG00000228348		processed_pseudogene	EF-hand calcium binding domain 14 pseudogene 1 [Source:HGNC Symbol;Acc:HGNC:44648]	0	0	0	0							0	0	0	0	0	0	0	0	0	0	0	0	0	0	0	0	0	0	0	0	0
SFPQ	ENSG00000116560	6421	protein_coding	splicing factor proline and glutamine rich [Source:HGNC Symbol;Acc:HGNC:10774]	303.26	301.297	202.384	201.61	-0.0133358	0.982061	-0.570542	0.0123492	-0.542633	0.0149904	268.048	423.091	298.148	314.402	332.376	294.922	191.834	331.352	316.227	291.463	266.147	185.322	207.05	185.473	266.547	167.528	229.732	151.118	189.799	229.905	207.496
ZMYM4	ENSG00000146463	9202	protein_coding	zinc finger MYM-type containing 4 [Source:HGNC Symbol;Acc:HGNC:13055]	55.9354	62.8278	52.7822	32.8717	0.152791	0.796677	-0.068242	0.903846	-0.667565	0.0706461	76.182	49.7572	51.0771	70.1826	60.708	36.5141	47.127	61.2958	66.508	74.3838	49.1236	49.0807	71.7772	64.0323	48.5612	30.4595	14.6193	27.4761	24.1954	47.7346	50.3331
RN7SL503P	ENSG00000240374	106481060	misc_RNA	RNA, 7SL, cytoplasmic 503, pseudogene [Source:HGNC Symbol;Acc:HGNC:46519]	0	0	0	0							0	0	0	0	0	0	0	0	0	0	0	0	0	0	0	0	0	0	0	0	0
SNORA62	ENSG00000201542		snoRNA	Small nucleolar RNA SNORA62/SNORA6 family [Source:RFAM;Acc:RF00091]	0	0.222086	0	0	0.252251		0		0		0	0	0	0	0	0	0	0.888344	0	0	0	0	0	0	0	0	0	0	0	0	0
RPL5P4	ENSG00000229994	643343	processed_pseudogene	ribosomal protein L5 pseudogene 4 [Source:HGNC Symbol;Acc:HGNC:36095]	0.541943	0.366594	0	0.107535	-0.0625984		-0.208808		-0.0718364		0	0.309051	2.37568	0	0	0	1.10887	0	0	0	1.46638	0	0	0	0	0	0	0	0.537675	0	0
ZMYM4-AS1	ENSG00000227409	100861513	lncRNA	ZMYM4 antisense RNA 1 [Source:HGNC Symbol;Acc:HGNC:40624]	0	0	0	0							0	0	0	0	0	0	0	0	0	0	0	0	0	0	0	0	0	0	0	0	0
KIAA0319L	ENSG00000142687	79932	protein_coding	KIAA0319 like [Source:HGNC Symbol;Acc:HGNC:30071]	88.4025	142.277	112.525	124.043	0.662854	0.172994	0.35387	0.450502	0.417079	0.314527	119.211	25.6512	95.819	108.317	91.8209	87.0721	90.9273	140.358	156.859	147.249	124.642	135.395	123.31	105.984	141.367	56.5677	177.52	164.856	67.747	103.263	106.829
NCDN	ENSG00000020129	23154	protein_coding	neurochondrin [Source:HGNC Symbol;Acc:HGNC:17597]	23.582	33.0855	43.7185	39.7334	0.478701	0.442506	0.869206	0.0477693	0.80713	0.0601853	34.564	19.4702	14.65	20.6897	12.1416	34.1735	29.385	37.3105	37.6461	27.3246	30.0607	34.695	46.9313	28.7041	64.7483	43.5136	83.5387	13.738	33.8735	42.8637	24.6529
TFAP2E-AS1	ENSG00000239636		lncRNA	TFAP2E antisense RNA 1 [Source:HGNC Symbol;Acc:HGNC:41274]	0.317448	0	1.44723	1.02721	-0.0130174		0.601535		0.557594		1.41078	0	0	0.81136	0	0	0	0	0	0	0	0	1.84044	0	5.39569	0	0	0	0	0	5.13603
TFAP2E	ENSG00000116819	339488	protein_coding	transcription factor AP-2 epsilon [Source:HGNC Symbol;Acc:HGNC:30774]	0.712533	1.41236	2.89694	3.42088	0.684475		1.23576	0.293204	1.57099	0.13746	1.41078	0	0.395946	0	1.5177	0	1.6633	2.66503	0	1.51804	1.46638	1.69244	7.36177	0	1.07914	4.35136	0	0	16.1302	0.974175	0
PSMB2	ENSG00000126067	5690	protein_coding	proteasome 20S subunit beta 2 [Source:HGNC Symbol;Acc:HGNC:9539]	172.797	137.099	124.049	217.357	-0.321575	0.381148	-0.473482	0.0914132	0.284634	0.309131	154.48	137.219	189.658	170.791	188.954	181.634	186.845	137.693	116.703	129.033	164.967	104.085	141.714	152.353	113.31	108.784	219.289	274.761	279.591	210.422	102.721
C1orf216	ENSG00000142686	127703	protein_coding	chromosome 1 open reading frame 216 [Source:HGNC Symbol;Acc:HGNC:26800]	17.4869	15.497	23.7328	24.2403	-0.161008	0.841051	0.419542	0.460627	0.283649	0.611747	17.6347	37.3952	14.65	14.6045	15.9359	14.9802	7.20765	16.8785	17.5682	12.1443	15.3969	20.3093	27.6066	19.8721	31.295	19.5811	10.4423	41.2141	20.4316	22.406	26.7074
CLSPN	ENSG00000092853	63967	protein_coding	claspin [Source:HGNC Symbol;Acc:HGNC:19715]	4.66134	1.97404	5.00069	6.76131	-0.719508		0.052799	0.965785	0.204099	0.843268	2.11617	22.2517	1.58379	0.81136	5.31195	0	0.554435	4.44172	1.25487	0	2.19956	8.46219	4.60111	0	3.23741	8.70273	0	13.738	9.14047	6.81922	4.10882
AGO4	ENSG00000134698	192670	protein_coding	argonaute RISC component 4 [Source:HGNC Symbol;Acc:HGNC:18424]	34.4224	25.4503	31.3838	25.0811	-0.40415	0.522516	-0.128657	0.845564	-0.595215	0.195621	26.8048	22.8698	25.3406	37.3225	43.2545	48.2174	37.1471	24.8736	30.1169	18.2164	28.5943	32.1563	32.2077	22.0801	29.1367	41.338	12.5308	41.2141	9.14047	21.4318	41.0882
AGO1	ENSG00000092847	26523	protein_coding	argonaute RISC component 1 [Source:HGNC Symbol;Acc:HGNC:3262]	51.6998	82.1423	86.1451	53.3319	0.649599	0.0934412	0.715486	0.024242	0.067985	0.884418	61.3688	32.4504	56.6203	48.2759	59.1903	52.4305	51.5624	83.5044	87.8408	95.6363	61.5878	94.7766	78.2188	101.568	60.4317	95.73	75.1849	41.2141	26.8837	54.5538	68.8228
CFAP97P1	ENSG00000271164		processed_pseudogene	CFAP97 pseudogene 1 [Source:HGNC Symbol;Acc:HGNC:54528]	0	0	0	0							0	0	0	0	0	0	0	0	0	0	0	0	0	0	0	0	0	0	0	0	0
AGO3	ENSG00000126070	192669	protein_coding	argonaute RISC catalytic component 3 [Source:HGNC Symbol;Acc:HGNC:18421]	57.935	82.1035	75.0327	74.4969	0.48287	0.288776	0.364396	0.369758	0.46541	0.197669	57.8419	44.5033	63.3514	68.1542	51.6018	82.3908	37.7016	79.0626	95.37	86.528	67.4533	77.8522	78.2188	68.4483	70.144	80.5002	146.193	13.738	54.3052	55.528	102.721
TEKT2	ENSG00000092850	27285	protein_coding	tektin 2 [Source:HGNC Symbol;Acc:HGNC:11725]	0.224316	1.51804	0.184044	0.205441	0.5192		0.157044		0.256954		0	0	0	0.81136	0.75885	0	0	0	0	6.07214	0	0	0.920221	0	0	0	0	0	0	0	1.02721
ADPRS	ENSG00000116863	54936	protein_coding	ADP-ribosylserine hydrolase [Source:HGNC Symbol;Acc:HGNC:21304]	37.7025	28.2021	29.8094	51.9241	-0.388391	0.511726	-0.293388	0.574433	0.252194	0.583523	40.2071	44.1943	41.1784	29.6146	26.5598	29.4922	52.6713	25.762	20.0779	28.8427	38.1258	29.6177	43.2504	19.8721	32.3741	23.9325	31.327	96.1663	34.4112	73.0631	24.6529
COL8A2	ENSG00000171812	1296	protein_coding	collagen type VIII alpha 2 chain [Source:HGNC Symbol;Acc:HGNC:2216]	459.08	286.719	372.177	194.312	-0.667615	0.0940779	-0.295808	0.454965	-1.30065	7.73315e-06	442.984	549.802	615.697	391.481	366.525	346.416	500.655	140.358	307.443	376.473	322.603	398.569	488.637	280.417	366.907	326.352	223.466	315.975	97.8568	143.204	191.06
TRAPPC3	ENSG00000054116	27095	protein_coding	trafficking protein particle complex subunit 3 [Source:HGNC Symbol;Acc:HGNC:19942]	131.951	109.158	97.0457	80.4424	-0.267449	0.611761	-0.42036	0.277679	-0.578978	0.0938386	121.327	116.512	152.835	104.26	144.182	143.716	140.826	120.815	120.467	95.6363	99.7136	122.702	128.831	99.3605	69.0648	65.2705	25.0616	41.2141	102.696	112.03	121.21
MAP7D1	ENSG00000116871	55700	protein_coding	MAP7 domain containing 1 [Source:HGNC Symbol;Acc:HGNC:25514]	172.304	161.783	147.796	253.879	-0.0883862	0.877979	-0.210044	0.606861	0.565875	0.0678777	172.115	262.384	128.683	111.156	130.522	244.364	156.905	172.339	183.211	144.213	147.371	115.932	161.959	105.984	211.511	143.595	225.555	206.071	279.053	378.954	179.761
RN7SL131P	ENSG00000264592	106480957	misc_RNA	RNA, 7SL, cytoplasmic 131, pseudogene [Source:HGNC Symbol;Acc:HGNC:46147]	0.100714	0.183297	0.215828	1.14836	0.358734		0.39499		0.921279		0	0.309051	0.395946	0	0	0	0	0	0	0	0.733188	0	0	0	1.07914	0	4.17694	0	0.537675	0	1.02721
THRAP3	ENSG00000054118	9967	protein_coding	thyroid hormone receptor associated protein 3 [Source:HGNC Symbol;Acc:HGNC:22964]	143.266	121.318	105.348	85.2574	-0.237977	0.461673	-0.417476	0.081242	-0.661954	0.00243568	145.31	149.272	149.272	139.148	132.799	124.054	163.004	132.363	102.899	129.033	120.976	130.318	108.586	105.984	112.23	69.6218	89.8041	54.9521	68.2847	120.798	92.4486
UBE2V2P4	ENSG00000231849	106480802	processed_pseudogene	ubiquitin conjugating enzyme E2 V2 pseudogene 4 [Source:HGNC Symbol;Acc:HGNC:44892]	0	0	0	0							0	0	0	0	0	0	0	0	0	0	0	0	0	0	0	0	0	0	0	0	0
SH3D21	ENSG00000214193	79729	protein_coding	SH3 domain containing 21 [Source:HGNC Symbol;Acc:HGNC:26236]	63.4441	109.239	62.4568	117.431	0.728885	0.300353	-0.0148926	0.978181	0.785125	0.143901	97.3436	35.8499	44.346	69.7769	45.531	105.797	45.4637	130.587	65.2532	104.744	136.373	88.853	50.6122	77.2804	23.741	71.7975	12.5308	192.333	216.145	61.373	104.775
EVA1B	ENSG00000142694	55194	protein_coding	eva-1 homolog B [Source:HGNC Symbol;Acc:HGNC:25558]	0	0	0	0							0	0	0	0	0	0	0	0	0	0	0	0	0	0	0	0	0	0	0	0	0
STK40	ENSG00000196182	83931	protein_coding	serine/threonine kinase 40 [Source:HGNC Symbol;Acc:HGNC:21373]	46.3571	57.1494	66.6328	101.981	0.294635	0.589904	0.516818	0.17954	1.16614	0.000207214	38.091	46.9757	36.4271	25.1521	38.7014	84.2633	54.8891	70.1792	47.685	65.2755	45.4577	71.9286	58.8941	44.1602	79.8562	78.3245	81.4503	68.6902	118.288	130.539	110.938
LSM10	ENSG00000181817	84967	protein_coding	LSM10, U7 small nuclear RNA associated [Source:HGNC Symbol;Acc:HGNC:17562]	45.4277	52.3573	74.7284	59.2606	0.189596	0.78984	0.664248	0.117628	0.188875	0.710708	47.261	53.1568	60.9757	54.7668	34.1483	38.8548	28.8306	42.6405	53.9594	62.2395	50.59	44.0034	59.8144	41.9522	71.2231	156.649	39.6809	109.904	32.7982	58.4505	55.4691
RNU4-27P	ENSG00000222821	106481180	snRNA	RNA, U4 small nuclear 27, pseudogene [Source:HGNC Symbol;Acc:HGNC:46963]	0	0	0	0							0	0	0	0	0	0	0	0	0	0	0	0	0	0	0	0	0	0	0	0	0
OSCP1	ENSG00000116885	127700	protein_coding	organic solute carrier partner 1 [Source:HGNC Symbol;Acc:HGNC:29971]	11.6506	12.811	8.16184	13.7193	0.104079		-0.414379	0.67115	0.319478	0.719483	16.9293	12.053	21.3811	6.49088	7.5885	15.4483	1.6633	14.2135	28.862	3.03607	5.13232	10.1546	4.60111	2.20801	10.7914	13.0541	31.327	0	27.4214	7.7934	2.05441
SNORA63C	ENSG00000201448	109616970	snoRNA	small nucleolar RNA, H/ACA box 63C [Source:HGNC Symbol;Acc:HGNC:52210]	0	0.183297	1.98224	0	0.29424		0.639165		0		0	0	0	0	0	0	0	0	0	0	0.733188	0	0	8.83204	1.07914	0	0	0	0	0	0
MRPS15	ENSG00000116898	64960	protein_coding	mitochondrial ribosomal protein S15 [Source:HGNC Symbol;Acc:HGNC:14504]	60.7583	61.9799	53.4991	106.097	0.0342044	0.962697	-0.15399	0.754414	0.629727	0.0692838	63.485	56.5563	58.2041	61.2577	54.6372	88.4765	42.6915	79.951	35.1363	68.3116	64.5205	70.2362	54.293	64.0323	59.3526	19.5811	85.6272	192.333	97.3191	92.5466	62.6596
CSF3R	ENSG00000119535	1441	protein_coding	colony stimulating factor 3 receptor [Source:HGNC Symbol;Acc:HGNC:2439]	6.08634	2.96802	26.3626	267.575	-0.304609	0.554548	1.64223	0.0781276	4.3277	2.04552e-08	0.705388	21.0155	0	2.0284	3.0354	1.40439	14.4153	3.55338	3.76461	4.55411	0	16.9244	31.2875	13.2481	44.2447	26.1082	33.4155	247.285	151.087	394.541	511.549
FTLP18	ENSG00000230214	100462786	processed_pseudogene	ferritin light chain pseudogene 18 [Source:HGNC Symbol;Acc:HGNC:37968]	0	0	0	0							0	0	0	0	0	0	0	0	0	0	0	0	0	0	0	0	0	0	0	0	0
GRIK3	ENSG00000163873	2899	protein_coding	glutamate ionotropic receptor kainate type subunit 3 [Source:HGNC Symbol;Acc:HGNC:4581]	0.175283	0	0.368088	0	0.0486007		0.219265		0.126273		0	0	0	0	0.75885	0.46813	0	0	0	0	0	0	1.84044	0	0	0	0	0	0	0	0
MIR4255	ENSG00000264698	100422898	miRNA	microRNA 4255 [Source:HGNC Symbol;Acc:HGNC:38187]	0	0	0	0							0	0	0	0	0	0	0	0	0	0	0	0	0	0	0	0	0	0	0	0	0
RNU6-636P	ENSG00000207328	106480597	snRNA	RNA, U6 small nuclear 636, pseudogene [Source:HGNC Symbol;Acc:HGNC:47599]	0	0	0	0							0	0	0	0	0	0	0	0	0	0	0	0	0	0	0	0	0	0	0	0	0
RNA5SP43	ENSG00000252368	100873282	rRNA_pseudogene	RNA, 5S ribosomal pseudogene 43 [Source:HGNC Symbol;Acc:HGNC:42819]	0	0	0	0							0	0	0	0	0	0	0	0	0	0	0	0	0	0	0	0	0	0	0	0	0
RPS29P6	ENSG00000230451	100270903	processed_pseudogene	ribosomal protein S29 pseudogene 6 [Source:HGNC Symbol;Acc:HGNC:35718]	0	0	0	0							0	0	0	0	0	0	0	0	0	0	0	0	0	0	0	0	0	0	0	0	0
ZC3H12A-DT	ENSG00000233621	728431	lncRNA	ZC3H12A divergent transcript [Source:HGNC Symbol;Acc:HGNC:49453]	4.66184	5.35092	13.0817	10.833	0.275974		1.25025	0.115651	1.18437	0.120589	5.64311	0.309051	9.10677	1.62272	6.0708	6.55382	3.32661	5.33007	1.25487	4.55411	10.2646	5.07732	15.6438	8.83204	5.39569	30.4595	20.8847	0	7.52745	17.5351	8.21765
ZC3H12A	ENSG00000163874	80149	protein_coding	zinc finger CCCH-type containing 12A [Source:HGNC Symbol;Acc:HGNC:26259]	26.2815	13.3537	23.61	111.751	-0.866233	0.157161	-0.111802	0.872882	1.97334	1.1399e-06	23.2778	6.49007	20.5892	19.8783	32.6306	26.2153	54.8891	9.77179	17.5682	12.1443	13.9306	26.2328	14.7235	11.0401	37.7698	28.2839	81.4503	123.642	135.494	124.694	93.4758
MIR6732	ENSG00000283724	102465438	miRNA	microRNA 6732 [Source:HGNC Symbol;Acc:HGNC:50066]	0	0	0	0							0	0	0	0	0	0	0	0	0	0	0	0	0	0	0	0	0	0	0	0	0
MEAF6	ENSG00000163875	64769	protein_coding	MYST/Esa1 associated factor 6 [Source:HGNC Symbol;Acc:HGNC:25674]	90.4982	59.295	66.8754	54.9477	-0.584322	0.177952	-0.473958	0.208487	-0.63746	0.0631014	72.655	93.6424	119.576	62.8804	107.757	86.604	90.3729	70.1792	57.724	44.023	65.2537	33.0026	46.9313	99.3605	59.3526	95.73	43.8578	41.2141	52.1545	77.934	59.578
MIR5581	ENSG00000263675	100847010	miRNA	microRNA 5581 [Source:HGNC Symbol;Acc:HGNC:43527]	0	0	0	0							0	0	0	0	0	0	0	0	0	0	0	0	0	0	0	0	0	0	0	0	0
SNIP1	ENSG00000163877	79753	protein_coding	Smad nuclear interacting protein 1 [Source:HGNC Symbol;Acc:HGNC:30587]	31.8115	34.4096	29.6033	24.2036	0.100605	0.907177	-0.09975	0.905208	-0.65255	0.246269	43.0287	23.4879	27.7162	32.8601	37.9425	27.1515	30.4939	34.6454	35.1363	33.3968	34.4598	29.6177	18.4044	15.4561	38.849	45.6893	8.35387	54.9521	2.1507	36.0445	19.5169
FTH1P1	ENSG00000232273		processed_pseudogene	ferritin heavy chain 1 pseudogene 1 [Source:HGNC Symbol;Acc:HGNC:3979]	0.231847	0	0	0.107535	-0.0075322		0.022286		0.138827		0	0	0.395946	0	0.75885	0.46813	0	0	0	0	0	0	0	0	0	0	0	0	0.537675	0	0
DNALI1	ENSG00000163879	7802	protein_coding	dynein axonemal light intermediate chain 1 [Source:HGNC Symbol;Acc:HGNC:14353]	4.96536	7.1922	3.07392	6.15827	0.416169		-0.371463	0.754414	-0.0198701	0.98699	9.17005	0	4.75136	2.83976	6.0708	7.49008	4.43548	10.6601	6.27434	3.03607	8.79826	6.76975	6.44155	0	2.15828	0	4.17694	13.738	0	8.76757	4.10882
GNL2	ENSG00000134697	29889	protein_coding	G protein nucleolar 2 [Source:HGNC Symbol;Acc:HGNC:29925]	10.8501	10.4785	4.39401	4.22942	-0.0929155		-0.911118	0.397431	-0.847693	0.39446	10.5808	0.309051	24.5487	14.6045	11.3828	8.42633	6.09878	7.10675	8.78408	10.6263	15.3969	6.76975	11.9629	0	3.23741	0	0	0	0	7.7934	13.3537
RSPO1	ENSG00000169218	284654	protein_coding	R-spondin 1 [Source:HGNC Symbol;Acc:HGNC:21679]	0.115909	0.666258	0.537332	6.27552	0.876634		0.819382	0.504017	2.5764	0.0150947	0	0	0	0.81136	0	0	0	2.66503	0	0	0	0.846219	1.84044	0	0	0	8.35387	0	20.9693	0	2.05441
C1orf109	ENSG00000116922	54955	protein_coding	chromosome 1 open reading frame 109 [Source:HGNC Symbol;Acc:HGNC:26039]	17.0191	13.2763	8.29201	11.4715	-0.319628		-0.955474	0.151234	-0.452234	0.521604	8.46466	15.4525	17.0257	13.3874	28.0775	17.3208	19.4052	15.1019	7.52921	12.1443	18.3297	11.8471	5.52133	13.2481	4.31655	6.52705	37.5924	0	5.91442	9.74175	4.10882
CDCA8	ENSG00000134690	55143	protein_coding	cell division cycle associated 8 [Source:HGNC Symbol;Acc:HGNC:14629]	6.43414	6.89129	8.90968	5.81593	0.0717706		0.352114	0.729342	0.146519	0.887453	9.17005	5.25387	5.54325	6.0852	9.1062	6.55382	3.32661	6.21841	10.039	9.10821	2.19956	2.53866	1.84044	2.20801	14.0288	23.9325	4.17694	0	15.0549	7.7934	2.05441
EPHA10	ENSG00000183317	284656	protein_coding	EPH receptor A10 [Source:HGNC Symbol;Acc:HGNC:19987]	0.175283	0.222086	0.79489	5.49521	0.373139		0.765694	0.514344	0.771118	0.312618	0	0	0	0	0.75885	0.46813	0	0.888344	0	0	0	0.846219	0.920221	2.20801	0	0	0	27.4761	0	0	0
ACTN4P2	ENSG00000214141		processed_pseudogene	actinin alpha 4 pseudogene 2 [Source:HGNC Symbol;Acc:HGNC:44032]	0	0	0	0							0	0	0	0	0	0	0	0	0	0	0	0	0	0	0	0	0	0	0	0	0
MANEAL	ENSG00000185090	149175	protein_coding	mannosidase endo-alpha like [Source:HGNC Symbol;Acc:HGNC:26452]	1.09126	2.14328	3.66993	2.23669	0.674112		1.07999	0.368911	0.879001	0.444876	2.11617	0	1.97973	2.43408	0	0	1.10887	7.10675	0	0	1.46638	4.2311	0.920221	11.0401	2.15828	0	0	0	2.1507	3.8967	5.13603
YRDC	ENSG00000196449	79693	protein_coding	yrdC N6-threonylcarbamoyltransferase domain containing [Source:HGNC Symbol;Acc:HGNC:28905]	31.9911	13.8649	13.853	24.4857	-1.12534	0.0638458	-1.11658	0.0303069	-0.256438	0.685127	23.2778	32.7594	51.0771	29.6146	19.7301	15.9164	51.5624	15.1019	7.52921	16.6984	16.1301	22.0017	10.1224	17.6641	12.9497	6.52705	10.4423	13.738	33.3358	34.0961	30.8162
C1orf122	ENSG00000197982	127687	protein_coding	chromosome 1 open reading frame 122 [Source:HGNC Symbol;Acc:HGNC:24789]	168.51	131.678	135.438	195.232	-0.351072	0.248744	-0.307962	0.236507	0.0608959	0.835788	135.435	193.775	179.76	178.093	156.323	206.445	129.738	131.475	129.251	124.479	141.505	148.935	137.113	117.025	137.051	137.068	177.52	329.713	181.734	158.79	128.401
MTF1	ENSG00000188786	4520	protein_coding	metal regulatory transcription factor 1 [Source:HGNC Symbol;Acc:HGNC:7428]	14.6901	28.248	24.7707	33.9848	0.857975	0.260407	0.722671	0.278586	1.01138	0.0799238	9.87544	16.0707	9.10677	24.7465	18.9713	16.8527	7.20765	37.3105	16.3133	42.505	16.8633	21.1555	34.0482	28.7041	37.7698	2.17568	12.5308	54.9521	11.8288	52.6054	38.0066
INPP5B	ENSG00000204084	3633	protein_coding	inositol polyphosphate-5-phosphatase B [Source:HGNC Symbol;Acc:HGNC:6077]	1.59928	3.23007	5.36931	3.7611	0.765739		1.29044	0.214146	1.10807	0.271855	0	0	2.37568	0.81136	0	4.6813	3.32661	4.44172	2.50974	3.03607	2.93275	0.846219	6.44155	4.41602	10.7914	4.35136	0	0	2.68837	5.84505	10.2721
SNORA63	ENSG00000252448		snoRNA	Small nucleolar RNA SNORA63 [Source:RFAM;Acc:RF00092]	0	0	0	0							0	0	0	0	0	0	0	0	0	0	0	0	0	0	0	0	0	0	0	0	0
RNU6-584P	ENSG00000222282	106479825	snRNA	RNA, U6 small nuclear 584, pseudogene [Source:HGNC Symbol;Acc:HGNC:47547]	0	0	0	0							0	0	0	0	0	0	0	0	0	0	0	0	0	0	0	0	0	0	0	0	0
SF3A3	ENSG00000183431	10946	protein_coding	splicing factor 3a subunit 3 [Source:HGNC Symbol;Acc:HGNC:10767]	78.6306	69.6618	81.7672	68.0726	-0.172791	0.713305	0.0397334	0.929638	-0.283534	0.384279	59.2526	82.5166	103.738	64.9088	68.2965	100.18	71.5221	76.3976	85.3311	53.1313	63.7874	79.5446	73.6177	119.233	77.6979	58.7434	39.6809	96.1663	70.9731	56.5021	77.0405
RNU6-510P	ENSG00000212541		snRNA	RNA, U6 small nuclear 510, pseudogene [Source:HGNC Symbol;Acc:HGNC:47473]	0.491311	0	0	0	-0.192286		-0.168479		-0.115031		1.41078	0	0	2.0284	0	0	0	0	0	0	0	0	0	0	0	0	0	0	0	0	0
FHL3	ENSG00000183386	2275	protein_coding	four and a half LIM domains 3 [Source:HGNC Symbol;Acc:HGNC:3704]	26.0649	21.4976	52.3363	91.3383	-0.251963	0.689884	0.973544	0.0199922	1.56835	2.39198e-05	32.4479	43.5762	19.7973	12.5761	24.2832	18.7252	31.0484	22.2086	30.1169	19.7345	13.9306	52.4656	41.4099	61.8243	77.6979	28.2839	68.9195	178.594	60.7573	66.2439	82.1765
UTP11	ENSG00000183520	51118	protein_coding	UTP11 small subunit processome component [Source:HGNC Symbol;Acc:HGNC:24329]	78.4112	69.2656	79.623	66.6656	-0.194222	0.617516	0.0044174	0.991531	-0.231843	0.416285	68.4227	95.4968	87.9001	72.6167	62.2257	88.4765	73.7398	70.1792	60.2337	86.528	60.1214	80.3908	61.6548	77.2804	87.4102	91.3786	50.1232	68.6902	58.0689	88.6499	67.7956
POU3F1	ENSG00000185668	5453	protein_coding	POU class 3 homeobox 1 [Source:HGNC Symbol;Acc:HGNC:9214]	22.8848	18.4841	52.7862	10.1296	-0.249877	0.830554	1.02973	0.160593	-0.818534	0.260377	17.6347	16.9978	17.8176	20.6897	9.1062	46.3448	31.6028	33.7571	23.8425	6.07214	10.2646	24.5404	44.1706	123.649	28.0576	43.5136	8.35387	0	0	15.5868	26.7074
MIR3659HG	ENSG00000224592		lncRNA	MIR3659 host gene [Source:HGNC Symbol;Acc:HGNC:54306]	0.15841	0	0.399872	0	0.0426138		0.212968		0.12026		0	0	0	0	0	0	1.10887	0	0	0	0	0	0.920221	0	1.07914	0	0	0	0	0	0
MIR3659	ENSG00000265596	100500801	miRNA	microRNA 3659 [Source:HGNC Symbol;Acc:HGNC:38882]	0	0	0	0							0	0	0	0	0	0	0	0	0	0	0	0	0	0	0	0	0	0	0	0	0
LINC02786	ENSG00000284623		lncRNA	long intergenic non-protein coding RNA 2786 [Source:HGNC Symbol;Acc:HGNC:54307]	0	0	0	0							0	0	0	0	0	0	0	0	0	0	0	0	0	0	0	0	0	0	0	0	0
LINC01343	ENSG00000237290	339442	lncRNA	long intergenic non-protein coding RNA 1343 [Source:HGNC Symbol;Acc:HGNC:50553]	0	0	0	0							0	0	0	0	0	0	0	0	0	0	0	0	0	0	0	0	0	0	0	0	0
RNU6-753P	ENSG00000200796	106479899	snRNA	RNA, U6 small nuclear 753, pseudogene [Source:HGNC Symbol;Acc:HGNC:47716]	0	0	0	0							0	0	0	0	0	0	0	0	0	0	0	0	0	0	0	0	0	0	0	0	0
LINC01685	ENSG00000238063		lncRNA	long intergenic non-protein coding RNA 1685 [Source:HGNC Symbol;Acc:HGNC:52473]	0.10077	0.810731	0.338488	0	0.336826		0.280927		0.191994		0.705388	0	0	0	0	0	0	0	2.50974	0	0.733188	1.69244	0	0	0	0	0	0	0	0	0
HSPA5P1	ENSG00000215895	400750	processed_pseudogene	HSPA5 pseudogene 1 [Source:HGNC Symbol;Acc:HGNC:54532]	0.0565638	0	0	0	0.11024		0.149287		0.19681		0	0	0.395946	0	0	0	0	0	0	0	0	0	0	0	0	0	0	0	0	0	0
RRAGC	ENSG00000116954	64121	protein_coding	Ras related GTP binding C [Source:HGNC Symbol;Acc:HGNC:19902]	35.2957	34.4816	37.0722	57.7513	-0.0159114	0.98328	0.0307265	0.974849	0.612013	0.225127	24.6886	10.1987	34.0514	40.9737	43.2545	44.0042	49.8991	50.6356	31.3717	27.3246	28.5943	22.8479	23.9257	41.9522	22.6619	73.9732	104.423	68.6902	36.5619	37.9928	41.0882
RRAGC-DT	ENSG00000228436	105378663	lncRNA	RRAGC divergent transcript [Source:HGNC Symbol;Acc:HGNC:55793]	0.918222	1.41236	5.17441	1.61171	0.466434		1.50069	0.187073	0.734214	0.549484	1.41078	0	1.97973	0.40568	0.75885	1.87252	0	2.66503	0	1.51804	1.46638	0.846219	7.36177	17.6641	0	0	0	0	0	2.92252	5.13603
MYCBP	ENSG00000214114	26292	protein_coding	MYC binding protein [Source:HGNC Symbol;Acc:HGNC:7554]	39.6431	31.7705	31.234	19.1102	-0.303326	0.710091	-0.361117	0.575044	-0.803897	0.119904	36.6802	12.053	54.2446	49.8986	56.9138	26.6834	41.0282	31.0921	25.0974	36.4329	34.4598	17.7706	36.8088	35.3282	11.8705	54.392	31.327	0	16.6679	32.1478	15.4081
GJA9	ENSG00000131233	81025	protein_coding	gap junction protein alpha 9 [Source:HGNC Symbol;Acc:HGNC:19155]	0	0	0.215828	0	0		0.28927		0		0	0	0	0	0	0	0	0	0	0	0	0	0	0	1.07914	0	0	0	0	0	0
RHBDL2	ENSG00000158315	54933	protein_coding	rhomboid like 2 [Source:HGNC Symbol;Acc:HGNC:16083]	11.0685	12.2681	6.07345	11.4367	0.119338		-0.595336	0.562054	0.178724	0.858626	14.1078	0	8.71082	4.0568	12.1416	22.9384	15.5242	8.88344	18.823	3.03607	18.3297	16.9244	3.68088	2.20801	7.55397	0	6.26541	0	13.4419	9.74175	27.7346
RNU6-605P	ENSG00000199963	106481372	snRNA	RNA, U6 small nuclear 605, pseudogene [Source:HGNC Symbol;Acc:HGNC:47568]	0	0	0	0							0	0	0	0	0	0	0	0	0	0	0	0	0	0	0	0	0	0	0	0	0
EIF1P2	ENSG00000235549		processed_pseudogene	eukaryotic translation initiation factor 1 pseudogene 2 [Source:HGNC Symbol;Acc:HGNC:49615]	0	0	0	0							0	0	0	0	0	0	0	0	0	0	0	0	0	0	0	0	0	0	0	0	0
AKIRIN1	ENSG00000174574	79647	protein_coding	akirin 1 [Source:HGNC Symbol;Acc:HGNC:25744]	59.7074	32.48	36.1495	35.7943	-0.849421	0.0633873	-0.6769	0.0907037	-0.551212	0.16299	47.261	64.9007	72.4582	63.6917	62.9846	44.0042	62.6511	16.8785	40.1558	30.3607	42.5249	29.6177	55.2133	35.3282	41.0072	19.5811	27.1501	13.738	57.5312	48.7087	31.8434
NDUFS5	ENSG00000168653	4725	protein_coding	NADH:ubiquinone oxidoreductase subunit S5 [Source:HGNC Symbol;Acc:HGNC:7712]	269.103	257.612	196.456	246.513	-0.0631333	0.856598	-0.441459	0.0238102	-0.135579	0.546066	278.628	294.835	254.198	287.221	225.378	264.025	279.435	262.95	205.798	282.355	279.345	200.554	221.773	167.809	205.036	187.109	267.324	247.285	189.799	317.581	210.577
MACF1	ENSG00000127603	23499	protein_coding	microtubule actin crosslinking factor 1 [Source:HGNC Symbol;Acc:HGNC:13664]	315.174	354.71	371.873	293.504	0.169317	0.645532	0.23252	0.406842	-0.114664	0.689028	332.238	198.102	365.854	399.189	363.489	300.071	247.278	369.551	321.246	365.847	362.195	319.025	406.738	399.65	311.871	422.082	296.563	315.975	213.995	264.001	376.985
RNU6-608P	ENSG00000206654	106481373	snRNA	RNA, U6 small nuclear 608, pseudogene [Source:HGNC Symbol;Acc:HGNC:47571]	0	0	0	0							0	0	0	0	0	0	0	0	0	0	0	0	0	0	0	0	0	0	0	0	0
RNA5SP44	ENSG00000222378	100873283	rRNA_pseudogene	RNA, 5S ribosomal pseudogene 44 [Source:HGNC Symbol;Acc:HGNC:42820]	0	0	0	0							0	0	0	0	0	0	0	0	0	0	0	0	0	0	0	0	0	0	0	0	0
HSPE1P8	ENSG00000217897		processed_pseudogene	heat shock protein family E (Hsp10) member 1 pseudogene 8 [Source:HGNC Symbol;Acc:HGNC:49326]	0.079205	0	0	0	0.11024		0.149287		0.19681		0	0	0	0	0	0	0.554435	0	0	0	0	0	0	0	0	0	0	0	0	0	0
BMP8A	ENSG00000183682	353500	protein_coding	bone morphogenetic protein 8a [Source:HGNC Symbol;Acc:HGNC:21650]	1.62741	2.05384	5.56587	0.908087	0.232508		1.2147	0.280184	-0.0489544	0.914167	7.05388	0	0.791893	2.0284	1.5177	0	0	0.888344	1.25487	6.07214	0	7.61597	2.76066	4.41602	2.15828	10.8784	0	0	0.537675	1.94835	2.05441
OXCT2P1	ENSG00000237624	192217	unprocessed_pseudogene	3-oxoacid CoA-transferase 2 pseudogene 1 [Source:HGNC Symbol;Acc:HGNC:21627]	0	0	0	0							0	0	0	0	0	0	0	0	0	0	0	0	0	0	0	0	0	0	0	0	0
PPIEL	ENSG00000291129		lncRNA	peptidylprolyl isomerase E like pseudogene [Source:NCBI gene (formerly Entrezgene);Acc:728448]	3.15676	3.20303	1.67556	5.96033	-0.010201		-0.505819	0.631079	0.880207	0.301968	0.705388	4.63576	5.1473	5.27384	1.5177	0.936259	3.88104	3.55338	6.27434	1.51804	1.46638	2.53866	3.68088	0	2.15828	0	4.17694	0	2.68837	12.6643	10.2721
PABPC4	ENSG00000090621	8761	protein_coding	poly(A) binding protein cytoplasmic 4 [Source:HGNC Symbol;Acc:HGNC:8557]	135.267	133.377	187.24	322.026	-0.0111825	0.977567	0.463828	0.095835	1.16706	3.66223e-07	136.845	121.766	102.55	110.345	114.586	172.272	188.508	178.557	100.39	133.587	120.976	175.167	171.161	139.105	220.144	230.622	269.412	480.831	283.892	306.865	269.128
PABPC4-AS1	ENSG00000228060		lncRNA	PABPC4 antisense RNA 1 [Source:HGNC Symbol;Acc:HGNC:40424]	0	0	0	0							0	0	0	0	0	0	0	0	0	0	0	0	0	0	0	0	0	0	0	0	0
SNORA55	ENSG00000201457	677834	snoRNA	small nucleolar RNA, H/ACA box 55 [Source:HGNC Symbol;Acc:HGNC:32649]	0	0	0	0							0	0	0	0	0	0	0	0	0	0	0	0	0	0	0	0	0	0	0	0	0
HEYL	ENSG00000163909	26508	protein_coding	hes related family bHLH transcription factor with YRPW motif like [Source:HGNC Symbol;Acc:HGNC:4882]	3.70448	2.62851	4.37408	1.18288	-0.290791		0.158664	0.902019	-0.625927	0.571733	7.75927	0	1.58379	10.9534	3.0354	0.936259	1.6633	5.33007	0	1.51804	3.66594	2.53866	7.36177	4.41602	7.55397	0	0	0	5.91442	0	0
NT5C1A	ENSG00000116981	84618	protein_coding	5'-nucleotidase, cytosolic IA [Source:HGNC Symbol;Acc:HGNC:17819]	1.59009	1.54391	0.647483	2.94244	-0.131072		-0.548757	0.716363	-0.444332	0.708836	0	0.309051	2.77162	2.0284	2.27655	3.74504	0	0.888344	0	4.55411	0.733188	0	0	0	3.23741	0	0	13.738	0	0.974175	0
HPCAL4	ENSG00000116983	51440	protein_coding	hippocalcin like 4 [Source:HGNC Symbol;Acc:HGNC:18212]	3.50773	1.72721	2.55621	1.64353	-0.550026		-0.313927	0.864864	-0.418538	0.766331	2.11617	7.72627	0	0	1.5177	12.6395	0.554435	0.888344	0	4.55411	1.46638	0	1.84044	6.62403	4.31655	0	0	0	0	0	8.21765
PPIE	ENSG00000084072	10450	protein_coding	peptidylprolyl isomerase E [Source:HGNC Symbol;Acc:HGNC:9258]	57.6268	55.0916	42.029	46.5361	-0.0670821	0.930235	-0.3972	0.398077	-0.30927	0.493707	58.5472	84.989	57.4122	43.0021	66.7788	47.7492	44.9092	44.4172	58.9788	54.6493	62.321	55.0043	57.0537	39.7442	49.6404	8.70273	33.4155	54.9521	73.6614	41.8895	28.7618
RNU7-121P	ENSG00000252413	106480449	snRNA	RNA, U7 small nuclear 121 pseudogene [Source:HGNC Symbol;Acc:HGNC:45655]	0	0	0	0							0	0	0	0	0	0	0	0	0	0	0	0	0	0	0	0	0	0	0	0	0
BMP8B	ENSG00000116985	656	protein_coding	bone morphogenetic protein 8b [Source:HGNC Symbol;Acc:HGNC:1075]	0.245566	0.916485	0.647483	2.05363	0.72862		0.601796		1.30731		0	0	0	0.40568	0.75885	0	0.554435	0	0	0	3.66594	0	0	0	3.23741	0	6.26541	0	0	1.94835	2.05441
OXCT2	ENSG00000198754	64064	protein_coding	3-oxoacid CoA-transferase 2 [Source:HGNC Symbol;Acc:HGNC:18606]	0.200627	0.183297	0.65743	0	0.0834129		0.175771		0.0879804		0	0	0	0	0	1.40439	0	0	0	0	0.733188	0	0	2.20801	1.07914	0	0	0	0	0	0
BMP8B-AS1	ENSG00000285905	105378666	lncRNA	BMP8B antisense RNA 1 [Source:HGNC Symbol;Acc:HGNC:54364]	0	0.183297	0	0	0.252251		0		0		0	0	0	0	0	0	0	0	0	0	0.733188	0	0	0	0	0	0	0	0	0	0
LINC02811	ENSG00000284678		lncRNA	long intergenic non-protein coding RNA 2811 [Source:HGNC Symbol;Acc:HGNC:54343]	0	0	0.736177	1.21143	0		0.457909		0.654612		0	0	0	0	0	0	0	0	0	0	0	0	3.68088	0	0	0	0	0	0	1.94835	4.10882
TRIT1	ENSG00000043514	54802	protein_coding	tRNA isopentenyltransferase 1 [Source:HGNC Symbol;Acc:HGNC:20286]	39.6778	47.5705	38.733	15.7697	0.22979	0.743751	-0.0821711	0.910907	-1.13379	0.0123745	47.9664	42.0309	55.4325	41.3793	33.3894	33.7053	23.8407	44.4172	38.9009	62.2395	44.7245	33.8488	27.6066	48.5762	16.1871	67.4461	0	13.738	19.894	18.5093	26.7074
MYCL	ENSG00000116990	4610	protein_coding	MYCL proto-oncogene, bHLH transcription factor [Source:HGNC Symbol;Acc:HGNC:7555]	74.8889	54.7662	31.5581	12.0878	-0.453006	0.417871	-1.21307	0.00137226	-2.33808	6.53716e-10	53.6095	63.0464	105.322	86.4098	108.516	52.4305	54.8891	51.524	41.4107	65.2755	60.8546	41.4647	32.2077	33.1202	16.1871	34.8109	20.8847	0	6.4521	14.6126	18.4897
MYCL-AS1	ENSG00000236546	105378668	lncRNA	MYCL antisense RNA 1 [Source:HGNC Symbol;Acc:HGNC:40386]	0	0	0	0							0	0	0	0	0	0	0	0	0	0	0	0	0	0	0	0	0	0	0	0	0
MFSD2A	ENSG00000168389	84879	protein_coding	major facilitator superfamily domain containing 2A [Source:HGNC Symbol;Acc:HGNC:25897]	12.5298	9.83479	9.6215	16.4168	-0.281668		-0.311866	0.675797	0.232308	0.718493	10.5808	18.5431	11.4824	7.30224	15.9359	8.89446	14.9697	15.9902	2.50974	9.10821	11.731	7.61597	16.564	4.41602	8.63311	10.8784	4.17694	27.4761	15.5926	20.4577	14.3809
CAP1	ENSG00000131236	10487	protein_coding	cyclase associated actin cytoskeleton regulatory protein 1 [Source:HGNC Symbol;Acc:HGNC:20040]	276.802	344.725	419.304	697.365	0.315221	0.430094	0.592337	0.0346149	1.30985	3.97069e-08	285.682	227.771	258.157	249.493	251.938	346.884	317.691	398.867	342.579	332.45	305.006	303.793	437.105	342.242	600.001	413.38	417.694	714.378	485.52	1061.85	807.384
PPT1	ENSG00000131238	5538	protein_coding	palmitoyl-protein thioesterase 1 [Source:HGNC Symbol;Acc:HGNC:9325]	254.927	204.764	244.279	187.361	-0.315575	0.191399	-0.0698679	0.798355	-0.466776	0.0109703	257.467	319.25	237.172	249.493	232.208	289.304	199.597	191.882	250.974	174.574	201.627	201.4	255.821	245.089	247.123	271.96	185.874	206.071	179.583	177.3	187.979
OAZ1P1	ENSG00000226745		processed_pseudogene	OAZ1 pseudogene 1 [Source:HGNC Symbol;Acc:HGNC:54556]	0.224209	0	0	0	-0.0149407		0.0179215		0.0654451		0.705388	0	0.395946	0	0	0.46813	0	0	0	0	0	0	0	0	0	0	0	0	0	0	0
RLF	ENSG00000117000	6018	protein_coding	RLF zinc finger [Source:HGNC Symbol;Acc:HGNC:10025]	21.9155	16.7823	16.27	34.9272	-0.321188	0.778967	-0.330297	0.731072	0.528554	0.488552	17.6347	1.2362	30.4879	20.6897	20.489	16.8527	46.0181	16.8785	7.52921	27.3246	15.3969	17.7706	20.2449	4.41602	30.2159	8.70273	2.08847	54.9521	71.5107	21.4318	24.6529
RNU6-1237P	ENSG00000207508	106480651	snRNA	RNA, U6 small nuclear 1237, pseudogene [Source:HGNC Symbol;Acc:HGNC:48200]	0	0	0	0							0	0	0	0	0	0	0	0	0	0	0	0	0	0	0	0	0	0	0	0	0
TMCO2	ENSG00000188800	127391	protein_coding	transmembrane and coiled-coil domains 2 [Source:HGNC Symbol;Acc:HGNC:23312]	0	0.810731	0.80969	0	0.483357		0.503721		0		0	0	0	0	0	0	0	0	2.50974	0	0.733188	0	1.84044	2.20801	0	0	0	0	0	0	0
ZMPSTE24-DT	ENSG00000259943		lncRNA	ZMPSTE24 divergent transcript [Source:HGNC Symbol;Acc:HGNC:55402]	9.16624	10.2519	11.4584	1.2413	0.127865		0.197711	0.817217	-1.84511	0.00949346	9.17005	16.0707	7.52298	11.359	9.86505	7.9582	2.21774	14.2135	11.2938	3.03607	12.4642	11.8471	8.28199	13.2481	2.15828	21.7568	0	0	2.1507	0.974175	3.08162
ZMPSTE24	ENSG00000084073	10269	protein_coding	zinc metallopeptidase STE24 [Source:HGNC Symbol;Acc:HGNC:12877]	94.9081	80.7723	77.1162	61.1606	-0.224769	0.543851	-0.303346	0.2923	-0.476625	0.0614008	104.397	110.949	81.9609	79.9189	104.721	99.2435	83.1652	76.3976	94.1152	66.7936	85.783	66.8513	86.5008	72.8643	67.9857	91.3786	62.6541	27.4761	73.6614	89.6241	52.3875
COL9A2	ENSG00000049089	1298	protein_coding	collagen type IX alpha 2 chain [Source:HGNC Symbol;Acc:HGNC:2218]	0.937475	1.25487	9.63534	13.7192	0.52395		2.41256	0.0096433	2.46021	0.00445183	0.705388	0	0	1.21704	0.75885	0	3.88104	0	5.01948	0	0	1.69244	7.36177	4.41602	12.9497	21.7568	12.5308	41.2141	3.76372	3.8967	7.19044
SMAP2	ENSG00000084070	64744	protein_coding	small ArfGAP2 [Source:HGNC Symbol;Acc:HGNC:25082]	36.2251	35.1169	90.4023	121.976	-0.00982054	0.968166	1.24554	0.0106007	1.53233	0.000679685	43.0287	48.212	38.8027	36.9169	19.7301	34.1735	32.7117	31.9804	40.1558	25.8066	42.5249	60.0816	57.9739	33.1202	196.403	104.433	62.6541	261.023	177.97	49.6829	58.5507
ZFP69B	ENSG00000187801	65243	protein_coding	ZFP69 zinc finger protein B [Source:HGNC Symbol;Acc:HGNC:28053]	0.425991	0.823681	0.184044	0.205441	0.208786		-0.014042		0.0956722		0.705388	0	0	0	2.27655	0	0	1.77669	0	1.51804	0	0	0.920221	0	0	0	0	0	0	0	1.02721
ZFP69	ENSG00000187815	339559	protein_coding	ZFP69 zinc finger protein [Source:HGNC Symbol;Acc:HGNC:24708]	3.66164	2.09385	3.90797	1.69167	-0.48688		0.0356558	0.96656	-0.464789	0.686059	0.705388	9.88963	1.58379	4.86816	2.27655	1.87252	4.43548	1.77669	0	0	6.59869	5.07732	4.60111	6.62403	3.23741	0	0	0	5.37675	0	3.08162
EXO5-DT	ENSG00000238287		lncRNA	EXO5 divergent transcript [Source:HGNC Symbol;Acc:HGNC:55647]	0.85837	1.17733	0	1.16363	0.140416		-0.474072		0.332026		2.82155	0	2.37568	0.81136	0	0	0	0	2.50974	0	2.19956	0	0	0	0	0	0	0	3.76372	0	2.05441
EXO5	ENSG00000164002	64789	protein_coding	exonuclease 5 [Source:HGNC Symbol;Acc:HGNC:26115]	0.0565638	0	0	0	0.11024		0.149287		0.19681		0	0	0.395946	0	0	0	0	0	0	0	0	0	0	0	0	0	0	0	0	0	0
ZNF684	ENSG00000117010	127396	protein_coding	zinc finger protein 684 [Source:HGNC Symbol;Acc:HGNC:28418]	6.28802	4.9983	5.85823	2.68608	-0.302271		-0.0480927	0.984015	-0.637683	0.499704	5.64311	2.16336	7.52298	12.9818	9.86505	1.40439	4.43548	0	5.01948	9.10821	5.8655	11.8471	5.52133	0	5.39569	6.52705	0	0	6.4521	3.8967	3.08162
GTF2F2P2	ENSG00000233910	728633	processed_pseudogene	general transcription factor IIF subunit 2 pseudogene 2 [Source:HGNC Symbol;Acc:HGNC:39092]	0	0	0	0							0	0	0	0	0	0	0	0	0	0	0	0	0	0	0	0	0	0	0	0	0
RIMS3	ENSG00000117016	9783	protein_coding	regulating synaptic membrane exocytosis 3 [Source:HGNC Symbol;Acc:HGNC:21292]	5.62646	2.81177	9.29232	4.41666	-0.656084		0.553267	0.599602	-0.0992788	0.934331	5.64311	0	4.35541	12.9818	8.34735	1.40439	6.65322	3.55338	2.50974	1.51804	3.66594	6.76975	10.1224	17.6641	7.55397	4.35136	4.17694	0	0	10.7159	7.19044
NFYC-AS1	ENSG00000272145		lncRNA	NFYC antisense RNA 1 [Source:HGNC Symbol;Acc:HGNC:49451]	0.40568	0.366594	7.70482	0.811159	0.251343		1.82183	0.12417	0.583465	0.619843	0	0	0	2.83976	0	0	0	0	0	0	1.46638	0	3.68088	2.20801	0	32.6352	0	0	0	0.974175	3.08162
NFYC	ENSG00000066136	4802	protein_coding	nuclear transcription factor Y subunit gamma [Source:HGNC Symbol;Acc:HGNC:7806]	67.0705	47.6073	51.3499	50.4033	-0.471422	0.277112	-0.404855	0.278523	-0.379451	0.285025	62.0742	100.442	66.9149	77.0792	52.3607	43.5361	67.0866	54.189	38.9009	37.9509	59.3882	46.5421	37.7291	70.6563	53.9569	47.865	68.9195	41.2141	62.908	39.9412	39.0338
MIR30E	ENSG00000198974	407034	miRNA	microRNA 30e [Source:HGNC Symbol;Acc:HGNC:31629]	0	0	0	0							0	0	0	0	0	0	0	0	0	0	0	0	0	0	0	0	0	0	0	0	0
MIR30C1	ENSG00000207962	407031	miRNA	microRNA 30c-1 [Source:HGNC Symbol;Acc:HGNC:31626]	0	0	0	0							0	0	0	0	0	0	0	0	0	0	0	0	0	0	0	0	0	0	0	0	0
KCNQ4	ENSG00000117013	9132	protein_coding	potassium voltage-gated channel subfamily Q member 4 [Source:HGNC Symbol;Acc:HGNC:6298]	0.079205	0.549891	1.70735	0.584505	0.627696		1.18125		0.817091		0	0	0	0	0	0	0.554435	0	0	0	2.19956	2.53866	2.76066	0	3.23741	0	0	0	0	2.92252	0
RN7SL326P	ENSG00000264582	106479342	misc_RNA	RNA, 7SL, cytoplasmic 326, pseudogene [Source:HGNC Symbol;Acc:HGNC:46342]	0	0	0	0							0	0	0	0	0	0	0	0	0	0	0	0	0	0	0	0	0	0	0	0	0
CITED4	ENSG00000179862	163732	protein_coding	Cbp/p300 interacting transactivator with Glu/Asp rich carboxy-terminal domain 4 [Source:HGNC Symbol;Acc:HGNC:18696]	133.238	141.657	95.461	279.505	0.0908789	0.901648	-0.461366	0.298549	1.08118	0.00233504	172.115	123.62	65.7271	110.345	96.374	116.096	248.387	193.659	138.036	116.889	118.043	115.086	80.0592	139.105	66.9066	76.1489	240.174	82.4282	312.389	427.663	334.869
UBE2V1P8	ENSG00000233118		processed_pseudogene	UBE2V1 pseudogene 8 [Source:HGNC Symbol;Acc:HGNC:44893]	0	0	0	0							0	0	0	0	0	0	0	0	0	0	0	0	0	0	0	0	0	0	0	0	0
CTPS1	ENSG00000171793	1503	protein_coding	CTP synthase 1 [Source:HGNC Symbol;Acc:HGNC:2519]	47.2176	53.5255	29.0674	89.9788	0.168616	0.83254	-0.612442	0.226408	0.934938	0.028689	40.2071	72.627	54.6406	49.0873	53.8784	44.0042	16.0786	57.7424	22.5876	74.3838	59.3882	37.2336	45.0908	11.0401	30.2159	21.7568	148.281	41.2141	93.5554	105.211	61.6324
SLFNL1-AS1	ENSG00000281207	100507178	lncRNA	SLFNL1 antisense RNA 1 [Source:HGNC Symbol;Acc:HGNC:44126]	2.2433	5.55648	7.9695	4.59032	1.01365		1.40744	0.153513	0.96954	0.341387	7.75927	0	0	0	2.27655	2.34065	3.32661	2.66503	15.0584	3.03607	1.46638	5.07732	6.44155	6.62403	6.47483	15.2298	10.4423	0	6.4521	1.94835	4.10882
SLFNL1	ENSG00000171790	200172	protein_coding	schlafen like 1 [Source:HGNC Symbol;Acc:HGNC:26313]	0.108407	0.849555	0	0.194835	0.393975		0.127253		0.256151		0	0	0	0	0.75885	0	0	2.66503	0	0	0.733188	0	0	0	0	0	0	0	0	0.974175	0
SCMH1	ENSG00000010803	22955	protein_coding	Scm polycomb group protein homolog 1 [Source:HGNC Symbol;Acc:HGNC:19003]	49.8762	36.2578	33.4834	22.661	-0.455018	0.422335	-0.542011	0.227294	-0.815384	0.0436792	52.1987	56.8654	64.1433	55.5781	34.9071	32.7691	52.6713	33.7571	27.6071	45.5411	38.1258	47.3883	34.0482	17.6641	26.9785	41.338	10.4423	0	38.7126	29.2252	34.925
RPL23AP17	ENSG00000215893		processed_pseudogene	ribosomal protein L23a pseudogene 17 [Source:HGNC Symbol;Acc:HGNC:35904]	0	0	0	0							0	0	0	0	0	0	0	0	0	0	0	0	0	0	0	0	0	0	0	0	0
SCMH1-DT	ENSG00000235358	121847982	lncRNA	SCMH1 divergent transcript [Source:HGNC Symbol;Acc:HGNC:55675]	0	0	0	0							0	0	0	0	0	0	0	0	0	0	0	0	0	0	0	0	0	0	0	0	0
RPL36AP9	ENSG00000213987		processed_pseudogene	ribosomal protein L36a pseudogene 9 [Source:HGNC Symbol;Acc:HGNC:35872]	0	0	0	0							0	0	0	0	0	0	0	0	0	0	0	0	0	0	0	0	0	0	0	0	0
FOXO6	ENSG00000204060	100132074	protein_coding	forkhead box O6 [Source:HGNC Symbol;Acc:HGNC:24814]	0	0	0	0							0	0	0	0	0	0	0	0	0	0	0	0	0	0	0	0	0	0	0	0	0
FOXO6-AS1	ENSG00000229901	101929901	lncRNA	FOXO6 antisense RNA 1 [Source:HGNC Symbol;Acc:HGNC:41066]	0	0	0	0							0	0	0	0	0	0	0	0	0	0	0	0	0	0	0	0	0	0	0	0	0
RNA5SP45	ENSG00000252563	100873284	rRNA_pseudogene	RNA, 5S ribosomal pseudogene 45 [Source:HGNC Symbol;Acc:HGNC:42821]	0	0	0	0							0	0	0	0	0	0	0	0	0	0	0	0	0	0	0	0	0	0	0	0	0
EDN2	ENSG00000127129	1907	protein_coding	endothelin 2 [Source:HGNC Symbol;Acc:HGNC:3177]	0	0	0	0							0	0	0	0	0	0	0	0	0	0	0	0	0	0	0	0	0	0	0	0	0
HIVEP3	ENSG00000127124	59269	protein_coding	HIVEP zinc finger 3 [Source:HGNC Symbol;Acc:HGNC:13561]	8.93525	10.6594	17.785	15.3516	0.247437		0.930557	0.198198	0.923407	0.17785	12.697	12.053	7.52298	8.51928	6.0708	5.14943	10.5343	6.21841	16.3133	9.10821	10.9978	11.0009	31.2875	8.83204	33.4533	4.35136	2.08847	0	41.9386	21.4318	11.2993
HNRNPFP1	ENSG00000227538		processed_pseudogene	heterogeneous nuclear ribonucleoprotein F pseudogene 1 [Source:HGNC Symbol;Acc:HGNC:48812]	0	0	0	0							0	0	0	0	0	0	0	0	0	0	0	0	0	0	0	0	0	0	0	0	0
GUCA2B	ENSG00000044012	2981	protein_coding	guanylate cyclase activator 2B [Source:HGNC Symbol;Acc:HGNC:4683]	0	0	0	0							0	0	0	0	0	0	0	0	0	0	0	0	0	0	0	0	0	0	0	0	0
GUCA2A	ENSG00000197273	2980	protein_coding	guanylate cyclase activator 2A [Source:HGNC Symbol;Acc:HGNC:4682]	0.0579543	0	0	0	0.11024		0.149287		0.19681		0	0	0	0.40568	0	0	0	0	0	0	0	0	0	0	0	0	0	0	0	0	0
FOXJ3	ENSG00000198815	22887	protein_coding	forkhead box J3 [Source:HGNC Symbol;Acc:HGNC:29178]	49.0898	43.8357	37.4115	42.418	-0.145483	0.846945	-0.366932	0.472455	-0.170682	0.745798	59.958	47.9029	40.7825	49.0873	57.6726	26.6834	61.5423	61.2958	31.3717	37.9509	44.7245	38.0799	39.5695	64.0323	38.849	6.52705	20.8847	41.2141	44.627	45.7862	59.578
RIMKLA	ENSG00000177181	284716	protein_coding	ribosomal modification protein rimK like family member A [Source:HGNC Symbol;Acc:HGNC:28725]	1.1233	1.49104	2.22246	0.624975	0.245935		0.555433	0.693379	0.015455	0.979081	0	0	3.16757	0.40568	1.5177	0	2.77217	0	3.76461	0	2.19956	2.53866	0.920221	4.41602	3.23741	0	0	0	2.1507	0.974175	0
ZMYND12	ENSG00000066185	84217	protein_coding	zinc finger MYND-type containing 12 [Source:HGNC Symbol;Acc:HGNC:21192]	2.73726	2.8764	0.507732	3.05014	0.013476		-1.12768	0.300813	0.301514	0.786567	0.705388	0.309051	3.16757	4.46248	0.75885	4.21317	5.54435	3.55338	5.01948	0	2.93275	2.53866	0	0	0	0	0	0	9.14047	0.974175	5.13603
PPCS	ENSG00000127125	79717	protein_coding	phosphopantothenoylcysteine synthetase [Source:HGNC Symbol;Acc:HGNC:25686]	99.0183	84.2456	65.638	51.6955	-0.23067	0.677206	-0.541601	0.149454	-0.918591	0.00612104	73.3604	135.673	124.327	88.0325	110.033	70.2195	91.4818	81.7277	72.7824	83.492	98.9804	93.0841	96.6232	57.4083	63.6692	17.4055	45.9463	54.9521	52.6921	54.5538	50.3331
CCDC30	ENSG00000186409	728621	protein_coding	coiled-coil domain containing 30 [Source:HGNC Symbol;Acc:HGNC:26103]	9.26158	12.1224	8.14517	8.24977	0.313415		-0.123386	0.912093	-0.271594	0.7626	10.5808	25.3422	5.54325	3.65112	9.1062	5.61756	4.98991	10.6601	20.0779	4.55411	13.1974	7.61597	9.20221	6.62403	15.1079	2.17568	2.08847	13.738	0.537675	14.6126	10.2721
RPS3AP11	ENSG00000230116	100270904	processed_pseudogene	RPS3A pseudogene 11 [Source:HGNC Symbol;Acc:HGNC:36825]	0.0441501	0	0	0	0.118716		0.158182		0.205706		0	0.309051	0	0	0	0	0	0	0	0	0	0	0	0	0	0	0	0	0	0	0
TMSB4XP1	ENSG00000236876		processed_pseudogene	TMSB4X pseudogene 1 [Source:HGNC Symbol;Acc:HGNC:11883]	0	0	0	0							0	0	0	0	0	0	0	0	0	0	0	0	0	0	0	0	0	0	0	0	0
RNU6-536P	ENSG00000200254	106481350	snRNA	RNA, U6 small nuclear 536, pseudogene [Source:HGNC Symbol;Acc:HGNC:47499]	0	0	0	0							0	0	0	0	0	0	0	0	0	0	0	0	0	0	0	0	0	0	0	0	0
PPIH	ENSG00000171960	10465	protein_coding	peptidylprolyl isomerase H [Source:HGNC Symbol;Acc:HGNC:14651]	35.0627	35.1193	32.5656	25.0937	0.00410651	0.994304	-0.108818	0.89243	-0.326282	0.593357	40.9125	69.5365	17.0257	30.8317	42.4956	7.49008	37.1471	35.5338	27.6071	31.8788	45.4577	27.079	37.7291	22.0801	25.8993	50.0407	10.4423	13.738	40.3256	31.1736	29.789
YBX1	ENSG00000065978	4904	protein_coding	Y-box binding protein 1 [Source:HGNC Symbol;Acc:HGNC:8014]	72.389	33.8761	16.856	44.7803	-1.03161	0.0933165	-1.92618	5.10303e-05	-0.520949	0.344786	45.8502	97.042	136.601	48.2759	78.1616	33.7053	67.0866	28.427	38.9009	21.2525	46.924	17.7706	23.9257	22.0801	20.5036	0	62.6541	0	70.9731	39.9412	50.3331
CLDN19	ENSG00000164007	149461	protein_coding	claudin 19 [Source:HGNC Symbol;Acc:HGNC:2040]	0.234521	0.562806	0.676975	0.205441	0.270331		0.462274		0.281756		0.705388	0	0	0	0	0.936259	0	0	0	1.51804	0.733188	3.38488	0	0	0	0	0	0	0	0	1.02721
P3H1	ENSG00000117385	64175	protein_coding	prolyl 3-hydroxylase 1 [Source:HGNC Symbol;Acc:HGNC:19316]	19.4329	23.0074	22.7303	34.1903	0.240021	0.810373	0.290481	0.707011	0.67158	0.248715	26.0994	5.25387	22.5689	16.6329	32.6306	17.3208	15.5242	18.6552	22.5876	27.3246	23.462	25.3866	39.5695	4.41602	39.9281	4.35136	16.7077	54.9521	39.2503	29.2252	30.8162
C1orf50	ENSG00000164008	79078	protein_coding	chromosome 1 open reading frame 50 [Source:HGNC Symbol;Acc:HGNC:28795]	8.60378	17.5131	17.8323	8.04678	0.879884		0.878316	0.271825	0.187553	0.86638	14.1078	8.65343	8.71082	8.1136	6.82965	3.27691	10.5343	11.5485	22.5876	21.2525	14.6638	15.2319	4.60111	59.6163	9.71224	0	2.08847	0	16.1302	10.7159	11.2993
C1orf50-AS1	ENSG00000228452		lncRNA	C1orf50 antisense RNA 1 [Source:HGNC Symbol;Acc:HGNC:41212]	0	0	0	0							0	0	0	0	0	0	0	0	0	0	0	0	0	0	0	0	0	0	0	0	0
TMEM269	ENSG00000274386	100129924	protein_coding	transmembrane protein 269 [Source:HGNC Symbol;Acc:HGNC:52381]	0.879235	1.12561	0.184044	0.64521	0.0739622		-0.395432		0.0855326		0	0	0.395946	3.24544	0	1.40439	1.10887	0	0	3.03607	1.46638	0	0.920221	0	0	0	0	0	3.22605	0	0
SVBP	ENSG00000177868	374969	protein_coding	small vasohibin binding protein [Source:HGNC Symbol;Acc:HGNC:29204]	20.0411	15.1972	10.1387	10.1946	-0.406641		-0.899034	0.133751	-0.781025	0.17774	23.2778	27.1965	13.4622	22.7181	22.0067	8.89446	22.7318	9.77179	22.5876	16.6984	11.731	14.3857	10.1224	8.83204	6.47483	10.8784	22.9732	0	4.3014	17.5351	6.16324
ERMAP	ENSG00000164010	114625	protein_coding	erythroblast membrane associated protein (Scianna blood group) [Source:HGNC Symbol;Acc:HGNC:15743]	23.5028	17.6943	13.5169	12.4605	-0.380471	0.677837	-0.675509	0.308683	-0.600642	0.342603	33.8586	9.27153	26.9243	34.8885	30.354	15.9164	13.3064	23.097	12.5487	19.7345	15.3969	23.6941	16.564	15.4561	11.8705	0	12.5308	0	25.8084	12.6643	11.2993
ZNF691-DT	ENSG00000228192		lncRNA	ZNF691 divergent transcript [Source:HGNC Symbol;Acc:HGNC:55800]	2.01085	1.1644	1.03026	0.800552	-0.464861		-0.447157	0.786642	-0.43091	0.756283	5.64311	0	1.97973	0	2.27655	1.40439	2.77217	0.888344	0	3.03607	0.733188	4.2311	0.920221	0	0	0	0	0	0	1.94835	2.05441
ZNF691	ENSG00000164011	51058	protein_coding	zinc finger protein 691 [Source:HGNC Symbol;Acc:HGNC:28028]	14.9397	14.5429	12.7817	20.8363	-0.0134714	0.989433	-0.114928	0.904441	0.413763	0.574066	26.8048	10.5077	10.6906	15.4158	18.9713	14.9802	7.20765	15.1019	16.3133	10.6263	16.1301	13.5395	21.1651	2.20801	24.8202	2.17568	60.5656	13.738	5.91442	12.6643	11.2993
MKRN8P	ENSG00000237090		processed_pseudogene	makorin ring finger protein 8, pseudogene [Source:HGNC Symbol;Acc:HGNC:7120]	0	0	0	0							0	0	0	0	0	0	0	0	0	0	0	0	0	0	0	0	0	0	0	0	0
ATP6V1E1P1	ENSG00000225099		processed_pseudogene	ATPase H+ transporting V1 subunit E1 pseudogene 1 [Source:HGNC Symbol;Acc:HGNC:859]	0	0	0	0							0	0	0	0	0	0	0	0	0	0	0	0	0	0	0	0	0	0	0	0	0
SLC2A1	ENSG00000117394	6513	protein_coding	solute carrier family 2 member 1 [Source:HGNC Symbol;Acc:HGNC:11005]	784.626	499.447	535.979	607.256	-0.629519	0.187934	-0.53489	0.190994	-0.363155	0.367736	477.548	533.731	653.707	672.211	507.671	970.901	1676.61	421.075	542.103	497.916	536.694	512.809	606.426	757.348	344.245	459.069	334.155	686.902	875.335	420.843	719.044
ATP6V0CP4	ENSG00000284138	112436690	processed_pseudogene	ATPase H+ transporting V0 subunit c pseudogene 4 [Source:HGNC Symbol;Acc:HGNC:40002]	0	0	0	0							0	0	0	0	0	0	0	0	0	0	0	0	0	0	0	0	0	0	0	0	0
SLC2A1-DT	ENSG00000227533	440584	lncRNA	SLC2A1 divergent transcript [Source:HGNC Symbol;Acc:HGNC:44187]	30.4213	68.1514	75.6117	15.8281	1.06663	0.0942452	1.20061	0.0211159	-0.653572	0.239368	47.9664	30.287	47.9095	35.6998	9.86505	29.024	12.1976	47.0823	101.644	63.7575	60.1214	49.0807	61.6548	145.729	30.2159	91.3786	18.7962	0	10.7535	13.6384	35.9522
RNU6-880P	ENSG00000207256	106479955	snRNA	RNA, U6 small nuclear 880, pseudogene [Source:HGNC Symbol;Acc:HGNC:47843]	0	0	0	0							0	0	0	0	0	0	0	0	0	0	0	0	0	0	0	0	0	0	0	0	0
FAM183A	ENSG00000186973	440585	protein_coding	family with sequence similarity 183 member A [Source:HGNC Symbol;Acc:HGNC:34347]	3.52891	10.8944	5.74681	3.93701	1.27798		0.601755	0.605241	0.430792	0.710821	7.05388	0	1.58379	1.21704	1.5177	8.89446	4.43548	4.44172	21.3328	6.07214	11.731	8.46219	8.28199	2.20801	1.07914	8.70273	0	0	9.67815	4.87087	5.13603
EBNA1BP2	ENSG00000117395	10969	protein_coding	EBNA1 binding protein 2 [Source:HGNC Symbol;Acc:HGNC:15531]	95.3694	64.2178	45.0204	39.3111	-0.560181	0.219644	-1.02197	0.00288275	-1.1126	0.000872331	129.086	83.7528	94.2352	84.7871	94.8563	101.584	79.2842	61.2958	62.7434	68.3116	64.5205	64.3127	43.2504	30.9121	49.6404	36.9866	48.0348	13.738	25.2707	82.8048	26.7074
MIR6733	ENSG00000284410	102465439	miRNA	microRNA 6733 [Source:HGNC Symbol;Acc:HGNC:50239]	0	0	0	0							0	0	0	0	0	0	0	0	0	0	0	0	0	0	0	0	0	0	0	0	0
CFAP57	ENSG00000243710	149465	protein_coding	cilia and flagella associated protein 57 [Source:HGNC Symbol;Acc:HGNC:26485]	1.09414	3.88676	1.80966	0.584505	0.943669		0.388916	0.811028	0.00669166	0.938752	0.705388	1.54525	0	0	0	3.74504	1.6633	0	1.25487	10.6263	3.66594	2.53866	0	0	2.15828	4.35136	0	0	0	2.92252	0
RNA5SP46	ENSG00000199240	100873285	rRNA_pseudogene	RNA, 5S ribosomal pseudogene 46 [Source:HGNC Symbol;Acc:HGNC:42822]	0	0	0	0							0	0	0	0	0	0	0	0	0	0	0	0	0	0	0	0	0	0	0	0	0
TMEM125	ENSG00000179178	128218	protein_coding	transmembrane protein 125 [Source:HGNC Symbol;Acc:HGNC:28275]	25.1313	39.226	19.3564	11.6909	0.560549	0.507413	-0.359072	0.664962	-0.874399	0.174753	19.0455	12.6711	14.2541	28.8033	24.2832	55.2393	21.623	40.8638	31.3717	31.8788	52.7895	28.7715	11.0427	30.9121	6.47483	19.5811	33.4155	0	1.07535	12.6643	11.2993
C1orf210	ENSG00000253313	149466	protein_coding	chromosome 1 open reading frame 210 [Source:HGNC Symbol;Acc:HGNC:28755]	15.5456	12.5407	5.11711	4.53966	-0.335503		-1.37902	0.0514178	-1.37515	0.0419816	14.1078	20.3974	22.9649	15.8215	17.4536	4.21317	13.8609	15.1019	12.5487	15.1804	7.33188	7.61597	9.20221	4.41602	0	4.35136	6.26541	0	2.68837	11.6901	2.05441
TIE1	ENSG00000066056	7075	protein_coding	tyrosine kinase with immunoglobulin like and EGF like domains 1 [Source:HGNC Symbol;Acc:HGNC:11809]	0.317584	0	4.92546	0	0.00843934		1.76914	0.123739	0.180977	0.889297	0.705388	0	0	0	1.5177	0	0	0	0	0	0	0.846219	0.920221	8.83204	14.0288	0	0	0	0	0	0
MPL	ENSG00000117400	4352	protein_coding	MPL proto-oncogene, thrombopoietin receptor [Source:HGNC Symbol;Acc:HGNC:7217]	2.30643	3.49207	2.79643	1.21825	0.430404		0.291071	0.827027	-0.349624	0.710969	2.82155	0	3.16757	1.21704	4.5531	3.27691	1.10887	4.44172	1.25487	6.07214	2.19956	2.53866	2.76066	2.20801	6.47483	0	2.08847	0	0	1.94835	2.05441
CDC20-DT	ENSG00000234694		lncRNA	CDC20 divergent transcript [Source:HGNC Symbol;Acc:HGNC:55681]	2.66645	1.58271	5.49308	0.99441	-0.353618		0.548363	0.677037	-0.443938	0.683085	1.41078	11.4349	0	2.43408	2.27655	0	1.10887	0.888344	2.50974	0	2.93275	1.69244	1.84044	0	0	23.9325	0	0	1.07535	3.8967	0
CDC20	ENSG00000117399	991	protein_coding	cell division cycle 20 [Source:HGNC Symbol;Acc:HGNC:1723]	8.58278	9.57271	15.8102	21.1646	0.181499		0.71318	0.470667	1.12753	0.167222	16.2239	0	3.56352	24.3408	6.0708	6.55382	3.32661	13.3252	6.27434	10.6263	8.06507	15.2319	2.76066	15.4561	10.7914	34.8109	14.6193	13.738	29.5721	44.812	3.08162
ELOVL1	ENSG00000066322	64834	protein_coding	ELOVL fatty acid elongase 1 [Source:HGNC Symbol;Acc:HGNC:14418]	134.883	181.307	149.94	177.758	0.415112	0.14809	0.144241	0.635194	0.395623	0.0840927	115.684	159.779	146.5	114.807	127.487	150.738	129.183	182.999	139.29	227.705	175.232	159.935	134.352	123.649	138.13	193.636	196.316	164.856	127.429	215.293	184.897
MIR6734	ENSG00000283836	102466723	miRNA	microRNA 6734 [Source:HGNC Symbol;Acc:HGNC:50219]	0	0	0	0							0	0	0	0	0	0	0	0	0	0	0	0	0	0	0	0	0	0	0	0	0
MED8	ENSG00000159479	112950	protein_coding	mediator complex subunit 8 [Source:HGNC Symbol;Acc:HGNC:19971]	47.4154	58.4099	62.0475	58.466	0.291587	0.479669	0.376749	0.239274	0.443433	0.130834	41.6179	59.6468	49.0973	40.1623	47.0487	41.6635	52.6713	59.5191	53.9594	62.2395	57.9219	51.6194	75.4581	59.6163	58.2735	65.2705	98.158	13.738	75.8121	59.4246	45.1971
MED8-AS1	ENSG00000229431		lncRNA	MED8 antisense RNA 1 [Source:HGNC Symbol;Acc:HGNC:40908]	0	0	0	0							0	0	0	0	0	0	0	0	0	0	0	0	0	0	0	0	0	0	0	0	0
SZT2	ENSG00000198198	23334	protein_coding	SZT2 subunit of KICSTOR complex [Source:HGNC Symbol;Acc:HGNC:29040]	10.402	21.1218	24.702	28.7967	1.01275	0.0792776	1.18028	0.0111226	1.28328	0.00384118	10.5808	7.10817	7.91893	12.5761	11.3828	18.2571	4.98991	25.762	18.823	9.10821	30.7939	19.463	20.2449	19.8721	31.295	32.6352	29.2386	41.2141	22.0447	16.561	34.925
SZT2-AS1	ENSG00000229372	100873952	lncRNA	SZT2 antisense RNA 1 [Source:HGNC Symbol;Acc:HGNC:41225]	0.20154	0.627434	1.79049	1.93563	0.39639		0.771148	0.380417	0.950004	0.253338	1.41078	0	0	0	0	0	0	0	2.50974	0	0	0	4.60111	0	0	4.35136	0	0	9.67815	0	0
MIR6735	ENSG00000274975	102465440	miRNA	microRNA 6735 [Source:HGNC Symbol;Acc:HGNC:50126]	0	0	0	0							0	0	0	0	0	0	0	0	0	0	0	0	0	0	0	0	0	0	0	0	0
HYI	ENSG00000178922	81888	protein_coding	hydroxypyruvate isomerase (putative) [Source:HGNC Symbol;Acc:HGNC:26948]	0	0	0	0							0	0	0	0	0	0	0	0	0	0	0	0	0	0	0	0	0	0	0	0	0
HYI-AS1	ENSG00000229348		lncRNA	HYI antisense RNA 1 [Source:HGNC Symbol;Acc:HGNC:41173]	0.712845	0.666258	0	0.417694	-0.0250329		-0.209849		-0.0701911		0	0	0	0	0	0	4.98991	2.66503	0	0	0	0	0	0	0	0	2.08847	0	0	0	0
PTPRF	ENSG00000142949	5792	protein_coding	protein tyrosine phosphatase receptor type F [Source:HGNC Symbol;Acc:HGNC:9670]	294.417	323.543	224.79	203.681	0.132159	0.773278	-0.380596	0.214714	-0.429273	0.128958	288.504	189.139	346.849	268.56	312.646	295.39	359.828	328.687	347.599	296.017	321.87	253.02	294.471	207.553	118.705	250.203	248.528	68.6902	237.115	249.389	214.686
KDM4A	ENSG00000066135	9682	protein_coding	lysine demethylase 4A [Source:HGNC Symbol;Acc:HGNC:22978]	75.9966	78.4824	68.6437	72.1622	0.0399376	0.939697	-0.185238	0.63416	-0.179325	0.610065	64.1903	83.7528	84.3366	86.8155	69.0554	52.8987	90.9273	82.616	79.0567	78.9379	73.3188	60.9278	57.9739	112.609	42.0864	69.6218	89.8041	96.1663	59.6819	54.5538	60.6052
KDM4A-AS1	ENSG00000236200		lncRNA	KDM4A antisense RNA 1 [Source:HGNC Symbol;Acc:HGNC:40528]	1.75202	5.61059	0.89062	5.50651	1.19175		-0.282331	0.75252	1.24896	0.203271	0	0.927153	1.18784	2.0284	5.31195	2.80878	0	6.21841	5.01948	6.07214	5.13232	1.69244	2.76066	0	0	0	20.8847	0	0.537675	0.974175	5.13603
ST3GAL3	ENSG00000126091	6487	protein_coding	ST3 beta-galactoside alpha-2,3-sialyltransferase 3 [Source:HGNC Symbol;Acc:HGNC:10866]	19.0818	29.0739	34.9171	38.2973	0.580345	0.351596	0.830553	0.0799183	0.581258	0.234737	26.0994	7.41722	17.4216	19.8783	15.177	27.6197	19.9597	24.8736	33.8815	31.8788	25.6616	30.4639	28.5269	41.9522	41.0072	32.6352	20.8847	96.1663	16.1302	23.3802	34.925
ST3GAL3-AS1	ENSG00000229444	101929592	lncRNA	ST3GAL3 antisense RNA 1 [Source:HGNC Symbol;Acc:HGNC:40529]	0.340773	0.810766	0.184044	0.410882	0.318207		0.0470332		0.283877		0	0	1.97973	0.40568	0	0	0	1.77669	0	0	1.46638	0	0.920221	0	0	0	0	0	0	0	2.05441
MIR6079	ENSG00000283477	102464830	miRNA	microRNA 6079 [Source:HGNC Symbol;Acc:HGNC:50114]	0	0	0	0							0	0	0	0	0	0	0	0	0	0	0	0	0	0	0	0	0	0	0	0	0
SHMT1P1	ENSG00000224751		processed_pseudogene	serine hydroxymethyltransferase 1 (soluble) pseudogene 1 [Source:HGNC Symbol;Acc:HGNC:10851]	0	0	0	0							0	0	0	0	0	0	0	0	0	0	0	0	0	0	0	0	0	0	0	0	0
ARTN	ENSG00000117407	9048	protein_coding	artemin [Source:HGNC Symbol;Acc:HGNC:727]	25.1288	15.0468	13.9419	16.059	-0.633191	0.567378	-0.766979	0.377696	-0.406011	0.65651	30.3317	46.6667	8.71082	4.0568	8.34735	41.1954	36.5927	7.10675	10.039	15.1804	27.8611	10.1546	13.8033	6.62403	4.31655	34.8109	4.17694	0	27.9591	39.9412	8.21765
LINC02918	ENSG00000237950		lncRNA	long intergenic non-protein coding RNA 2918 [Source:HGNC Symbol;Acc:HGNC:55649]	2.79895	2.64369	4.37409	0.595111	-0.0550773		0.452394	0.6896	-0.955353	0.28963	2.11617	4.32671	0.395946	0.81136	6.82965	2.34065	2.77217	0.888344	0	4.55411	5.13232	6.76975	0.920221	4.41602	3.23741	6.52705	0	0	0	1.94835	1.02721
IPO13	ENSG00000117408	9670	protein_coding	importin 13 [Source:HGNC Symbol;Acc:HGNC:16853]	69.0559	74.3947	98.4091	72.1739	0.108498	0.883398	0.465616	0.292734	0.0183492	0.979081	59.958	66.446	69.6866	96.5518	61.4669	92.6897	36.5927	82.616	56.4691	68.3116	90.1821	80.3908	76.3783	112.609	42.0864	180.582	48.0348	96.1663	102.696	57.4763	56.4963
DPH2	ENSG00000132768	1802	protein_coding	diphthamide biosynthesis 2 [Source:HGNC Symbol;Acc:HGNC:3004]	17.0119	16.834	7.9254	7.6676	-0.03534		-0.994955	0.140542	-0.71397	0.286932	7.75927	15.4525	21.777	20.284	26.5598	20.5977	6.65322	13.3252	17.5682	15.1804	21.2625	5.92353	6.44155	11.0401	11.8705	4.35136	0	0	20.4316	10.7159	7.19044
ATP6V0B	ENSG00000117410	533	protein_coding	ATPase H+ transporting V0 subunit b [Source:HGNC Symbol;Acc:HGNC:861]	330.714	388.975	365.365	377.446	0.231004	0.47502	0.133327	0.654993	0.203828	0.409676	296.969	292.98	311.61	284.787	267.115	520.56	340.977	361.556	425.401	361.293	407.653	325.794	299.992	408.482	329.137	463.42	348.774	343.451	458.637	379.928	356.441
B4GALT2	ENSG00000117411	8704	protein_coding	beta-1,4-galactosyltransferase 2 [Source:HGNC Symbol;Acc:HGNC:925]	247.024	325.098	247.397	222.451	0.385959	0.227519	-0.00828871	0.984174	-0.122339	0.684271	193.276	311.832	214.207	260.446	202.613	342.203	204.586	301.149	352.618	321.824	324.802	242.865	237.417	214.177	172.662	369.866	250.616	178.594	215.608	206.525	260.91
CCDC24	ENSG00000159214	149473	protein_coding	coiled-coil domain containing 24 [Source:HGNC Symbol;Acc:HGNC:28688]	9.28653	16.1093	10.5	3.67	0.678739		0.133918	0.899185	-0.83545	0.265516	4.23233	1.2362	14.2541	14.1988	12.9005	12.6395	5.54435	26.6503	12.5487	9.10821	16.1301	7.61597	11.9629	24.2881	8.63311	0	2.08847	0	3.22605	5.84505	7.19044
SLC6A9	ENSG00000196517	6536	protein_coding	solute carrier family 6 member 9 [Source:HGNC Symbol;Acc:HGNC:11056]	15.9054	19.2124	2.91034	3.36523	0.175437		-1.8989	0.0153078	-1.62119	0.031184	21.867	19.4702	18.2135	9.73632	14.4182	21.534	6.09878	21.3203	20.0779	7.59018	27.8611	7.61597	3.68088	0	1.07914	2.17568	0	0	0	11.6901	5.13603
KRT8P47	ENSG00000271647	644743	processed_pseudogene	keratin 8 pseudogene 47 [Source:HGNC Symbol;Acc:HGNC:44461]	0	0	0	0							0	0	0	0	0	0	0	0	0	0	0	0	0	0	0	0	0	0	0	0	0
RN7SL479P	ENSG00000239560	106479398	misc_RNA	RNA, 7SL, cytoplasmic 479, pseudogene [Source:HGNC Symbol;Acc:HGNC:46495]	0	0	0	0							0	0	0	0	0	0	0	0	0	0	0	0	0	0	0	0	0	0	0	0	0
KLF17	ENSG00000171872	128209	protein_coding	Kruppel like factor 17 [Source:HGNC Symbol;Acc:HGNC:18830]	0.635775	0	0.184044	0.107535	-0.229234		-0.144268		-0.106035		0.705388	0	0	0	0	3.74504	0	0	0	0	0	0	0.920221	0	0	0	0	0	0.537675	0	0
KLF18	ENSG00000283039	105378952	protein_coding	Kruppel like factor 18 [Source:HGNC Symbol;Acc:HGNC:51793]	0	0	0	0							0	0	0	0	0	0	0	0	0	0	0	0	0	0	0	0	0	0	0	0	0
OOSP1P1	ENSG00000238037	106480251	processed_pseudogene	oocyte secreted protein 1 pseudogene 1 [Source:HGNC Symbol;Acc:HGNC:49240]	0	0	0	0							0	0	0	0	0	0	0	0	0	0	0	0	0	0	0	0	0	0	0	0	0
DMAP1	ENSG00000178028	55929	protein_coding	DNA methyltransferase 1 associated protein 1 [Source:HGNC Symbol;Acc:HGNC:18291]	55.4453	102.715	75.3061	70.4152	0.857783	0.00809681	0.440218	0.167345	0.386066	0.215386	51.4934	66.1369	37.6149	73.8337	40.9779	75.3689	42.6915	92.3878	127.997	103.226	87.2494	97.3152	70.857	79.4884	72.3023	56.5677	68.9195	54.9521	73.1238	75.9856	79.0949
ERI3	ENSG00000117419	79033	protein_coding	ERI1 exoribonuclease family member 3 [Source:HGNC Symbol;Acc:HGNC:17276]	76.1264	91.3581	97.9693	88.3912	0.25338	0.649847	0.341571	0.424032	0.258123	0.531492	72.655	92.4062	63.3514	109.128	61.4669	97.8391	36.0383	101.271	105.409	75.9018	82.8502	96.469	102.145	88.3204	63.6692	139.244	142.016	54.9521	116.138	67.218	61.6324
ERI3-IT1	ENSG00000233602	100874278	lncRNA	ERI3 intronic transcript 1 [Source:HGNC Symbol;Acc:HGNC:41431]	0	0	0	0							0	0	0	0	0	0	0	0	0	0	0	0	0	0	0	0	0	0	0	0	0
RNU6-369P	ENSG00000199385	106479730	snRNA	RNA, U6 small nuclear 369, pseudogene [Source:HGNC Symbol;Acc:HGNC:47332]	0	0	0	0							0	0	0	0	0	0	0	0	0	0	0	0	0	0	0	0	0	0	0	0	0
RNF220	ENSG00000187147	55182	protein_coding	ring finger protein 220 [Source:HGNC Symbol;Acc:HGNC:25552]	100.606	70.6488	76.1622	76.4195	-0.496822	0.17477	-0.416438	0.187248	-0.246004	0.447093	73.3604	110.022	115.616	111.968	114.586	83.3271	95.3628	75.5093	71.5275	62.2395	73.3188	55.8505	75.4581	66.2403	72.3023	110.96	83.5387	27.4761	118.288	61.373	91.4213
MIR5584	ENSG00000263381	100847089	miRNA	microRNA 5584 [Source:HGNC Symbol;Acc:HGNC:43507]	0	0	0	0							0	0	0	0	0	0	0	0	0	0	0	0	0	0	0	0	0	0	0	0	0
TMEM53	ENSG00000126106	79639	protein_coding	transmembrane protein 53 [Source:HGNC Symbol;Acc:HGNC:26186]	17.9085	24.0896	14.2613	11.2553	0.375644	0.614221	-0.274679	0.696352	-0.417981	0.478569	9.87544	9.27153	22.173	21.9067	22.0067	22.9384	17.1875	21.3203	30.1169	27.3246	17.5965	23.6941	14.7235	22.0801	8.63311	2.17568	14.6193	0	7.52745	14.6126	19.5169
ARMH1	ENSG00000198520	339541	protein_coding	armadillo like helical domain containing 1 [Source:HGNC Symbol;Acc:HGNC:34345]	2.2344	7.03587	7.98264	16.819	1.37647		1.55267	0.0823495	2.13041	0.00618105	4.93772	0	3.56352	1.62272	2.27655	0.46813	2.77217	7.9951	7.52921	4.55411	8.06507	5.07732	11.0427	0	17.2662	6.52705	6.26541	41.2141	0.537675	16.561	19.5169
RNU5F-1	ENSG00000199377	26828	snRNA	RNA, U5F small nuclear 1 [Source:HGNC Symbol;Acc:HGNC:10216]	15.1268	75.1862	62.1017	32.1575	2.05881	0.00449677	1.84674	0.00334349	0.958324	0.173315	32.4479	2.16336	18.2135	6.49088	18.2124	20.5977	7.76209	17.7669	40.1558	154.84	87.9826	34.695	69.9368	11.0401	120.863	73.9732	45.9463	41.2141	24.1954	16.561	32.8706
RNU5D-1	ENSG00000200169	26830	snRNA	RNA, U5D small nuclear 1 [Source:HGNC Symbol;Acc:HGNC:10214]	0.38304	0.759018	0.169244	0	0.0730265		-0.00741901		-0.0235137		0.705388	0	0	1.21704	0.75885	0	0	0	0	3.03607	0	0.846219	0	0	0	0	0	0	0	0	0
KIF2C	ENSG00000142945	11004	protein_coding	kinesin family member 2C [Source:HGNC Symbol;Acc:HGNC:6393]	4.73448	5.25798	2.71378	7.6415	0.0904149		-0.50594	0.623477	0.638344	0.459326	4.93772	2.47241	7.52298	5.67952	7.5885	3.27691	1.6633	0	11.2938	6.07214	3.66594	5.07732	0.920221	0	5.39569	2.17568	22.9732	0	3.22605	5.84505	6.16324
RPS8	ENSG00000142937	6202	protein_coding	ribosomal protein S8 [Source:HGNC Symbol;Acc:HGNC:10441]	1446.8	1007.66	897.603	947.566	-0.517065	0.057694	-0.681058	0.00155763	-0.614884	0.00334584	1353.64	1815.37	1499.05	991.076	1393.25	996.648	2078.58	983.397	928.603	1155.23	963.409	1100.93	742.618	911.908	855.757	876.8	881.334	1099.04	953.297	974.175	829.983
SNORD55	ENSG00000264294	26811	snoRNA	small nucleolar RNA, C/D box 55 [Source:HGNC Symbol;Acc:HGNC:10205]	0	0	0	0							0	0	0	0	0	0	0	0	0	0	0	0	0	0	0	0	0	0	0	0	0
SNORD46	ENSG00000200913	94161	snoRNA	small nucleolar RNA, C/D box 46 [Source:HGNC Symbol;Acc:HGNC:10186]	0.607491	0.379509	0	1.16901	-0.0890029		-0.195836		0.315385		0	0	0	1.21704	3.0354	0	0	0	0	1.51804	0	0	0	0	0	0	0	0	0	5.84505	0
SNORD38A	ENSG00000202031	94162	snoRNA	small nucleolar RNA, C/D box 38A [Source:HGNC Symbol;Acc:HGNC:30355]	0	0	0	0							0	0	0	0	0	0	0	0	0	0	0	0	0	0	0	0	0	0	0	0	0
SNORD38B	ENSG00000207421		snoRNA	small nucleolar RNA, C/D box 38B [Source:HGNC Symbol;Acc:HGNC:30356]	0	0	0	0							0	0	0	0	0	0	0	0	0	0	0	0	0	0	0	0	0	0	0	0	0
RPS15AP11	ENSG00000234093	644790	processed_pseudogene	ribosomal protein S15a pseudogene 11 [Source:HGNC Symbol;Acc:HGNC:36707]	7.1304	6.22287	8.52252	16.867	-0.122492		0.203315	0.843803	0.77943	0.250026	6.3485	11.7439	4.35541	8.51928	6.0708	2.34065	10.5343	12.4368	5.01948	3.03607	4.39913	8.46219	3.68088	6.62403	10.7914	13.0541	8.35387	41.2141	20.9693	10.7159	3.08162
BEST4	ENSG00000142959	266675	protein_coding	bestrophin 4 [Source:HGNC Symbol;Acc:HGNC:17106]	0.610236	1.66029	0.65743	0	0.630974		0.0174167		-0.235729		1.41078	0	0.791893	0.40568	0	0	1.6633	2.66503	2.50974	0	1.46638	0	0	2.20801	1.07914	0	0	0	0	0	0
PLK3	ENSG00000173846	1263	protein_coding	polo like kinase 3 [Source:HGNC Symbol;Acc:HGNC:2154]	9.28249	8.04625	5.18332	8.35554	-0.192604		-0.587576	0.55055	0.0413486	0.958552	9.17005	20.3974	9.10677	8.92496	4.5531	5.61756	7.20765	3.55338	6.27434	10.6263	11.731	11.0009	7.36177	0	7.55397	0	0	0	4.3014	9.74175	27.7346
DYNLT4	ENSG00000188396	343521	protein_coding	dynein light chain Tctex-type 4 [Source:HGNC Symbol;Acc:HGNC:32315]	0	0	0.169244	0.194835	0		0.292522		0.340046		0	0	0	0	0	0	0	0	0	0	0	0.846219	0	0	0	0	0	0	0	0.974175	0
BTBD19	ENSG00000222009	149478	protein_coding	BTB domain containing 19 [Source:HGNC Symbol;Acc:HGNC:27145]	8.75125	7.59751	9.83022	26.0102	-0.085319		0.211863	0.878662	1.39424	0.0823334	14.1078	0	1.97973	3.65112	5.31195	20.1296	16.0786	7.9951	11.2938	3.03607	8.06507	18.6168	11.0427	2.20801	15.1079	2.17568	6.26541	0	39.2503	32.1478	52.3875
PTCH2	ENSG00000117425	8643	protein_coding	patched 2 [Source:HGNC Symbol;Acc:HGNC:9586]	3.46714	3.12658	4.25652	4.14474	-0.0840181		0.201446	0.894892	0.383184	0.750698	0.705388	8.65343	3.95946	0	7.5885	2.80878	0.554435	0	5.01948	4.55411	2.93275	1.69244	6.44155	8.83204	4.31655	0	0	0	16.6679	0.974175	3.08162
RNU5E-6P	ENSG00000202444	100873832	snRNA	RNA, U5E small nuclear 6, pseudogene [Source:HGNC Symbol;Acc:HGNC:42522]	0	0	0	0							0	0	0	0	0	0	0	0	0	0	0	0	0	0	0	0	0	0	0	0	0
EIF2B3	ENSG00000070785	8891	protein_coding	eukaryotic translation initiation factor 2B subunit gamma [Source:HGNC Symbol;Acc:HGNC:3259]	33.3089	35.7562	39.631	45.5328	0.0967377	0.918862	0.193673	0.789257	0.2046	0.745798	20.4563	47.5939	43.95	47.4645	31.8717	25.7471	16.0786	38.1988	36.3912	28.8427	39.5922	23.6941	34.9684	26.4961	17.2662	95.73	35.504	96.1663	32.7982	46.7604	16.4353
RNA5SP47	ENSG00000253039	100873286	rRNA_pseudogene	RNA, 5S ribosomal pseudogene 47 [Source:HGNC Symbol;Acc:HGNC:42823]	0	0	0	0							0	0	0	0	0	0	0	0	0	0	0	0	0	0	0	0	0	0	0	0	0
CCNB1IP1P1	ENSG00000229815		processed_pseudogene	cyclin B1 interacting protein 1 pseudogene 1 [Source:HGNC Symbol;Acc:HGNC:37693]	0	0	0	0							0	0	0	0	0	0	0	0	0	0	0	0	0	0	0	0	0	0	0	0	0
PPIAP35	ENSG00000232369		processed_pseudogene	peptidylprolyl isomerase A pseudogene 35 [Source:HGNC Symbol;Acc:HGNC:53659]	0.0565638	0	0	0	0.11024		0.149287		0.19681		0	0	0.395946	0	0	0	0	0	0	0	0	0	0	0	0	0	0	0	0	0	0
MRPS17P1	ENSG00000268949		processed_pseudogene	mitochondrial ribosomal protein S17 pseudogene 1 [Source:HGNC Symbol;Acc:HGNC:29734]	0.369045	0.562806	0.169244	0	0.0868994		0.0032321		-0.0170892		1.41078	0.618102	0	0	0	0	0.554435	0	0	1.51804	0.733188	0.846219	0	0	0	0	0	0	0	0	0
HECTD3	ENSG00000126107	79654	protein_coding	HECT domain E3 ubiquitin protein ligase 3 [Source:HGNC Symbol;Acc:HGNC:26117]	36.834	47.249	47.2221	49.2144	0.356536	0.530695	0.350164	0.459296	0.44804	0.278885	52.1987	28.7417	37.6149	47.4645	26.5598	36.9822	28.2762	62.1841	38.9009	40.987	46.924	38.9261	74.5379	70.6563	28.0576	23.9325	50.1232	41.2141	68.2847	53.5796	32.8706
UROD	ENSG00000126088	7389	protein_coding	uroporphyrinogen decarboxylase [Source:HGNC Symbol;Acc:HGNC:12591]	128.06	120.414	114.527	100.921	-0.0931372	0.830554	-0.158754	0.624048	-0.310889	0.239368	112.157	161.943	129.078	134.28	116.104	150.27	92.5906	120.815	81.5665	148.768	130.507	130.318	126.07	103.776	92.8059	119.663	125.308	82.4282	107.535	107.159	82.1765
ZSWIM5	ENSG00000162415	57643	protein_coding	zinc finger SWIM-type containing 5 [Source:HGNC Symbol;Acc:HGNC:29299]	8.53265	3.87152	7.49241	3.84634	-0.87225		-0.237818	0.88193	-0.805021	0.415519	15.5185	13.9073	5.93919	7.70792	7.5885	7.9582	1.10887	0	8.78408	3.03607	3.66594	0.846219	9.20221	15.4561	1.07914	10.8784	12.5308	0	0.537675	0	6.16324
OSTCP5	ENSG00000234315		processed_pseudogene	oligosaccharyltransferase complex subunit pseudogene 5 [Source:HGNC Symbol;Acc:HGNC:42867]	0	0	0	0.21507	0		0		0.410908		0	0	0	0	0	0	0	0	0	0	0	0	0	0	0	0	0	0	1.07535	0	0
LINC01144	ENSG00000281912	400752	lncRNA	long intergenic non-protein coding RNA 1144 [Source:HGNC Symbol;Acc:HGNC:49460]	3.17268	6.65526	3.72867	3.82134	0.754359		0.216251	0.895548	0.263089	0.844315	2.82155	8.65343	5.93919	0	1.5177	3.27691	0	12.4368	3.76461	4.55411	5.8655	9.30841	2.76066	4.41602	2.15828	0	14.6193	0	0.537675	2.92252	1.02721
HPDL	ENSG00000186603	84842	protein_coding	4-hydroxyphenylpyruvate dioxygenase like [Source:HGNC Symbol;Acc:HGNC:28242]	2.73651	2.30176	0	0.584505	-0.307077		-1.47655	0.164024	-0.816463	0.541017	2.82155	0	2.77162	5.27384	6.0708	0	2.21774	0.888344	3.76461	4.55411	0	0	0	0	0	0	0	0	0	2.92252	0
MUTYH	ENSG00000132781	4595	protein_coding	mutY DNA glycosylase [Source:HGNC Symbol;Acc:HGNC:7527]	0.10077	0	0.169244	0.81797	0.152491		0.277988		0.539252		0.705388	0	0	0	0	0	0	0	0	0	0	0.846219	0	0	0	0	2.08847	0	0	0.974175	1.02721
TOE1	ENSG00000132773	114034	protein_coding	target of EGR1, exonuclease [Source:HGNC Symbol;Acc:HGNC:15954]	4.07658	0.733188	1.16298	0.410882	-1.24983		-1.0771	0.479022	-1.30248	0.265269	1.41078	15.7616	5.1473	0	4.5531	0	1.6633	0	0	0	2.93275	0.846219	2.76066	2.20801	0	0	0	0	0	0	2.05441
TESK2	ENSG00000070759	10420	protein_coding	testis associated actin remodelling kinase 2 [Source:HGNC Symbol;Acc:HGNC:11732]	1.9934	0.810731	0	0	-0.606748		-1.02898		-0.877318		2.11617	0	7.12703	2.43408	2.27655	0	0	0	2.50974	0	0.733188	0	0	0	0	0	0	0	0	0	0
PPIAP36	ENSG00000236872	111082961	processed_pseudogene	peptidylprolyl isomerase A pseudogene 36 [Source:HGNC Symbol;Acc:HGNC:53660]	0	0	0	0							0	0	0	0	0	0	0	0	0	0	0	0	0	0	0	0	0	0	0	0	0
CCDC163	ENSG00000280670	126661	protein_coding	CCDC163 homolog [Source:HGNC Symbol;Acc:HGNC:27003]	6.36905	9.18238	20.8699	4.21245	0.433809		1.40836	0.080505	-0.182262	0.82169	4.23233	2.78146	1.97973	10.9534	6.0708	13.5758	4.98991	0	18.823	9.10821	8.79826	18.6168	2.76066	30.9121	19.4245	32.6352	0	0	4.83907	3.8967	12.3265
MMACHC	ENSG00000132763	25974	protein_coding	metabolism of cobalamin associated C [Source:HGNC Symbol;Acc:HGNC:24525]	13.3784	18.0995	10.4139	14.6769	0.375022		-0.325193	0.699559	-0.398527	0.577587	21.1617	17.925	6.33514	14.1988	16.6947	11.2351	6.09878	18.6552	20.0779	19.7345	13.9306	10.1546	10.1224	22.0801	9.71224	0	10.4423	41.2141	2.68837	8.76757	10.2721
PRDX1	ENSG00000117450	5052	protein_coding	peroxiredoxin 1 [Source:HGNC Symbol;Acc:HGNC:9352]	1.79019	1.59562	0.537332	0.595111	-0.172514		-0.74115	0.597053	-0.515812	0.695297	2.11617	0.309051	5.1473	0.40568	4.5531	0	0	0.888344	2.50974	1.51804	1.46638	0.846219	1.84044	0	0	0	0	0	0	1.94835	1.02721
HMGB1P48	ENSG00000234379		unprocessed_pseudogene	high mobility group box 1 pseudogene 48 [Source:HGNC Symbol;Acc:HGNC:39281]	0	0	0	0							0	0	0	0	0	0	0	0	0	0	0	0	0	0	0	0	0	0	0	0	0
AKR1A1	ENSG00000117448	10327	protein_coding	aldo-keto reductase family 1 member A1 [Source:HGNC Symbol;Acc:HGNC:380]	155.741	264.82	191.687	226.397	0.7582	0.00461615	0.307631	0.259678	0.551564	0.0173218	147.426	90.861	138.977	139.554	148.735	228.915	195.716	286.047	264.777	247.44	261.015	215.786	204.289	176.641	200.72	161	221.378	206.071	232.813	222.112	249.611
NASP	ENSG00000132780	4678	protein_coding	nuclear autoantigenic sperm protein [Source:HGNC Symbol;Acc:HGNC:7644]	25.2839	21.0408	19.946	10.9801	-0.236752	0.844674	-0.306871	0.736267	-0.85231	0.210934	31.7425	25.6512	40.7825	16.6329	47.0487	5.14943	9.97983	30.2037	17.5682	13.6623	22.7288	22.8479	20.2449	15.4561	19.4245	21.7568	2.08847	0	4.3014	14.6126	33.8978
CCDC17	ENSG00000159588	149483	protein_coding	coiled-coil domain containing 17 [Source:HGNC Symbol;Acc:HGNC:26574]	1.62574	4.16174	1.65858	3.35055	0.81156		0.156702	0.959193	0.834969	0.475276	0.705388	0	0.395946	7.30224	0.75885	0	2.21774	0	2.50974	6.07214	8.06507	1.69244	5.52133	0	1.07914	0	0	0	11.8288	3.8967	1.02721
GPBP1L1	ENSG00000159592	60313	protein_coding	GC-rich promoter binding protein 1 like 1 [Source:HGNC Symbol;Acc:HGNC:28843]	175.904	181.856	150.795	125.72	0.041352	0.928243	-0.210983	0.517952	-0.549856	0.033953	154.48	141.854	201.933	176.876	192.748	184.911	178.528	176.781	185.721	209.489	155.436	158.243	175.762	161.185	150	108.784	60.5656	178.594	86.028	162.687	140.727
RPS15AP10	ENSG00000225447		processed_pseudogene	ribosomal protein S15a pseudogene 10 [Source:HGNC Symbol;Acc:HGNC:37001]	1.91917	15.571	6.04954	2.74352	2.42783		1.40704	0.115744	0.753175	0.475747	1.41078	0.618102	3.95946	3.65112	0	0.46813	3.32661	15.9902	31.3717	7.59018	7.33188	10.1546	9.20221	4.41602	6.47483	0	0	0	3.76372	5.84505	4.10882
RPL7AP16	ENSG00000234329	100270896	processed_pseudogene	ribosomal protein L7a pseudogene 16 [Source:HGNC Symbol;Acc:HGNC:35898]	0.10077	0	0	0	0.11024		0.149287		0.19681		0.705388	0	0	0	0	0	0	0	0	0	0	0	0	0	0	0	0	0	0	0	0
TMEM69	ENSG00000159596	51249	protein_coding	transmembrane protein 69 [Source:HGNC Symbol;Acc:HGNC:28035]	5.91807	1.2549	3.21607	2.1006	-1.25792		-0.644747	0.678699	-0.755251	0.559963	7.75927	0	19.0054	6.49088	1.5177	0	6.65322	1.77669	2.50974	0	0.733188	0	0.920221	0	8.63311	6.52705	0	0	7.52745	1.94835	1.02721
IPP	ENSG00000197429	3652	protein_coding	intracisternal A particle-promoted polypeptide [Source:HGNC Symbol;Acc:HGNC:6108]	17.9936	23.7277	28.0367	8.7599	0.379917	0.643183	0.5694	0.358787	-0.698619	0.232944	27.5101	22.5607	9.50271	10.5477	20.489	24.8109	10.5343	18.6552	25.0974	16.6984	34.4598	28.7715	29.4471	28.7041	5.39569	47.865	8.35387	0	6.4521	14.6126	14.3809
RPL6P1	ENSG00000236111	440587	processed_pseudogene	ribosomal protein L6 pseudogene 1 [Source:HGNC Symbol;Acc:HGNC:35972]	0	0	0	0.584505	0		0		0.485118		0	0	0	0	0	0	0	0	0	0	0	0	0	0	0	0	0	0	0	2.92252	0
MAST2	ENSG00000086015	23139	protein_coding	microtubule associated serine/threonine kinase 2 [Source:HGNC Symbol;Acc:HGNC:19035]	30.2167	34.7774	69.498	50.1797	0.219921	0.746104	1.1601	0.00118876	0.669341	0.0852922	38.7964	31.8323	24.9446	36.1055	27.3186	30.8966	21.623	36.4221	31.3717	27.3246	43.9913	54.158	73.6177	41.9522	79.8562	97.9057	14.6193	68.6902	66.6717	33.1219	67.7956
TMA16P2	ENSG00000232467		processed_pseudogene	translation machinery associated 16 homolog pseudogene 2 [Source:HGNC Symbol;Acc:HGNC:43781]	0	0	0	0							0	0	0	0	0	0	0	0	0	0	0	0	0	0	0	0	0	0	0	0	0
PIK3R3	ENSG00000117461	8503	protein_coding	phosphoinositide-3-kinase regulatory subunit 3 [Source:HGNC Symbol;Acc:HGNC:8981]	6.04705	2.60144	12.6655	1.89968	-0.850094		0.820929	0.400391	-0.963901	0.285724	4.23233	0	2.37568	12.5761	9.86505	12.1714	1.10887	2.66503	6.27434	0	1.46638	5.92353	13.8033	15.4561	17.2662	10.8784	2.08847	0	0.537675	5.84505	1.02721
P3R3URF-PIK3R3	ENSG00000278139	110117499	protein_coding	P3R3URF-PIK3R3 readthrough [Source:HGNC Symbol;Acc:HGNC:54999]	0	0	0	0							0	0	0	0	0	0	0	0	0	0	0	0	0	0	0	0	0	0	0	0	0
TSPAN1	ENSG00000117472	10103	protein_coding	tetraspanin 1 [Source:HGNC Symbol;Acc:HGNC:20657]	316.426	374.067	136.956	108.107	0.220133	0.693392	-1.16955	0.00103082	-1.38494	5.11445e-05	268.753	350.464	287.061	271.805	307.334	292.113	437.449	445.061	347.599	315.751	387.856	172.629	155.517	172.225	64.7483	119.663	223.466	0	56.9935	128.591	131.482
P3R3URF	ENSG00000250719	110117498	protein_coding	PIK3R3 upstream open reading frame [Source:HGNC Symbol;Acc:HGNC:53451]	0	0	0	0							0	0	0	0	0	0	0	0	0	0	0	0	0	0	0	0	0	0	0	0	0
POMGNT1	ENSG00000085998	55624	protein_coding	protein O-linked mannose N-acetylglucosaminyltransferase 1 (beta 1,2-) [Source:HGNC Symbol;Acc:HGNC:19139]	91.1	121.501	117.947	59.5997	0.397423	0.393158	0.351491	0.371996	-0.4525	0.208074	66.3065	84.989	83.5447	116.43	96.374	132.949	57.1068	103.936	145.565	119.925	116.577	134.549	118.709	128.065	56.1152	152.298	77.2733	13.738	50.5414	88.6499	67.7956
LURAP1	ENSG00000171357	541468	protein_coding	leucine rich adaptor protein 1 [Source:HGNC Symbol;Acc:HGNC:32327]	1.42529	0.810731	1.67002	0.410882	-0.261222		0.0582686	0.9591	-0.295031	0.80282	7.75927	0	0	0	0	0	2.21774	0	2.50974	0	0.733188	0	1.84044	0	2.15828	4.35136	0	0	0	0	2.05441
RAD54L	ENSG00000085999	8438	protein_coding	RAD54 like [Source:HGNC Symbol;Acc:HGNC:9826]	1.67771	0.366594	1.92459	0	-0.266843		-0.00627172		-0.293203		0	11.7439	0	0	0	0	0	0	0	0	1.46638	0	0.920221	0	0	8.70273	0	0	0	0	0
LRRC41	ENSG00000132128	10489	protein_coding	leucine rich repeat containing 41 [Source:HGNC Symbol;Acc:HGNC:16917]	20.8886	13.6933	8.07135	3.10205	-0.604324		-1.21858	0.0893804	-2.23936	0.000644891	19.0455	18.234	25.7365	12.5761	34.1483	12.6395	23.8407	14.2135	11.2938	19.7345	9.53144	9.30841	8.28199	0	9.71224	13.0541	6.26541	0	0	0	9.24486
UQCRH	ENSG00000173660	7388	protein_coding	ubiquinol-cytochrome c reductase hinge protein [Source:HGNC Symbol;Acc:HGNC:12590]	383.74	390.163	326.555	380.726	0.0208406	0.953531	-0.222694	0.317582	-0.0460183	0.855465	361.864	447.506	415.744	310.345	383.978	436.297	330.443	365.998	335.05	461.483	398.121	391.8	371.769	313.537	296.763	258.906	315.359	467.093	373.684	420.843	326.652
NSUN4	ENSG00000117481	387338	protein_coding	NOP2/Sun RNA methyltransferase 4 [Source:HGNC Symbol;Acc:HGNC:31802]	40.4597	68.8909	62.2354	38.4356	0.739744	0.1348	0.583164	0.17898	0.0324071	0.965346	45.1449	27.5055	48.7014	29.2089	34.1483	64.1338	34.375	75.5093	42.6655	78.9379	78.4511	51.6194	63.4953	39.7442	41.0072	115.311	22.9732	27.4761	61.8326	41.8895	38.0066
FAAH	ENSG00000117480	2166	protein_coding	fatty acid amide hydrolase [Source:HGNC Symbol;Acc:HGNC:3553]	31.0239	52.0652	40.4817	26.7301	0.686946	0.345942	0.347088	0.630823	-0.079509	0.904026	18.3401	14.5254	25.7365	31.643	31.1129	69.7513	26.0584	60.4074	45.1753	44.023	58.655	47.3883	39.5695	92.7364	16.1871	6.52705	16.7077	13.738	45.1647	28.2511	29.789
FAAHP1	ENSG00000232022		transcribed_unprocessed_pseudogene	fatty acid amide hydrolase pseudogene 1 [Source:HGNC Symbol;Acc:HGNC:50679]	0	0	0	0							0	0	0	0	0	0	0	0	0	0	0	0	0	0	0	0	0	0	0	0	0
LINC01398	ENSG00000224863	101929651	lncRNA	long intergenic non-protein coding RNA 1398 [Source:HGNC Symbol;Acc:HGNC:50678]	0	0	0	0							0	0	0	0	0	0	0	0	0	0	0	0	0	0	0	0	0	0	0	0	0
DMBX1	ENSG00000197587	127343	protein_coding	diencephalon/mesencephalon homeobox 1 [Source:HGNC Symbol;Acc:HGNC:19026]	0.10077	0	0.647483	0.410882	0.106837		0.340201		0.32892		0.705388	0	0	0	0	0	0	0	0	0	0	0	0	0	3.23741	0	0	0	0	0	2.05441
TMEM275	ENSG00000282881	105378696	protein_coding	transmembrane protein 275 [Source:HGNC Symbol;Acc:HGNC:53938]	0	0	0	0							0	0	0	0	0	0	0	0	0	0	0	0	0	0	0	0	0	0	0	0	0
MKNK1-AS1	ENSG00000269956	100507423	lncRNA	MKNK1 antisense RNA 1 [Source:HGNC Symbol;Acc:HGNC:44129]	0.942703	2.75886	8.91565	5.94982	1.04347		2.17343	0.0278557	1.55206	0.115422	0	0	0.395946	2.83976	0	2.80878	0.554435	1.77669	6.27434	1.51804	1.46638	4.2311	5.52133	2.20801	2.15828	30.4595	0	13.738	0	7.7934	8.21765
KNCN	ENSG00000162456	148930	protein_coding	kinocilin [Source:HGNC Symbol;Acc:HGNC:26488]	0	0	0	0							0	0	0	0	0	0	0	0	0	0	0	0	0	0	0	0	0	0	0	0	0
MKNK1	ENSG00000079277	8569	protein_coding	MAPK interacting serine/threonine kinase 1 [Source:HGNC Symbol;Acc:HGNC:7110]	67.4759	109.737	98.2177	140.43	0.687045	0.0979531	0.561049	0.122006	1.05174	0.000643374	64.8957	39.8676	57.8082	85.1928	84.2324	89.8809	50.4536	115.485	116.703	107.781	98.9804	117.624	136.193	77.2804	125.18	34.8109	125.308	123.642	122.052	162.687	168.462
MOB3C	ENSG00000142961	148932	protein_coding	MOB kinase activator 3C [Source:HGNC Symbol;Acc:HGNC:29800]	32.9738	34.922	30.2753	34.066	0.0906216	0.923181	-0.0967568	0.900851	0.165391	0.801551	50.788	8.34438	39.5946	32.8601	34.9071	36.046	28.2762	39.9755	23.8425	31.8788	43.9913	35.5412	39.5695	19.8721	21.5828	34.8109	83.5387	0	13.9795	39.9412	32.8706
ATPAF1	ENSG00000123472	64756	protein_coding	ATP synthase mitochondrial F1 complex assembly factor 1 [Source:HGNC Symbol;Acc:HGNC:18803]	92.1377	84.6003	61.3431	43.6275	-0.126037	0.80998	-0.568311	0.066079	-0.961761	0.000684431	88.1736	110.022	104.53	105.071	88.7855	76.3051	72.0765	72.8442	81.5665	85.01	98.9804	67.6975	78.2188	86.1124	46.4029	28.2839	52.2117	27.4761	58.6066	42.8637	36.9794
NENFP1	ENSG00000233647	106480294	processed_pseudogene	neudesin neurotrophic factor pseudogene 1 [Source:HGNC Symbol;Acc:HGNC:50298]	0	0	0	0							0	0	0	0	0	0	0	0	0	0	0	0	0	0	0	0	0	0	0	0	0
TEX38	ENSG00000186118	374973	protein_coding	testis expressed 38 [Source:HGNC Symbol;Acc:HGNC:29589]	0	0	0.385071	0	0		0.363385		0		0	0	0	0	0	0	0	0	0	0	0	0.846219	0	0	1.07914	0	0	0	0	0	0
EFCAB14-AS1	ENSG00000228237	100130197	lncRNA	EFCAB14 antisense RNA 1 [Source:HGNC Symbol;Acc:HGNC:44108]	0	0	0	0							0	0	0	0	0	0	0	0	0	0	0	0	0	0	0	0	0	0	0	0	0
EFCAB14	ENSG00000159658	9813	protein_coding	EF-hand calcium binding domain 14 [Source:HGNC Symbol;Acc:HGNC:29051]	236.37	163.522	149.376	100.123	-0.534975	0.0310475	-0.66215	0.000951795	-1.18738	5.708e-10	186.928	253.113	269.639	256.795	251.938	214.403	221.774	168.785	148.075	192.791	144.438	165.013	146.315	170.017	121.943	143.595	150.37	68.6902	87.1033	88.6499	105.802
CYP4B1	ENSG00000142973	1580	protein_coding	cytochrome P450 family 4 subfamily B member 1 [Source:HGNC Symbol;Acc:HGNC:2644]	0.90502	0	12.5489	1.43809	0.0269925		0.644309		0.130882		0	0	6.33514	0	0	0	0	0	0	0	0	0	0.920221	61.8243	0	0	0	0	0	0	7.19044
CYP4Z2P	ENSG00000290456		lncRNA	cytochrome P450 family 4 subfamily Z member 2, pseudogene [Source:HGNC Symbol;Acc:HGNC:24426]	0	0	0	0							0	0	0	0	0	0	0	0	0	0	0	0	0	0	0	0	0	0	0	0	0
TUBAP8	ENSG00000238145	100533627	processed_pseudogene	tubulin alpha pseudogene 8 [Source:HGNC Symbol;Acc:HGNC:54875]	0	0	0	0							0	0	0	0	0	0	0	0	0	0	0	0	0	0	0	0	0	0	0	0	0
CYP4A11	ENSG00000187048	1579	protein_coding	cytochrome P450 family 4 subfamily A member 11 [Source:HGNC Symbol;Acc:HGNC:2642]	0	0	0	0							0	0	0	0	0	0	0	0	0	0	0	0	0	0	0	0	0	0	0	0	0
CYP4A26P	ENSG00000259832		unprocessed_pseudogene	cytochrome P450 family 4 subfamily A member 26, pseudogene [Source:HGNC Symbol;Acc:HGNC:39980]	0	0	0	0							0	0	0	0	0	0	0	0	0	0	0	0	0	0	0	0	0	0	0	0	0
CYP4A43P	ENSG00000261196	100874495	unprocessed_pseudogene	cytochrome P450 family 4 subfamily A member 43, pseudogene [Source:HGNC Symbol;Acc:HGNC:42417]	0	0	0	0							0	0	0	0	0	0	0	0	0	0	0	0	0	0	0	0	0	0	0	0	0
CYP4A27P	ENSG00000261593	100422288	unprocessed_pseudogene	cytochrome P450 family 4 subfamily A member 27, pseudogene [Source:HGNC Symbol;Acc:HGNC:42414]	0	0	0.184044	0	0		0.28927		0		0	0	0	0	0	0	0	0	0	0	0	0	0.920221	0	0	0	0	0	0	0	0
CYP4A44P	ENSG00000261290	106481791	unprocessed_pseudogene	cytochrome P450 family 4 subfamily A member 44, pseudogene [Source:HGNC Symbol;Acc:HGNC:42416]	0	0	0	0							0	0	0	0	0	0	0	0	0	0	0	0	0	0	0	0	0	0	0	0	0
CYP4X1	ENSG00000186377	260293	protein_coding	cytochrome P450 family 4 subfamily X member 1 [Source:HGNC Symbol;Acc:HGNC:20244]	1.37543	0	0	0	-0.731915		-0.718763		-0.615395		2.11617	0	2.37568	0.40568	3.79425	0.936259	0	0	0	0	0	0	0	0	0	0	0	0	0	0	0
CYP4Z1	ENSG00000186160	199974	protein_coding	cytochrome P450 family 4 subfamily Z member 1 [Source:HGNC Symbol;Acc:HGNC:20583]	0.35043	0	1.90979	0	-0.105798		0.519568		0.0187213		0.705388	0	0	0.81136	0	0.936259	0	0	0	0	0	0.846219	0	0	0	8.70273	0	0	0	0	0
TUBAP9	ENSG00000225154	100533626	processed_pseudogene	tubulin alpha pseudogene 9 [Source:HGNC Symbol;Acc:HGNC:54876]	0	0	0	0							0	0	0	0	0	0	0	0	0	0	0	0	0	0	0	0	0	0	0	0	0
CYP4A22-AS1	ENSG00000225506		lncRNA	CYP4A22 antisense RNA 1 [Source:HGNC Symbol;Acc:HGNC:43715]	0.313726	0.379509	0.353288	1.35944	0.158819		0.293025		1.03039		0.705388	0	0	0	0	0.936259	0.554435	0	0	1.51804	0	0.846219	0.920221	0	0	0	0	0	2.68837	0	4.10882
CYP4A22	ENSG00000162365	284541	protein_coding	cytochrome P450 family 4 subfamily A member 22 [Source:HGNC Symbol;Acc:HGNC:20575]	0	0	0	0							0	0	0	0	0	0	0	0	0	0	0	0	0	0	0	0	0	0	0	0	0
MTND1P34	ENSG00000225514	100873219	transcribed_processed_pseudogene	MT-ND1 pseudogene 34 [Source:HGNC Symbol;Acc:HGNC:42090]	0	0	0	0							0	0	0	0	0	0	0	0	0	0	0	0	0	0	0	0	0	0	0	0	0
LINC00853	ENSG00000224805	100874253	lncRNA	long intergenic non-protein coding RNA 853 [Source:HGNC Symbol;Acc:HGNC:43716]	0	0.549891	1.3928	0.194835	0.628423		0.890119		0.567212		0	0	0	0	0	0	0	0	0	0	2.19956	1.69244	0.920221	0	0	4.35136	0	0	0	0.974175	0
PDZK1IP1	ENSG00000162366	10158	protein_coding	PDZK1 interacting protein 1 [Source:HGNC Symbol;Acc:HGNC:16887]	7.06241	9.02142	13.7896	297.137	0.442638	0.877724	0.795442	0.507979	4.29023	3.09663e-08	2.82155	7.10817	3.16757	3.65112	5.31195	1.87252	25.504	0	30.1169	3.03607	2.93275	10.1546	0	17.6641	25.8993	15.2298	461.552	54.9521	274.214	442.275	252.693
TAL1	ENSG00000162367	6886	protein_coding	TAL bHLH transcription factor 1, erythroid differentiation factor [Source:HGNC Symbol;Acc:HGNC:11556]	0.079205	0	4.57217	0	0.190218		1.3743	0.207777	0.297937	0.763798	0	0	0	0	0	0	0.554435	0	0	0	0	0	0	8.83204	14.0288	0	0	0	0	0	0
STIL	ENSG00000123473	6491	protein_coding	STIL centriolar assembly protein [Source:HGNC Symbol;Acc:HGNC:10879]	2.49235	1.45229	3.18548	4.09582	-0.329913		0.243639	0.87148	0.688413	0.521615	0.705388	0	1.58379	3.65112	7.5885	2.80878	1.10887	0.888344	1.25487	0	3.66594	3.38488	2.76066	0	1.07914	8.70273	6.26541	0	11.2912	2.92252	0
CMPK1	ENSG00000162368	51727	protein_coding	cytidine/uridine monophosphate kinase 1 [Source:HGNC Symbol;Acc:HGNC:18170]	234.025	165.705	127.439	161.298	-0.487016	0.259812	-0.853537	0.00778843	-0.521437	0.116317	220.081	288.345	242.319	210.954	246.626	182.571	247.278	167.009	130.506	177.61	187.696	159.935	108.586	209.761	124.101	34.8109	208.847	151.118	189.799	133.462	123.265
LINC01389	ENSG00000225762		lncRNA	long intergenic non-protein coding RNA 1389 [Source:HGNC Symbol;Acc:HGNC:50661]	0	0	0	0							0	0	0	0	0	0	0	0	0	0	0	0	0	0	0	0	0	0	0	0	0
FOXE3	ENSG00000186790	2301	protein_coding	forkhead box E3 [Source:HGNC Symbol;Acc:HGNC:3808]	0.274769	0.942315	0.78009	0	0.385646		0.375881		0.119835		0	0	0	0.40568	1.5177	0	0	0	0	3.03607	0.733188	1.69244	0	2.20801	0	0	0	0	0	0	0
FOXD2-AS1	ENSG00000237424	84793	lncRNA	FOXD2 adjacent opposite strand RNA 1 [Source:HGNC Symbol;Acc:HGNC:44256]	0.339383	0.746103	0.610846	1.24995	0.357894		0.25106		0.802276		0	0	2.37568	0	0	0	0	0	0	1.51804	1.46638	0.846219	0	2.20801	0	0	0	0	4.3014	1.94835	0
FOXD2	ENSG00000186564	2306	protein_coding	forkhead box D2 [Source:HGNC Symbol;Acc:HGNC:3803]	0.310967	0	1.35406	1.43809	-0.00819471		0.795895		0.941912		0	0.309051	0	0	0.75885	0	1.10887	0	0	0	0	1.69244	1.84044	0	3.23741	0	0	0	0	0	7.19044
RPL21P24	ENSG00000229554	100270880	processed_pseudogene	ribosomal protein L21 pseudogene 24 [Source:HGNC Symbol;Acc:HGNC:35702]	0	0	0	0							0	0	0	0	0	0	0	0	0	0	0	0	0	0	0	0	0	0	0	0	0
ATP6V0E1P4	ENSG00000227883	100874504	processed_pseudogene	ATPase H+ transporting V0 subunit e1 pseudogene 4 [Source:HGNC Symbol;Acc:HGNC:41938]	0	0	0	0							0	0	0	0	0	0	0	0	0	0	0	0	0	0	0	0	0	0	0	0	0
LINC01738	ENSG00000227947	107984953	lncRNA	long intergenic non-protein coding RNA 1738 [Source:HGNC Symbol;Acc:HGNC:52526]	0	0	0	0							0	0	0	0	0	0	0	0	0	0	0	0	0	0	0	0	0	0	0	0	0
TRABD2B	ENSG00000269113	388630	protein_coding	TraB domain containing 2B [Source:HGNC Symbol;Acc:HGNC:44200]	2.35511	0.444172	0.883204	3.48664	-1.02088		-0.890678	0.369907	0.498636	0.661568	6.3485	0	0.791893	3.65112	1.5177	1.40439	2.77217	1.77669	0	0	0	0	0	4.41602	0	0	0	0	6.4521	5.84505	5.13603
LINC02794	ENSG00000226133		lncRNA	long intergenic non-protein coding RNA 2794 [Source:HGNC Symbol;Acc:HGNC:54318]	0	0	0	0							0	0	0	0	0	0	0	0	0	0	0	0	0	0	0	0	0	0	0	0	0
CYP46A4P	ENSG00000237180		processed_pseudogene	cytochrome P450 family 46 subfamily A member 4, pseudogene [Source:HGNC Symbol;Acc:HGNC:42349]	0	0	0	0							0	0	0	0	0	0	0	0	0	0	0	0	0	0	0	0	0	0	0	0	0
SKINT1L	ENSG00000242267		transcribed_unprocessed_pseudogene	Skint1 like (pseudogene) [Source:HGNC Symbol;Acc:HGNC:33993]	0	0	0	0							0	0	0	0	0	0	0	0	0	0	0	0	0	0	0	0	0	0	0	0	0
SLC5A9	ENSG00000117834	200010	protein_coding	solute carrier family 5 member 9 [Source:HGNC Symbol;Acc:HGNC:22146]	0.0565638	0	0	0	0.11024		0.149287		0.19681		0	0	0.395946	0	0	0	0	0	0	0	0	0	0	0	0	0	0	0	0	0	0
SPATA6	ENSG00000132122	54558	protein_coding	spermatogenesis associated 6 [Source:HGNC Symbol;Acc:HGNC:18309]	15.0017	12.7262	15.2126	5.35354	-0.24173		-0.0169851	0.999797	-1.17776	0.103765	17.6347	13.5982	20.9852	15.4158	15.177	8.89446	13.3064	7.10675	17.5682	16.6984	9.53144	23.6941	12.8831	22.0801	0	17.4055	16.7077	0	0	3.8967	6.16324
PPP1R8P1	ENSG00000224986	5512	processed_pseudogene	protein phosphatase 1 regulatory subunit 8 pseudogene 1 [Source:HGNC Symbol;Acc:HGNC:9297]	0	0	0	0							0	0	0	0	0	0	0	0	0	0	0	0	0	0	0	0	0	0	0	0	0
RNU6-723P	ENSG00000206700	106479886	snRNA	RNA, U6 small nuclear 723, pseudogene [Source:HGNC Symbol;Acc:HGNC:47686]	0	0	0	0.21507	0		0		0.410908		0	0	0	0	0	0	0	0	0	0	0	0	0	0	0	0	0	0	1.07535	0	0
RNU4-61P	ENSG00000223175	106481191	snRNA	RNA, U4 small nuclear 61, pseudogene [Source:HGNC Symbol;Acc:HGNC:46997]	0	0	0	0							0	0	0	0	0	0	0	0	0	0	0	0	0	0	0	0	0	0	0	0	0
AGBL4	ENSG00000186094	84871	protein_coding	AGBL carboxypeptidase 4 [Source:HGNC Symbol;Acc:HGNC:25892]	0	0.549891	0.169244	0	0.408444		0.290039		0		0	0	0	0	0	0	0	0	0	0	2.19956	0.846219	0	0	0	0	0	0	0	0	0
BEND5	ENSG00000162373	79656	protein_coding	BEN domain containing 5 [Source:HGNC Symbol;Acc:HGNC:25668]	24.8751	17.9046	14.0572	1.22009	-0.468212	0.758454	-0.680976	0.507979	-2.84845	0.000162627	36.6802	2.47241	35.6352	31.2373	36.4248	5.61756	26.0584	22.2086	11.2938	21.2525	16.8633	42.311	19.3246	0	6.47483	2.17568	0	0	2.1507	2.92252	1.02721
AGBL4-AS1	ENSG00000230114	101929721	lncRNA	AGBL4 antisense RNA 1 [Source:HGNC Symbol;Acc:HGNC:41123]	0	0	0	0							0	0	0	0	0	0	0	0	0	0	0	0	0	0	0	0	0	0	0	0	0
AGBL4-IT1	ENSG00000225623	100874313	lncRNA	AGBL4 intronic transcript 1 [Source:HGNC Symbol;Acc:HGNC:41482]	0.10077	0	0.647483	0	0.116723		0.358107		0.194383		0.705388	0	0	0	0	0	0	0	0	0	0	0	0	0	3.23741	0	0	0	0	0	0
ZNF859P	ENSG00000215887		unprocessed_pseudogene	zinc finger protein 859, pseudogene [Source:HGNC Symbol;Acc:HGNC:34507]	0	0	0	0							0	0	0	0	0	0	0	0	0	0	0	0	0	0	0	0	0	0	0	0	0
MTND2P29	ENSG00000233595	100873233	processed_pseudogene	MT-ND2 pseudogene 29 [Source:HGNC Symbol;Acc:HGNC:42130]	0	0	0	0							0	0	0	0	0	0	0	0	0	0	0	0	0	0	0	0	0	0	0	0	0
ELAVL4	ENSG00000162374	1996	protein_coding	ELAV like RNA binding protein 4 [Source:HGNC Symbol;Acc:HGNC:3315]	0.133751	0.222086	3.47837	3.1653	0.400084		1.66457	0.139321	0.815133	0.356612	0	0	0	0	0	0.936259	0	0.888344	0	0	0	0	5.52133	0	11.8705	0	2.08847	13.738	0	0	0
ELAVL4-AS1	ENSG00000237337		lncRNA	ELAVL4 antisense RNA 1 [Source:HGNC Symbol;Acc:HGNC:40210]	0	0	0	0							0	0	0	0	0	0	0	0	0	0	0	0	0	0	0	0	0	0	0	0	0
LINC02808	ENSG00000284696	105378712	lncRNA	long intergenic non-protein coding RNA 2808 [Source:HGNC Symbol;Acc:HGNC:54340]	0.0579543	0	0	0	0.11024		0.149287		0.19681		0	0	0	0.40568	0	0	0	0	0	0	0	0	0	0	0	0	0	0	0	0	0
HMGB1P45	ENSG00000229316		processed_pseudogene	high mobility group box 1 pseudogene 45 [Source:HGNC Symbol;Acc:HGNC:39277]	0	0	0	0							0	0	0	0	0	0	0	0	0	0	0	0	0	0	0	0	0	0	0	0	0
FCF1P6	ENSG00000225671		processed_pseudogene	FCF1 pseudogene 6 [Source:HGNC Symbol;Acc:HGNC:44618]	0.079205	0	0	0	0.11024		0.149287		0.19681		0	0	0	0	0	0	0.554435	0	0	0	0	0	0	0	0	0	0	0	0	0	0
DMRTA2	ENSG00000142700	63950	protein_coding	DMRT like family A2 [Source:HGNC Symbol;Acc:HGNC:13908]	268.786	416.395	249.234	97.2388	0.596888	0.236017	-0.111094	0.854927	-1.29057	0.000402764	278.628	213.245	243.903	249.899	269.392	334.245	292.187	486.813	348.854	343.076	486.837	214.093	303.673	322.37	101.439	304.595	179.608	0	42.4763	111.056	153.054
FAF1	ENSG00000185104	11124	protein_coding	Fas associated factor 1 [Source:HGNC Symbol;Acc:HGNC:3578]	93.0379	115.338	86.0774	57.4697	0.297647	0.586221	-0.111022	0.841461	-0.675377	0.0713306	72.655	46.0486	124.327	109.534	134.316	91.7534	72.631	151.019	110.428	100.19	99.7136	119.317	82.8199	81.6964	37.7698	108.784	79.3618	54.9521	45.7024	66.2439	41.0882
FAF1-AS1	ENSG00000225767		lncRNA	FAF1 antisense RNA 1 [Source:HGNC Symbol;Acc:HGNC:40228]	0	0.183297	0.647483	0.410882	0.255659		0.416559		0.405107		0	0	0	0	0	0	0	0	0	0	0.733188	0	0	0	3.23741	0	0	0	0	0	2.05441
RNU6-1026P	ENSG00000207194	106480631	snRNA	RNA, U6 small nuclear 1026, pseudogene [Source:HGNC Symbol;Acc:HGNC:47989]	0	0	0	0							0	0	0	0	0	0	0	0	0	0	0	0	0	0	0	0	0	0	0	0	0
PHB1P12	ENSG00000230585		processed_pseudogene	PHB1 pseudogene 12 [Source:HGNC Symbol;Acc:HGNC:39291]	0	0	0	0							0	0	0	0	0	0	0	0	0	0	0	0	0	0	0	0	0	0	0	0	0
MRPS6P2	ENSG00000237130		processed_pseudogene	mitochondrial ribosomal protein S6 pseudogene 2 [Source:HGNC Symbol;Acc:HGNC:29781]	0	0	0	0							0	0	0	0	0	0	0	0	0	0	0	0	0	0	0	0	0	0	0	0	0
CDKN2C	ENSG00000123080	1031	protein_coding	cyclin dependent kinase inhibitor 2C [Source:HGNC Symbol;Acc:HGNC:1789]	16.8138	9.95109	13.9463	30.4919	-0.645697	0.416629	-0.274787	0.724824	0.808122	0.149549	20.4563	13.9073	24.9446	5.27384	25.8009	11.2351	16.0786	15.1019	7.52921	9.10821	8.06507	13.5395	9.20221	19.8721	9.71224	17.4055	41.7694	27.4761	59.1442	10.7159	13.3537
MIR4421	ENSG00000265538	100616189	miRNA	microRNA 4421 [Source:HGNC Symbol;Acc:HGNC:41879]	0	0	0	0							0	0	0	0	0	0	0	0	0	0	0	0	0	0	0	0	0	0	0	0	0
MIR6500	ENSG00000275816	102466656	miRNA	microRNA 6500 [Source:HGNC Symbol;Acc:HGNC:49935]	0	0	0	0							0	0	0	0	0	0	0	0	0	0	0	0	0	0	0	0	0	0	0	0	0
C1orf185	ENSG00000204006	284546	protein_coding	chromosome 1 open reading frame 185 [Source:HGNC Symbol;Acc:HGNC:28096]	0	0	0	0							0	0	0	0	0	0	0	0	0	0	0	0	0	0	0	0	0	0	0	0	0
CFL1P2	ENSG00000213478		processed_pseudogene	cofilin 1 pseudogene 2 [Source:HGNC Symbol;Acc:HGNC:1878]	0	0	0	0							0	0	0	0	0	0	0	0	0	0	0	0	0	0	0	0	0	0	0	0	0
LINC01562	ENSG00000203356	105378716	lncRNA	long intergenic non-protein coding RNA 1562 [Source:HGNC Symbol;Acc:HGNC:51335]	0.258103	0	0.610846	0	-0.0129989		0.154477		0.0644089		1.41078	0	0.395946	0	0	0	0	0	0	0	0	0.846219	0	2.20801	0	0	0	0	0	0	0
RNF11	ENSG00000123091	26994	protein_coding	ring finger protein 11 [Source:HGNC Symbol;Acc:HGNC:10056]	171.99	102.225	93.2795	112.137	-0.743428	0.0178175	-0.892993	0.000468901	-0.584037	0.026868	130.497	191.612	173.424	172.82	172.259	161.505	201.814	91.4995	109.174	107.781	100.447	73.6211	92.0221	150.145	74.4605	76.1489	183.785	82.4282	102.158	109.108	83.2037
TTC39A	ENSG00000085831	22996	protein_coding	tetratricopeptide repeat domain 39A [Source:HGNC Symbol;Acc:HGNC:18657]	1.29793	2.3653	1.01546	4.59866	0.493698		0.0220356	0.966339	1.17415	0.310442	0.705388	0	0	0	1.5177	1.87252	4.98991	4.44172	5.01948	0	0	5.07732	0	0	0	0	2.08847	0	13.9795	4.87087	2.05441
TTC39A-AS1	ENSG00000261664	102724097	lncRNA	TTC39A antisense RNA 1 [Source:HGNC Symbol;Acc:HGNC:40851]	0.237615	0	0	0	-0.0287066		0.00347536		0.050999		0	0	0	0	0	0	1.6633	0	0	0	0	0	0	0	0	0	0	0	0	0	0
EPS15	ENSG00000085832	2060	protein_coding	epidermal growth factor receptor pathway substrate 15 [Source:HGNC Symbol;Acc:HGNC:3419]	109.958	107.46	179.539	110.833	-0.0209563	0.962786	0.707787	0.00295266	-0.0345896	0.918105	114.273	85.6071	105.718	112.373	106.239	132.949	112.55	131.475	96.6249	89.5641	112.178	176.86	143.554	130.273	281.655	165.352	100.246	137.38	117.213	93.5208	105.802
RNU6-877P	ENSG00000206595	106480617	snRNA	RNA, U6 small nuclear 877, pseudogene [Source:HGNC Symbol;Acc:HGNC:47840]	0	0.183297	0	0	0.252251		0		0		0	0	0	0	0	0	0	0	0	0	0.733188	0	0	0	0	0	0	0	0	0	0
EPS15-AS1	ENSG00000227070		lncRNA	EPS15 antisense RNA 1 [Source:HGNC Symbol;Acc:HGNC:40219]	0	0	0	0							0	0	0	0	0	0	0	0	0	0	0	0	0	0	0	0	0	0	0	0	0
RNU6-1281P	ENSG00000252032	106480125	snRNA	RNA, U6 small nuclear 1281, pseudogene [Source:HGNC Symbol;Acc:HGNC:48244]	0	0	0	0							0	0	0	0	0	0	0	0	0	0	0	0	0	0	0	0	0	0	0	0	0
CALR4P	ENSG00000227742		transcribed_unitary_pseudogene	calreticulin 4, pseudogene [Source:HGNC Symbol;Acc:HGNC:35456]	0.0441501	0	0	0	0.118716		0.158182		0.205706		0	0.309051	0	0	0	0	0	0	0	0	0	0	0	0	0	0	0	0	0	0	0
OSBPL9	ENSG00000117859	114883	protein_coding	oxysterol binding protein like 9 [Source:HGNC Symbol;Acc:HGNC:16386]	67.7394	56.4551	67.6163	33.2075	-0.252606	0.598926	-0.00896619	0.991777	-0.772055	0.0136061	75.4766	48.8301	81.9609	52.7384	56.1549	69.7513	89.264	74.6209	45.1753	56.1673	49.8568	61.774	66.2559	44.1602	67.9857	97.9057	43.8578	0	38.1749	41.8895	42.1155
GAPDHP51	ENSG00000236973	100421271	processed_pseudogene	glyceraldehyde 3 phosphate dehydrogenase pseudogene 51 [Source:HGNC Symbol;Acc:HGNC:38557]	0.113128	0	0	0	0.0509751		0.0870939		0.134618		0	0	0.791893	0	0	0	0	0	0	0	0	0	0	0	0	0	0	0	0	0	0
SLC25A6P3	ENSG00000232846	100422686	processed_pseudogene	solute carrier family 25 member 6 pseudogene 3 [Source:HGNC Symbol;Acc:HGNC:43852]	0	0	0	0							0	0	0	0	0	0	0	0	0	0	0	0	0	0	0	0	0	0	0	0	0
NRDC	ENSG00000078618	4898	protein_coding	nardilysin convertase [Source:HGNC Symbol;Acc:HGNC:7995]	104.595	81.8191	65.0991	92.8437	-0.355864	0.399174	-0.64446	0.0374658	-0.0963061	0.808762	107.924	59.0287	87.5041	116.43	128.246	119.373	113.659	79.0626	80.3116	107.781	60.1214	83.7757	84.6603	52.9922	45.3238	58.7434	114.866	54.9521	84.4149	105.211	104.775
MIR761	ENSG00000283899	100313892	miRNA	microRNA 761 [Source:HGNC Symbol;Acc:HGNC:37305]	0	0	0	0							0	0	0	0	0	0	0	0	0	0	0	0	0	0	0	0	0	0	0	0	0
TSEN15P2	ENSG00000230604		processed_pseudogene	tRNA splicing endonuclease subunit 15 pseudogene 2 [Source:HGNC Symbol;Acc:HGNC:43963]	0	0	0	0							0	0	0	0	0	0	0	0	0	0	0	0	0	0	0	0	0	0	0	0	0
RAB3B	ENSG00000169213	5865	protein_coding	RAB3B, member RAS oncogene family [Source:HGNC Symbol;Acc:HGNC:9778]	0.404184	0.183297	1.58469	6.94113	0.19683		1.33461	0.25141	2.58306	0.00755297	1.41078	0	0.395946	0	0	0.46813	0.554435	0	0	0	0.733188	0.846219	2.76066	0	4.31655	0	0	13.738	11.8288	1.94835	7.19044
RNA5SP48	ENSG00000200839	100873287	rRNA_pseudogene	RNA, 5S ribosomal pseudogene 48 [Source:HGNC Symbol;Acc:HGNC:42824]	0.152557	0	0.169244	0.107535	0.0692842		0.170248		0.216149		0	0.309051	0	0	0.75885	0	0	0	0	0	0	0.846219	0	0	0	0	0	0	0.537675	0	0
RN7SL290P	ENSG00000264613	106481001	misc_RNA	RNA, 7SL, cytoplasmic 290, pseudogene [Source:HGNC Symbol;Acc:HGNC:46306]	0	0	0	0							0	0	0	0	0	0	0	0	0	0	0	0	0	0	0	0	0	0	0	0	0
TXNDC12	ENSG00000117862	51060	protein_coding	thioredoxin domain containing 12 [Source:HGNC Symbol;Acc:HGNC:24626]	0	0	0	0							0	0	0	0	0	0	0	0	0	0	0	0	0	0	0	0	0	0	0	0	0
KTI12	ENSG00000198841	112970	protein_coding	KTI12 chromatin associated homolog [Source:HGNC Symbol;Acc:HGNC:25160]	11.2149	5.30983	5.36216	4.94203	-0.919612		-0.956616	0.219617	-0.734222	0.337532	4.93772	3.70861	16.2338	17.8499	9.86505	9.83072	16.0786	7.10675	3.76461	3.03607	7.33188	5.07732	6.44155	6.62403	4.31655	4.35136	0	0	10.7535	7.7934	6.16324
TXNDC12-AS1	ENSG00000228369	104355143	lncRNA	TXNDC12 antisense RNA 1 [Source:HGNC Symbol;Acc:HGNC:30008]	0	0	0	0							0	0	0	0	0	0	0	0	0	0	0	0	0	0	0	0	0	0	0	0	0
BTF3L4	ENSG00000134717	91408	protein_coding	basic transcription factor 3 like 4 [Source:HGNC Symbol;Acc:HGNC:30547]	102.916	79.4029	65.0118	53.6257	-0.364169	0.456353	-0.650171	0.068404	-0.85752	0.00980052	93.8167	112.495	113.241	137.525	91.062	73.0282	99.2438	104.825	76.547	60.7214	75.5184	66.8513	63.4953	33.1202	61.5109	100.081	64.7425	41.2141	89.254	37.9928	34.925
ZFYVE9	ENSG00000157077	9372	protein_coding	zinc finger FYVE-type containing 9 [Source:HGNC Symbol;Acc:HGNC:6775]	23.8075	49.3024	53.8512	23.7729	0.984869	0.0552562	1.09611	0.00933888	0.244233	0.667017	16.2239	21.3245	22.173	23.1238	21.2478	42.5998	19.9597	46.1939	60.2337	60.7214	30.0607	32.1563	42.3302	105.984	51.7986	36.9866	18.7962	0	36.0242	31.1736	32.8706
RN7SL788P	ENSG00000241745	106481135	misc_RNA	RNA, 7SL, cytoplasmic 788, pseudogene [Source:HGNC Symbol;Acc:HGNC:46804]	0	0	0	0							0	0	0	0	0	0	0	0	0	0	0	0	0	0	0	0	0	0	0	0	0
PDCL3P6	ENSG00000224255	100419023	processed_pseudogene	PDCL3 pseudogene 6 [Source:HGNC Symbol;Acc:HGNC:44507]	0	0	0	0							0	0	0	0	0	0	0	0	0	0	0	0	0	0	0	0	0	0	0	0	0
DNAJC19P7	ENSG00000237663		processed_pseudogene	DnaJ heat shock protein family (Hsp40) member C19 pseudogene 7 [Source:HGNC Symbol;Acc:HGNC:45070]	0	0	0	0							0	0	0	0	0	0	0	0	0	0	0	0	0	0	0	0	0	0	0	0	0
ANAPC10P1	ENSG00000213735		processed_pseudogene	anaphase promoting complex subunit 10 pseudogene 1 [Source:HGNC Symbol;Acc:HGNC:33976]	0.108407	0	0	0	0.11024		0.149287		0.19681		0	0	0	0	0.75885	0	0	0	0	0	0	0	0	0	0	0	0	0	0	0	0
CC2D1B	ENSG00000154222	200014	protein_coding	coiled-coil and C2 domain containing 1B [Source:HGNC Symbol;Acc:HGNC:29386]	43.9513	47.4062	50.8519	46.6383	0.107427	0.844191	0.237551	0.529352	0.323029	0.32019	43.7341	35.8499	53.0568	40.9737	46.2899	47.2811	40.4737	48.8589	56.4691	42.505	41.7917	60.9278	49.6919	37.5362	62.59	43.5136	58.4771	0	71.5107	47.7346	55.4691
PLA2G12AP1	ENSG00000224680		processed_pseudogene	phospholipase A2 group XIIA pseudogene 1 [Source:HGNC Symbol;Acc:HGNC:39248]	0	0	0	0							0	0	0	0	0	0	0	0	0	0	0	0	0	0	0	0	0	0	0	0	0
ORC1	ENSG00000085840	4998	protein_coding	origin recognition complex subunit 1 [Source:HGNC Symbol;Acc:HGNC:8487]	2.82129	3.36046	6.40645	0.584505	0.150244		0.754378	0.516387	-0.806132	0.359529	6.3485	0	5.1473	1.62272	1.5177	2.34065	2.77217	2.66503	6.27434	3.03607	1.46638	0.846219	1.84044	0	3.23741	26.1082	0	0	0	2.92252	0
PRPF38A	ENSG00000134748	84950	protein_coding	pre-mRNA processing factor 38A [Source:HGNC Symbol;Acc:HGNC:25930]	55.1535	44.4111	34.3656	34.6355	-0.30234	0.567386	-0.620163	0.099093	-0.557558	0.126577	45.8502	40.4857	74.042	64.9088	63.7434	51.0261	46.0181	40.8638	63.9983	27.3246	45.4577	43.1572	40.4897	26.4961	39.9281	21.7568	20.8847	27.4761	50.0038	40.9153	33.8978
TUT4	ENSG00000134744	23318	protein_coding	terminal uridylyl transferase 4 [Source:HGNC Symbol;Acc:HGNC:28981]	48.0815	51.8983	53.025	36.1459	0.123811	0.778963	0.147615	0.674529	-0.354513	0.22188	49.3772	41.1038	49.0973	55.5781	59.1903	41.1954	41.0282	58.6307	36.3912	54.6493	57.9219	51.6194	54.293	57.4083	56.1152	45.6893	45.9463	27.4761	37.0996	31.1736	39.0338
EEF1GP7	ENSG00000236290	645311	processed_pseudogene	eukaryotic translation elongation factor 1 gamma pseudogene 7 [Source:HGNC Symbol;Acc:HGNC:44562]	0	0	0	0.537675	0		0		0.557212		0	0	0	0	0	0	0	0	0	0	0	0	0	0	0	0	0	0	2.68837	0	0
GPX7	ENSG00000116157	2882	protein_coding	glutathione peroxidase 7 [Source:HGNC Symbol;Acc:HGNC:4559]	14.0052	5.30756	16.8497	18.4423	-1.08425		0.290542	0.754181	0.387973	0.617373	20.4563	8.03533	16.2338	8.92496	13.6593	10.767	19.9597	11.5485	3.76461	1.51804	4.39913	16.0782	23.9257	0	44.2447	0	14.6193	13.738	21.507	14.6126	27.7346
SHISAL2A	ENSG00000182183	348378	protein_coding	shisa like 2A [Source:HGNC Symbol;Acc:HGNC:28757]	1.74197	5.58468	7.07187	8.53551	1.32492		1.66232	0.0663399	1.7559	0.0383667	0.705388	0	4.75136	0.81136	3.79425	0.46813	1.6633	3.55338	7.52921	7.59018	3.66594	5.07732	6.44155	4.41602	19.4245	0	2.08847	13.738	15.0549	9.74175	2.05441
COA7	ENSG00000162377	65260	protein_coding	cytochrome c oxidase assembly factor 7 [Source:HGNC Symbol;Acc:HGNC:25716]	24.2852	28.9716	14.6894	16.7265	0.211465	0.80754	-0.661864	0.297429	-0.396659	0.534455	23.9832	30.596	26.9243	31.643	31.1129	10.767	14.9697	26.6503	22.5876	40.987	25.6616	15.2319	15.6438	17.6641	14.0288	10.8784	45.9463	0	2.68837	17.5351	17.4625
NDUFS5P3	ENSG00000233664		processed_pseudogene	NADH:ubiquinone oxidoreductase subunit S5 pseudogene 3 [Source:HGNC Symbol;Acc:HGNC:44041]	2.33996	0	0	0	0		0		0		0	16.3797	0	0	0	0	0	0	0	0	0	0	0	0	0	0	0	0	0	0	0
RN7SL62P	ENSG00000239640	106479246	misc_RNA	RNA, 7SL, cytoplasmic 62, pseudogene [Source:HGNC Symbol;Acc:HGNC:46078]	0	0	0	0							0	0	0	0	0	0	0	0	0	0	0	0	0	0	0	0	0	0	0	0	0
ZYG11B	ENSG00000162378	79699	protein_coding	zyg-11 family member B, cell cycle regulator [Source:HGNC Symbol;Acc:HGNC:25820]	60.6209	69.9147	83.9396	71.9026	0.214039	0.681515	0.435888	0.228837	0.165725	0.684271	68.4227	66.446	62.1636	70.1826	50.0841	59.9206	47.127	87.0577	62.7434	45.5411	84.3166	75.3135	73.6177	101.568	62.59	106.608	112.777	82.4282	37.6372	50.6571	76.0133
RNU2-30P	ENSG00000252018	106481643	snRNA	RNA, U2 small nuclear 30, pseudogene [Source:HGNC Symbol;Acc:HGNC:48523]	0.0579543	0.222086	0	0	0.189008		0.152122		0.199645		0	0	0	0.40568	0	0	0	0.888344	0	0	0	0	0	0	0	0	0	0	0	0	0
RPS13P2	ENSG00000228929	729236	processed_pseudogene	ribosomal protein S13 pseudogene 2 [Source:HGNC Symbol;Acc:HGNC:36364]	26.9848	10.9839	12.1669	18.8109	-1.22425	0.0362737	-1.10241	0.0279473	-0.597217	0.251446	30.3317	36.7771	13.8581	35.6998	15.9359	22.4702	33.8205	14.2135	12.5487	9.10821	8.06507	11.0009	7.36177	13.2481	18.3453	10.8784	8.35387	27.4761	15.5926	28.2511	14.3809
RNU6-969P	ENSG00000206627	106479994	snRNA	RNA, U6 small nuclear 969, pseudogene [Source:HGNC Symbol;Acc:HGNC:47932]	0.0565638	0	0	0.107535	0.117021		0.152902		0.271287		0	0	0.395946	0	0	0	0	0	0	0	0	0	0	0	0	0	0	0	0.537675	0	0
ZYG11A	ENSG00000203995	440590	protein_coding	zyg-11 family member A, cell cycle regulator [Source:HGNC Symbol;Acc:HGNC:32058]	1.56981	1.21615	0.80969	0.107535	-0.239504		-0.544662		-0.807295		0	0	1.97973	2.0284	0.75885	2.34065	3.88104	2.66503	0	0	2.19956	0	1.84044	2.20801	0	0	0	0	0.537675	0	0
ECHDC2	ENSG00000121310	55268	protein_coding	enoyl-CoA hydratase domain containing 2 [Source:HGNC Symbol;Acc:HGNC:23408]	182.466	298.671	171.425	124.361	0.683561	0.119446	-0.0844524	0.8762	-0.480151	0.196703	201.036	131.038	144.124	205.274	157.082	266.834	171.875	322.469	248.464	296.017	327.735	273.329	142.634	245.089	102.518	93.5543	164.989	68.6902	67.747	152.945	167.435
SCP2	ENSG00000116171	6342	protein_coding	sterol carrier protein 2 [Source:HGNC Symbol;Acc:HGNC:10606]	240.76	159.246	136.18	124.219	-0.589769	0.0594761	-0.806689	0.00116872	-0.856631	0.000415748	217.965	229.316	241.923	278.702	276.98	158.228	282.207	139.47	146.82	179.128	171.566	137.088	154.597	128.065	126.259	134.892	210.935	54.9521	123.665	143.204	88.3397
H3P2	ENSG00000237279		processed_pseudogene	H3 histone pseudogene 2 [Source:HGNC Symbol;Acc:HGNC:43795]	0	0	0	0							0	0	0	0	0	0	0	0	0	0	0	0	0	0	0	0	0	0	0	0	0
RRAS2P1	ENSG00000236360		processed_pseudogene	RRAS2 pseudogene 1 [Source:HGNC Symbol;Acc:HGNC:54561]	0	0	0	0							0	0	0	0	0	0	0	0	0	0	0	0	0	0	0	0	0	0	0	0	0
TUBBP10	ENSG00000226147		processed_pseudogene	tubulin beta class I pseudogene 10 [Source:HGNC Symbol;Acc:HGNC:42344]	0	0	0	0							0	0	0	0	0	0	0	0	0	0	0	0	0	0	0	0	0	0	0	0	0
PODN	ENSG00000174348	127435	protein_coding	podocan [Source:HGNC Symbol;Acc:HGNC:23174]	0.73145	0	0.353288	0	-0.352557		-0.146363		-0.251334		0	0	1.97973	1.62272	1.5177	0	0	0	0	0	0	0.846219	0.920221	0	0	0	0	0	0	0	0
HIGD1AP11	ENSG00000227644		processed_pseudogene	HIG1 hypoxia inducible domain family member 1A pseudogene 11 [Source:HGNC Symbol;Acc:HGNC:43006]	0	0	0	0							0	0	0	0	0	0	0	0	0	0	0	0	0	0	0	0	0	0	0	0	0
SLC1A7	ENSG00000162383	6512	protein_coding	solute carrier family 1 member 7 [Source:HGNC Symbol;Acc:HGNC:10945]	0.0565638	0.627434	0	0.312976	0.276703		0.157596		0.341302		0	0	0.395946	0	0	0	0	0	2.50974	0	0	0	0	0	0	0	0	0	0.537675	0	1.02721
CPT2	ENSG00000157184	1376	protein_coding	carnitine palmitoyltransferase 2 [Source:HGNC Symbol;Acc:HGNC:2330]	5.55057	8.18621	10.6944	7.09745	0.452993		0.808917	0.348521	0.151347	0.904506	2.82155	8.65343	13.4622	2.0284	3.79425	4.21317	3.88104	12.4368	3.76461	12.1443	4.39913	7.61597	10.1224	0	20.5036	15.2298	0	13.738	7.52745	2.92252	11.2993
CZIB	ENSG00000162384	54987	protein_coding	CXXC motif containing zinc binding protein [Source:HGNC Symbol;Acc:HGNC:26059]	49.0442	29.4924	28.823	26.5537	-0.695512	0.264681	-0.751118	0.142161	-0.993141	0.034336	32.4479	110.331	55.0365	40.568	45.531	26.6834	32.7117	36.4221	21.3328	24.2886	35.9262	26.2328	30.3673	46.3682	23.741	17.4055	33.4155	41.2141	27.9591	11.6901	18.4897
CZIB-DT	ENSG00000259818		lncRNA	CZIB divergent transcript [Source:HGNC Symbol;Acc:HGNC:55408]	0	0.222086	0	0.107535	0.258686		0		0.340128		0	0	0	0	0	0	0	0.888344	0	0	0	0	0	0	0	0	0	0	0.537675	0	0
MAGOH	ENSG00000162385	4116	protein_coding	mago homolog, exon junction complex subunit [Source:HGNC Symbol;Acc:HGNC:6815]	72.5134	52.4588	109.69	56.8125	-0.410253	0.657292	0.518742	0.474117	-0.381008	0.583322	59.2526	95.8058	73.2501	81.9473	77.4027	56.1756	63.76	61.2958	38.9009	54.6493	54.9891	48.2345	49.6919	399.65	31.295	19.5811	20.8847	96.1663	62.3703	77.934	26.7074
MAGOH-DT	ENSG00000226754	100507564	lncRNA	MAGOH divergent transcript [Source:HGNC Symbol;Acc:HGNC:49539]	0	0	0.169244	0	0		0.28927		0		0	0	0	0	0	0	0	0	0	0	0	0.846219	0	0	0	0	0	0	0	0	0
LRP8	ENSG00000157193	7804	protein_coding	LDL receptor related protein 8 [Source:HGNC Symbol;Acc:HGNC:6700]	7.09992	12.6874	14.3735	22.9946	0.764124		0.941084	0.181744	1.61075	0.00626897	10.5808	1.54525	5.1473	4.46248	2.27655	14.0439	11.6431	7.9951	15.0584	16.6984	10.9978	13.5395	9.20221	24.2881	22.6619	2.17568	18.7962	13.738	18.8186	38.967	24.6529
LRP8-DT	ENSG00000225675	105378732	lncRNA	LRP8 divergent transcript [Source:HGNC Symbol;Acc:HGNC:52561]	0	0	0	0							0	0	0	0	0	0	0	0	0	0	0	0	0	0	0	0	0	0	0	0	0
LINC02812	ENSG00000230138		lncRNA	long intergenic non-protein coding RNA 2812 [Source:HGNC Symbol;Acc:HGNC:54344]	0	0	1.47901	0.595111	0		0.849761		0.620022		0	0	0	0	0	0	0	0	0	0	0	0	0.920221	0	6.47483	0	0	0	0	1.94835	1.02721
SLC25A3P1	ENSG00000236253	163742	transcribed_processed_pseudogene	solute carrier family 25 member 3 pseudogene 1 [Source:HGNC Symbol;Acc:HGNC:26869]	0.485652	0	0.554315	0.789946	-0.167771		0.109287		0.288576		0	3.39956	0	0	0	0	0	0	0	0	0	1.69244	0	0	1.07914	0	0	0	0	2.92252	1.02721
DMRTB1	ENSG00000143006	63948	protein_coding	DMRT like family B with proline rich C-terminal 1 [Source:HGNC Symbol;Acc:HGNC:13913]	0	0	0	0							0	0	0	0	0	0	0	0	0	0	0	0	0	0	0	0	0	0	0	0	0
GLIS1	ENSG00000174332	148979	protein_coding	GLIS family zinc finger 1 [Source:HGNC Symbol;Acc:HGNC:29525]	11.5467	10.8322	5.67854	11.2608	-0.108312		-0.747743	0.461005	-0.642442	0.475087	15.5185	16.9978	12.6703	8.1136	6.82965	14.0439	6.65322	5.33007	11.2938	9.10821	17.5965	11.0009	5.52133	0	11.8705	0	0	41.2141	0	5.84505	9.24486
RNU7-95P	ENSG00000239007	106479062	snRNA	RNA, U7 small nuclear 95 pseudogene [Source:HGNC Symbol;Acc:HGNC:45629]	0	0	0	0							0	0	0	0	0	0	0	0	0	0	0	0	0	0	0	0	0	0	0	0	0
NDC1	ENSG00000058804	55706	protein_coding	NDC1 transmembrane nucleoporin [Source:HGNC Symbol;Acc:HGNC:25525]	59.7427	25.8193	42.8777	23.4974	-1.13375	0.0470909	-0.485067	0.394238	-1.31543	0.00422524	54.3149	132.892	40.3865	57.2009	66.7788	35.5779	31.0484	30.2037	15.0584	24.2886	33.7266	45.6958	37.7291	41.9522	23.741	65.2705	25.0616	27.4761	22.5823	33.1219	9.24486
YIPF1	ENSG00000058799	54432	protein_coding	Yip1 domain family member 1 [Source:HGNC Symbol;Acc:HGNC:25231]	46.2648	42.0674	59.6992	75.5045	-0.0995862	0.845652	0.345077	0.305549	0.791866	0.0033698	49.3772	35.8499	48.3055	44.2191	43.2545	49.6217	53.2257	56.854	43.9204	22.7705	44.7245	42.311	58.8941	61.8243	63.6692	71.7975	93.9811	41.2141	97.8568	63.3213	81.1493
DIO1	ENSG00000211452	1733	protein_coding	iodothyronine deiodinase 1 [Source:HGNC Symbol;Acc:HGNC:2883]	0	0	0.431655	0	0		0.363385		0		0	0	0	0	0	0	0	0	0	0	0	0	0	0	2.15828	0	0	0	0	0	0
HSPB11	ENSG00000081870	51668	protein_coding	heat shock protein family B (small) member 11 [Source:HGNC Symbol;Acc:HGNC:25019]	62.0626	52.9675	50.5779	35.0287	-0.218053	0.698267	-0.298365	0.490821	-1.1896	0.000425991	55.0203	39.8676	66.123	81.5416	72.8496	58.0481	60.9878	57.7424	51.4496	44.023	58.655	55.8505	49.6919	52.9922	35.6116	58.7434	16.7077	82.4282	17.2056	33.1219	25.6802
LRRC42	ENSG00000116212	115353	protein_coding	leucine rich repeat containing 42 [Source:HGNC Symbol;Acc:HGNC:28792]	57.1954	29.2303	21.1468	29.619	-0.932415	0.121119	-1.35329	0.00411819	-1.52082	0.000864608	55.7257	67.3731	68.1028	43.0021	53.8784	43.5361	68.7499	35.5338	20.0779	34.9148	26.3948	26.2328	23.9257	15.4561	16.1871	23.9325	2.08847	96.1663	15.0549	21.4318	13.3537
HNRNPA3P12	ENSG00000219102	100421395	processed_pseudogene	heterogeneous nuclear ribonucleoprotein A3 pseudogene 12 [Source:HGNC Symbol;Acc:HGNC:48758]	0	0	0	0							0	0	0	0	0	0	0	0	0	0	0	0	0	0	0	0	0	0	0	0	0
LDLRAD1	ENSG00000203985	388633	protein_coding	low density lipoprotein receptor class A domain containing 1 [Source:HGNC Symbol;Acc:HGNC:32069]	0.10077	0.7191	0.441602	0.205441	0.589275		0.371484		0.471659		0.705388	0	0	0	0	0	0	0.888344	1.25487	0	0.733188	0	0	2.20801	0	0	0	0	0	0	1.02721
TMEM59	ENSG00000116209	9528	protein_coding	transmembrane protein 59 [Source:HGNC Symbol;Acc:HGNC:1239]	475.195	386.973	304.398	250.198	-0.294599	0.28039	-0.63756	0.00109115	-0.910235	8.87712e-07	435.93	446.27	565.807	528.195	497.047	370.759	482.358	346.454	410.342	365.847	425.249	307.178	336.801	375.362	261.151	241.501	313.27	233.547	275.289	254.26	174.625
TCEANC2	ENSG00000116205	127428	protein_coding	transcription elongation factor A N-terminal and central domain containing 2 [Source:HGNC Symbol;Acc:HGNC:26494]	11.2261	14.1233	15.212	14.4446	0.306982		0.386771	0.621022	0.338962	0.639492	6.3485	6.49007	11.8784	15.4158	18.9713	5.61756	13.8609	11.5485	22.5876	10.6263	11.731	15.2319	14.7235	33.1202	8.63311	4.35136	22.9732	13.738	22.5823	7.7934	5.13603
MIR4781	ENSG00000283749	100616315	miRNA	microRNA 4781 [Source:HGNC Symbol;Acc:HGNC:41769]	0	0	0	0							0	0	0	0	0	0	0	0	0	0	0	0	0	0	0	0	0	0	0	0	0
CDCP2	ENSG00000157211	200008	protein_coding	CUB domain containing protein 2 [Source:HGNC Symbol;Acc:HGNC:27297]	0	0	0	0							0	0	0	0	0	0	0	0	0	0	0	0	0	0	0	0	0	0	0	0	0
CYB5RL	ENSG00000215883	606495	protein_coding	cytochrome b5 reductase like [Source:HGNC Symbol;Acc:HGNC:32220]	10.2835	9.36355	9.27787	2.95957	-0.122251		-0.097121	0.93527	-1.1909	0.074776	8.46466	11.7439	9.50271	6.49088	19.7301	12.1714	3.88104	11.5485	8.78408	7.59018	9.53144	14.3857	10.1224	13.2481	8.63311	0	0	0	3.76372	4.87087	6.16324
MRPL37	ENSG00000116221	51253	protein_coding	mitochondrial ribosomal protein L37 [Source:HGNC Symbol;Acc:HGNC:14034]	57.0845	99.4221	112.898	113.042	0.79435	0.0228613	0.946898	0.000744815	1.04539	0.000118072	54.3149	46.0486	49.4933	44.6248	53.1195	83.7952	68.1955	108.378	96.6249	81.9739	110.711	84.6219	80.9795	114.817	116.547	167.528	98.158	68.6902	106.46	166.584	125.319
SSBP3	ENSG00000157216	23648	protein_coding	single stranded DNA binding protein 3 [Source:HGNC Symbol;Acc:HGNC:15674]	213.56	232.931	254.401	156.134	0.119152	0.865984	0.234465	0.650911	-0.391569	0.359719	229.251	191.921	202.329	181.339	165.429	345.012	179.637	291.377	264.777	177.61	197.961	258.943	188.645	348.866	114.389	361.163	348.774	68.6902	100.545	118.849	143.809
SSBP3-AS1	ENSG00000198711	619518	lncRNA	SSBP3 antisense RNA 1 [Source:HGNC Symbol;Acc:HGNC:32328]	1.86678	0.9294	1.27569	0.821765	-0.35638		-0.22224	0.907226	-0.261243	0.857464	0.705388	12.362	0	0	0	0	0	0	0	1.51804	2.19956	2.53866	2.76066	0	1.07914	0	0	0	0	0	4.10882
LINC02784	ENSG00000235741		lncRNA	long intergenic non-protein coding RNA 2784 [Source:HGNC Symbol;Acc:HGNC:54304]	0	0	0.215828	0	0		0.28927		0		0	0	0	0	0	0	0	0	0	0	0	0	0	0	1.07914	0	0	0	0	0	0
HNRNPA1P63	ENSG00000227453		processed_pseudogene	heterogeneous nuclear ribonucleoprotein A1 pseudogene 63 [Source:HGNC Symbol;Acc:HGNC:48793]	0	0	0	0							0	0	0	0	0	0	0	0	0	0	0	0	0	0	0	0	0	0	0	0	0
ACOT11	ENSG00000162390	26027	protein_coding	acyl-CoA thioesterase 11 [Source:HGNC Symbol;Acc:HGNC:18156]	11.8822	29.4393	29.3327	19.1861	1.10325	0.27444	1.11092	0.188073	0.579591	0.530602	21.1617	0	7.91893	10.5477	9.86505	24.8109	8.87096	25.762	37.6461	24.2886	30.0607	29.6177	36.8088	64.0323	14.0288	2.17568	0	27.4761	30.1098	12.6643	25.6802
FAM151A	ENSG00000162391	338094	protein_coding	family with sequence similarity 151 member A [Source:HGNC Symbol;Acc:HGNC:25032]	0	0	0	0							0	0	0	0	0	0	0	0	0	0	0	0	0	0	0	0	0	0	0	0	0
MROH7	ENSG00000184313	374977	protein_coding	maestro heat like repeat family member 7 [Source:HGNC Symbol;Acc:HGNC:24802]	6.77304	16.2794	12.3879	18.0965	1.01549		0.719227	0.488361	0.686034	0.467481	11.9916	0	3.16757	11.7647	3.79425	11.7032	4.98991	9.77179	35.1363	12.1443	8.06507	14.3857	9.20221	24.2881	9.71224	4.35136	0	68.6902	9.67815	3.8967	8.21765
MROH7-TTC4	ENSG00000271723	100527960	protein_coding	MROH7-TTC4 readthrough (NMD candidate) [Source:HGNC Symbol;Acc:HGNC:49180]	0	0.313717	0	0.821765	0.260277		0		0.555029		0	0	0	0	0	0	0	0	1.25487	0	0	0	0	0	0	0	0	0	0	0	4.10882
TTC4	ENSG00000243725	7268	protein_coding	tetratricopeptide repeat domain 4 [Source:HGNC Symbol;Acc:HGNC:12394]	3.81634	5.24403	5.91243	3.48793	0.402121		0.553204	0.577975	0.027996	0.999747	3.52694	4.01766	1.18784	4.46248	6.82965	2.80878	3.88104	7.9951	2.50974	6.07214	4.39913	5.92353	8.28199	11.0401	4.31655	0	8.35387	0	0	2.92252	6.16324
PARS2	ENSG00000162396	25973	protein_coding	prolyl-tRNA synthetase 2, mitochondrial [Source:HGNC Symbol;Acc:HGNC:30563]	6.29199	10.6607	10.3655	4.31823	0.72797		0.665024	0.394957	-0.173818	0.817214	14.8132	3.09051	4.75136	2.43408	8.34735	5.61756	4.98991	10.6601	7.52921	7.59018	16.8633	15.2319	8.28199	4.41602	4.31655	19.5811	6.26541	0	6.4521	6.81922	2.05441
TTC22	ENSG00000006555	55001	protein_coding	tetratricopeptide repeat domain 22 [Source:HGNC Symbol;Acc:HGNC:26067]	116.925	116.4	80.8714	86.7459	-0.0123617	0.996739	-0.509072	0.36621	-0.311106	0.579805	107.219	74.7903	76.4176	68.1542	91.062	189.593	211.24	117.261	153.094	92.6002	102.646	88.0068	78.2188	86.1124	34.5324	117.487	154.547	0	38.7126	149.049	91.4213
LEXM	ENSG00000162398	163747	protein_coding	lymphocyte expansion molecule [Source:HGNC Symbol;Acc:HGNC:26854]	0.930345	0.313717	0	4.53177	-0.300171		-0.52251	0.579004	1.13762	0.36866	0	0	0	0	0.75885	1.87252	3.88104	0	1.25487	0	0	0	0	0	0	0	16.7077	0	0	3.8967	2.05441
DHCR24	ENSG00000116133	1718	protein_coding	24-dehydrocholesterol reductase [Source:HGNC Symbol;Acc:HGNC:2859]	292.322	332.48	241.314	406.993	0.177693	0.790696	-0.269214	0.584118	0.495374	0.213135	412.652	378.897	193.618	177.688	252.697	271.983	358.719	354.449	286.11	435.676	253.683	243.711	192.326	176.641	143.525	450.366	634.894	109.904	391.965	501.7	396.502
DHCR24-DT	ENSG00000233203		lncRNA	DHCR24 divergent transcript [Source:HGNC Symbol;Acc:HGNC:53969]	0	0.183297	0	0.410882	0.262321		0		0.412623		0	0	0	0	0	0	0	0	0	0	0.733188	0	0	0	0	0	0	0	0	0	2.05441
TMEM61	ENSG00000143001	199964	protein_coding	transmembrane protein 61 [Source:HGNC Symbol;Acc:HGNC:27296]	0	0	0	0							0	0	0	0	0	0	0	0	0	0	0	0	0	0	0	0	0	0	0	0	0
BSND	ENSG00000162399	7809	protein_coding	barttin CLCNK type accessory subunit beta [Source:HGNC Symbol;Acc:HGNC:16512]	0	1.47695	1.1883	0.624975	1.47672		1.39281		1.31419		0	0	0	0	0	0	0	0.888344	5.01948	0	0	0.846219	1.84044	0	1.07914	2.17568	0	0	2.1507	0.974175	0
PCSK9	ENSG00000169174	255738	protein_coding	proprotein convertase subtilisin/kexin type 9 [Source:HGNC Symbol;Acc:HGNC:20001]	1.86377	2.0938	1.51198	1.17962	0.0900944		-0.120607	0.940131	-0.0916078	0.944925	5.64311	0	1.58379	2.43408	2.27655	0	1.10887	0.888344	0	4.55411	2.93275	3.38488	0.920221	0	1.07914	2.17568	0	0	0	4.87087	1.02721
USP24	ENSG00000162402	23358	protein_coding	ubiquitin specific peptidase 24 [Source:HGNC Symbol;Acc:HGNC:12623]	29.956	32.1087	30.2888	34.4473	0.0763426	0.925917	0.0763558	0.910389	0.232259	0.65605	35.2694	31.2141	21.777	24.3408	49.3253	20.5977	27.1673	27.5387	30.1169	54.6493	16.1301	38.9261	38.6493	15.4561	41.0072	17.4055	48.0348	27.4761	42.4763	22.406	31.8434
MIR4422HG	ENSG00000231090	109729135	lncRNA	MIR4422 host gene [Source:HGNC Symbol;Acc:HGNC:53113]	0	0	0	0.417694	0		0		0.336793		0	0	0	0	0	0	0	0	0	0	0	0	0	0	0	0	2.08847	0	0	0	0
GYG1P3	ENSG00000231095		processed_pseudogene	glycogenin 1 pseudogene 3 [Source:HGNC Symbol;Acc:HGNC:39711]	0	0	0.215828	0	0		0.28927		0		0	0	0	0	0	0	0	0	0	0	0	0	0	0	1.07914	0	0	0	0	0	0
MIR4422	ENSG00000265822	100616272	miRNA	microRNA 4422 [Source:HGNC Symbol;Acc:HGNC:41654]	0	0	0	0							0	0	0	0	0	0	0	0	0	0	0	0	0	0	0	0	0	0	0	0	0
GOT2P1	ENSG00000231900	645538	processed_pseudogene	GOT2 pseudogene 1 [Source:HGNC Symbol;Acc:HGNC:4434]	0	0	0	0							0	0	0	0	0	0	0	0	0	0	0	0	0	0	0	0	0	0	0	0	0
MTCO2P34	ENSG00000232198	109729142	processed_pseudogene	MT-CO2 pseudogene 34 [Source:HGNC Symbol;Acc:HGNC:52316]	0	0	0	0							0	0	0	0	0	0	0	0	0	0	0	0	0	0	0	0	0	0	0	0	0
RN7SKP291	ENSG00000199831		misc_RNA	RN7SK pseudogene 291 [Source:HGNC Symbol;Acc:HGNC:46015]	0	0	0	0							0	0	0	0	0	0	0	0	0	0	0	0	0	0	0	0	0	0	0	0	0
RNU6-830P	ENSG00000252162	106480613	snRNA	RNA, U6 small nuclear 830, pseudogene [Source:HGNC Symbol;Acc:HGNC:47793]	0	0	0	0							0	0	0	0	0	0	0	0	0	0	0	0	0	0	0	0	0	0	0	0	0
LINC01755	ENSG00000233079	105378738	lncRNA	long intergenic non-protein coding RNA 1755 [Source:HGNC Symbol;Acc:HGNC:52543]	0	0	0	0							0	0	0	0	0	0	0	0	0	0	0	0	0	0	0	0	0	0	0	0	0
LINC01753	ENSG00000230250	105378739	lncRNA	long intergenic non-protein coding RNA 1753 [Source:HGNC Symbol;Acc:HGNC:52541]	0	0	0	0							0	0	0	0	0	0	0	0	0	0	0	0	0	0	0	0	0	0	0	0	0
PIGQP1	ENSG00000227104	106480812	transcribed_unprocessed_pseudogene	phosphatidylinositol glycan anchor biosynthesis class Q pseudogene 1 [Source:HGNC Symbol;Acc:HGNC:45157]	0	0	0	0							0	0	0	0	0	0	0	0	0	0	0	0	0	0	0	0	0	0	0	0	0
RPSAP20	ENSG00000229871	127406	processed_pseudogene	ribosomal protein SA pseudogene 20 [Source:HGNC Symbol;Acc:HGNC:35595]	0.0668757	0	0	0	0.11024		0.149287		0.19681		0	0	0	0	0	0.46813	0	0	0	0	0	0	0	0	0	0	0	0	0	0	0
LINC01767	ENSG00000223956	105378744	lncRNA	long intergenic non-protein coding RNA 1767 [Source:HGNC Symbol;Acc:HGNC:52557]	0	0.222086	0	1.43516	0.333194		0		0.930481		0	0	0	0	0	0	0	0.888344	0	0	0	0	0	0	0	0	0	0	3.22605	2.92252	1.02721
PLPP3	ENSG00000162407	8613	protein_coding	phospholipid phosphatase 3 [Source:HGNC Symbol;Acc:HGNC:9229]	205.942	128.899	181.74	156.657	-0.65007	0.216699	-0.175594	0.761847	-0.404027	0.361524	249.708	254.658	224.898	172.82	187.436	93.1578	258.921	89.7228	150.584	160.912	114.377	168.398	248.46	234.049	138.13	119.663	313.27	164.856	56.4559	111.056	137.646
RPL21P23	ENSG00000236776	100270879	processed_pseudogene	ribosomal protein L21 pseudogene 23 [Source:HGNC Symbol;Acc:HGNC:36205]	2.93801	0.379509	1.04506	2.06044	-1.16249		-0.735535	0.632767	-0.264027	0.915466	1.41078	0	0	3.24544	6.82965	1.87252	7.20765	0	0	1.51804	0	3.38488	1.84044	0	0	0	8.35387	0	0	1.94835	0
RPL23AP85	ENSG00000224980	100419650	processed_pseudogene	ribosomal protein L23a pseudogene 85 [Source:HGNC Symbol;Acc:HGNC:51576]	0	0	0	0							0	0	0	0	0	0	0	0	0	0	0	0	0	0	0	0	0	0	0	0	0
PRKAA2	ENSG00000162409	5563	protein_coding	protein kinase AMP-activated catalytic subunit alpha 2 [Source:HGNC Symbol;Acc:HGNC:9377]	7.78119	15.1552	10.7196	5.86015	0.823708		0.435212	0.622021	-0.673866	0.346602	1.41078	12.053	5.54325	7.70792	9.86505	11.2351	6.65322	22.2086	13.8036	12.1443	12.4642	17.7706	19.3246	13.2481	1.07914	2.17568	4.17694	13.738	4.3014	1.94835	5.13603
FYB2	ENSG00000187889	199920	protein_coding	FYN binding protein 2 [Source:HGNC Symbol;Acc:HGNC:27295]	0.628557	1.75305	0	0.107535	0.464265		-0.368246		-0.122598		0	0	0.395946	0	0	2.34065	1.6633	0	2.50974	3.03607	1.46638	0	0	0	0	0	0	0	0.537675	0	0
C8A	ENSG00000157131	731	protein_coding	complement C8 alpha chain [Source:HGNC Symbol;Acc:HGNC:1352]	0	0	0	0							0	0	0	0	0	0	0	0	0	0	0	0	0	0	0	0	0	0	0	0	0
C8B	ENSG00000021852	732	protein_coding	complement C8 beta chain [Source:HGNC Symbol;Acc:HGNC:1353]	0	0	0	0							0	0	0	0	0	0	0	0	0	0	0	0	0	0	0	0	0	0	0	0	0
DAB1	ENSG00000173406	1600	protein_coding	DAB adaptor protein 1 [Source:HGNC Symbol;Acc:HGNC:2661]	0.346022	0	0.169244	0	-0.0897964		0.00651021		-0.012413		0	0	0	0	0.75885	0	1.6633	0	0	0	0	0.846219	0	0	0	0	0	0	0	0	0
RPS20P5	ENSG00000236888		processed_pseudogene	ribosomal protein S20 pseudogene 5 [Source:HGNC Symbol;Acc:HGNC:36367]	0	0	0.184044	0	0		0.28927		0		0	0	0	0	0	0	0	0	0	0	0	0	0.920221	0	0	0	0	0	0	0	0
DAB1-AS1	ENSG00000226759	101926890	lncRNA	DAB1 antisense RNA 1 [Source:HGNC Symbol;Acc:HGNC:49443]	0	0	0	0							0	0	0	0	0	0	0	0	0	0	0	0	0	0	0	0	0	0	0	0	0
HNRNPA1P6	ENSG00000229887	729423	transcribed_unprocessed_pseudogene	heterogeneous nuclear ribonucleoprotein A1 pseudogene 6 [Source:HGNC Symbol;Acc:HGNC:5032]	0	0	0	0							0	0	0	0	0	0	0	0	0	0	0	0	0	0	0	0	0	0	0	0	0
RPS26P15	ENSG00000223416		processed_pseudogene	ribosomal protein S26 pseudogene 15 [Source:HGNC Symbol;Acc:HGNC:35680]	0.296019	0.183297	0	0	0.0410484		-0.00323382		0.0460255		0	0	0	0	1.5177	0	0.554435	0	0	0	0.733188	0	0	0	0	0	0	0	0	0	0
OMA1	ENSG00000162600	115209	protein_coding	OMA1 zinc metallopeptidase [Source:HGNC Symbol;Acc:HGNC:29661]	13.9762	16.2583	28.2789	7.65619	0.193926	0.855364	0.875991	0.160306	-0.579759	0.372705	20.4563	8.03533	16.6297	10.9534	15.9359	10.2989	15.5242	15.9902	10.039	25.8066	13.1974	6.76975	23.9257	61.8243	9.71224	39.1623	14.6193	0	5.91442	13.6384	4.10882
RN7SL713P	ENSG00000264128	106480381	misc_RNA	RNA, 7SL, cytoplasmic 713, pseudogene [Source:HGNC Symbol;Acc:HGNC:46729]	0	0	0	0							0	0	0	0	0	0	0	0	0	0	0	0	0	0	0	0	0	0	0	0	0
TACSTD2	ENSG00000184292	4070	protein_coding	tumor associated calcium signal transducer 2 [Source:HGNC Symbol;Acc:HGNC:11530]	1356.07	888.643	442.925	772	-0.584217	0.423206	-1.51608	0.00152816	-0.754214	0.138336	1247.83	1089.71	1280.49	862.07	1158.01	1248.5	2605.84	799.51	995.111	698.296	1061.66	533.964	481.276	609.411	224.461	365.515	1054.68	13.738	1443.12	778.365	570.099
MYSM1	ENSG00000162601	114803	protein_coding	Myb like, SWIRM and MPN domains 1 [Source:HGNC Symbol;Acc:HGNC:29401]	31.2997	37.2094	46.1811	41.1569	0.245765	0.698039	0.535591	0.214019	0.349447	0.429488	34.564	24.415	24.5487	31.643	36.4248	24.8109	42.6915	29.3154	46.4301	36.4329	36.6594	40.6185	43.2504	35.3282	42.0864	69.6218	8.35387	54.9521	33.8735	42.8637	65.7412
JUN	ENSG00000177606	3725	protein_coding	Jun proto-oncogene, AP-1 transcription factor subunit [Source:HGNC Symbol;Acc:HGNC:6204]	194.256	117.25	107.217	229.833	-0.613981	0.571258	-0.730943	0.395632	0.174182	0.835788	261.699	95.8058	307.254	215.822	228.414	7.9582	242.842	61.2958	32.6266	227.705	147.371	136.241	64.4155	130.273	189.928	15.2298	79.3618	425.879	263.998	172.429	207.496
LINC01135	ENSG00000234807		lncRNA	long intergenic non-protein coding RNA 1135 [Source:HGNC Symbol;Acc:HGNC:49450]	4.63543	6.3696	3.83851	1.16901	0.288407		-0.176022	0.909363	-1.00883	0.269198	2.11617	0	5.93919	3.65112	4.5531	8.42633	7.76209	6.21841	5.01948	9.10821	5.13232	5.92353	4.60111	0	4.31655	4.35136	0	0	0	5.84505	0
LINC02777	ENSG00000232453	105378753	lncRNA	long intergenic non-protein coding RNA 2777 [Source:HGNC Symbol;Acc:HGNC:54297]	1.64072	1.6215	3.9541	2.75642	0.131055		0.966217	0.414439	0.792566	0.478569	2.11617	0	3.16757	2.43408	2.27655	0.936259	0.554435	1.77669	2.50974	0	2.19956	12.6933	2.76066	0	4.31655	0	0	0	10.7535	0.974175	2.05441
LINC01358	ENSG00000237352		lncRNA	long intergenic non-protein coding RNA 1358 [Source:HGNC Symbol;Acc:HGNC:50589]	0.306851	0.379509	1.95588	0.616324	0.192742		1.02858		0.610009		0	0	1.18784	0.40568	0	0	0.554435	0	0	1.51804	0	0	0	2.20801	5.39569	2.17568	0	0	0	0	3.08162
PHB1P3	ENSG00000228121		processed_pseudogene	PHB1 pseudogene 3 [Source:HGNC Symbol;Acc:HGNC:8915]	0	0	0	0							0	0	0	0	0	0	0	0	0	0	0	0	0	0	0	0	0	0	0	0	0
FGGY-DT	ENSG00000224609	729467	lncRNA	FGGY divergent transcript [Source:HGNC Symbol;Acc:HGNC:55265]	2.81948	1.55683	0.184044	0.77934	-0.474409		-1.05139		-0.593229		0	16.9978	1.97973	0	0.75885	0	0	0	2.50974	1.51804	2.19956	0	0.920221	0	0	0	0	0	0	3.8967	0
FGGY	ENSG00000172456	55277	protein_coding	FGGY carbohydrate kinase domain containing [Source:HGNC Symbol;Acc:HGNC:25610]	28.7861	32.8493	14.1122	7.17805	0.152014	0.842414	-0.899916	0.113785	-1.58755	0.00230029	22.5724	19.7793	40.7825	15.8215	37.9425	43.5361	21.0685	39.9755	33.8815	31.8788	25.6616	20.3093	29.4471	11.0401	3.23741	6.52705	8.35387	0	8.6028	10.7159	8.21765
MIR4711	ENSG00000266150	100616409	miRNA	microRNA 4711 [Source:HGNC Symbol;Acc:HGNC:41847]	0	0	0	0							0	0	0	0	0	0	0	0	0	0	0	0	0	0	0	0	0	0	0	0	0
HOOK1	ENSG00000134709	51361	protein_coding	hook microtubule tethering protein 1 [Source:HGNC Symbol;Acc:HGNC:19884]	44.2703	31.3572	20.8628	14.5266	-0.495596	0.513807	-1.03505	0.0498203	-1.59738	0.00111928	24.6886	62.4283	43.1581	39.3509	40.9779	38.8548	60.4334	45.3056	23.8425	37.9509	18.3297	16.0782	31.2875	33.1202	12.9497	10.8784	31.327	13.738	3.76372	15.5868	8.21765
CYP2J2	ENSG00000134716	1573	protein_coding	cytochrome P450 family 2 subfamily J member 2 [Source:HGNC Symbol;Acc:HGNC:2634]	0.846312	0.366594	1.01546	1.20083	-0.184458		0.138665		0.329275		0	0	0	0.81136	0	2.34065	2.77217	0	0	0	1.46638	5.07732	0	0	0	0	0	0	0	2.92252	3.08162
RN7SL475P	ENSG00000265535	106481845	misc_RNA	RNA, 7SL, cytoplasmic 475, pseudogene [Source:HGNC Symbol;Acc:HGNC:46491]	0	0	0	0							0	0	0	0	0	0	0	0	0	0	0	0	0	0	0	0	0	0	0	0	0
C1orf87	ENSG00000162598	127795	protein_coding	chromosome 1 open reading frame 87 [Source:HGNC Symbol;Acc:HGNC:28547]	2.61311	1.17736	0	0.632764	-0.622343		-1.32696	0.23401	-0.749105	0.599168	2.11617	0	5.93919	0.40568	0	9.83072	0	1.77669	0	0	2.93275	0	0	0	0	0	2.08847	0	1.07535	0	0
PGBD4P8	ENSG00000229332		processed_pseudogene	piggyBac transposable element derived 4 pseudogene 8 [Source:HGNC Symbol;Acc:HGNC:44075]	0	0	0	0							0	0	0	0	0	0	0	0	0	0	0	0	0	0	0	0	0	0	0	0	0
LINC02778	ENSG00000238242		lncRNA	long intergenic non-protein coding RNA 2778 [Source:HGNC Symbol;Acc:HGNC:54298]	0.622789	2.457	0.169244	0	0.735762		-0.195417		-0.177599		0	0	0.791893	0	0.75885	2.80878	0	7.10675	1.25487	0	1.46638	0.846219	0	0	0	0	0	0	0	0	0
LINC01748	ENSG00000226476	105378763	lncRNA	long intergenic non-protein coding RNA 1748 [Source:HGNC Symbol;Acc:HGNC:52535]	2.65974	1.98692	0.435136	0.417694	-0.398401		-1.24877	0.254059	-1.02386	0.30944	0	13.2892	1.18784	0.40568	1.5177	0	2.21774	2.66503	3.76461	1.51804	0	0	0	0	0	2.17568	2.08847	0	0	0	0
NFIA	ENSG00000162599	4774	protein_coding	nuclear factor I A [Source:HGNC Symbol;Acc:HGNC:7784]	162.184	277.302	274.839	174.064	0.749744	0.0929147	0.738444	0.0460536	0.100197	0.839626	215.849	98.8963	133.038	179.716	209.443	189.124	109.224	328.687	286.11	265.656	228.755	256.404	340.482	355.49	167.266	254.555	254.793	164.856	65.5963	134.436	250.638
NFIA-AS2	ENSG00000237928	100996570	lncRNA	NFIA antisense RNA 2 [Source:HGNC Symbol;Acc:HGNC:40401]	0.341508	0.627434	0	0	0.0608784		-0.0625445		-0.00730292		0.705388	0	0	1.21704	0	0.46813	0	0	2.50974	0	0	0	0	0	0	0	0	0	0	0	0
NFIA-AS1	ENSG00000237853	645030	lncRNA	NFIA antisense RNA 1 [Source:HGNC Symbol;Acc:HGNC:40402]	0.543839	0	1.74055	0	-0.209816		0.220885		-0.111873		0.705388	0	1.58379	0	1.5177	0	0	0	0	0	0	0	0	0	0	8.70273	0	0	0	0	0
TM2D1	ENSG00000162604	83941	protein_coding	TM2 domain containing 1 [Source:HGNC Symbol;Acc:HGNC:24142]	82.2449	55.2973	53.3182	32.1204	-0.563325	0.198645	-0.631679	0.078771	-1.08627	0.000897757	71.2442	77.5718	109.281	84.3814	106.239	44.9405	82.0564	51.524	57.724	57.6854	54.2559	41.4647	38.6493	66.2403	63.6692	56.5677	31.327	0	28.4968	54.5538	46.2243
PATJ-DT	ENSG00000271200		lncRNA	PATJ divergent transcript [Source:HGNC Symbol;Acc:HGNC:55256]	3.23995	4.36748	1.73129	1.00599	0.244377		-0.556998	0.677757	-0.681329	0.525725	11.2862	0	1.18784	5.67952	3.0354	0.936259	0.554435	5.33007	6.27434	0	5.8655	3.38488	0.920221	0	0	4.35136	0	0	0	1.94835	3.08162
PATJ	ENSG00000132849	10207	protein_coding	PATJ crumbs cell polarity complex component [Source:HGNC Symbol;Acc:HGNC:28881]	81.0551	101.379	110.3	67.6085	0.314572	0.559222	0.421313	0.305514	-0.164114	0.70895	98.049	56.2473	71.2703	89.6552	76.6439	109.542	65.9777	86.1694	107.919	94.1182	117.31	124.394	104.905	114.817	48.5612	158.825	104.423	27.4761	40.8633	58.4505	106.829
RNU6-414P	ENSG00000200575	106479749	snRNA	RNA, U6 small nuclear 414, pseudogene [Source:HGNC Symbol;Acc:HGNC:47377]	0	0	0	0							0	0	0	0	0	0	0	0	0	0	0	0	0	0	0	0	0	0	0	0	0
RNU6-1177P	ENSG00000212360	106480645	snRNA	RNA, U6 small nuclear 1177, pseudogene [Source:HGNC Symbol;Acc:HGNC:48140]	0	0	0	0							0	0	0	0	0	0	0	0	0	0	0	0	0	0	0	0	0	0	0	0	0
LAMTOR5P1	ENSG00000236646		processed_pseudogene	late endosomal/lysosomal adaptor, MAPK and MTOR activator 5 pseudogene 1 [Source:HGNC Symbol;Acc:HGNC:31854]	0	0	0	0							0	0	0	0	0	0	0	0	0	0	0	0	0	0	0	0	0	0	0	0	0
RN7SL180P	ENSG00000242860	106480970	misc_RNA	RNA, 7SL, cytoplasmic 180, pseudogene [Source:HGNC Symbol;Acc:HGNC:46196]	3.29541	12.6887	8.45031	7.42427	1.71257		1.22948	0.0822699	1.15477	0.0922502	3.52694	6.79912	2.77162	2.83976	2.27655	3.74504	1.10887	9.77179	11.2938	10.6263	19.0629	10.1546	15.6438	11.0401	3.23741	2.17568	16.7077	0	5.37675	6.81922	8.21765
MIR3116-1	ENSG00000263908	100422902	miRNA	microRNA 3116-1 [Source:HGNC Symbol;Acc:HGNC:38200]	0	0	0	0							0	0	0	0	0	0	0	0	0	0	0	0	0	0	0	0	0	0	0	0	0
MIR3116-2	ENSG00000283690	100422946	miRNA	microRNA 3116-2 [Source:HGNC Symbol;Acc:HGNC:38318]	0	0	0	0							0	0	0	0	0	0	0	0	0	0	0	0	0	0	0	0	0	0	0	0	0
PIGPP2	ENSG00000234204		processed_pseudogene	phosphatidylinositol glycan anchor biosynthesis class P pseudogene 2 [Source:HGNC Symbol;Acc:HGNC:45154]	0	0	0	0							0	0	0	0	0	0	0	0	0	0	0	0	0	0	0	0	0	0	0	0	0
RPS15AP7	ENSG00000234088	100271142	processed_pseudogene	ribosomal protein S15a pseudogene 7 [Source:HGNC Symbol;Acc:HGNC:35648]	0.123355	0	0	0.821765	0.0747056		0.0973164		0.44197		0	0.309051	0	0	0	0	0.554435	0	0	0	0	0	0	0	0	0	0	0	0	0	4.10882
L1TD1	ENSG00000240563	54596	protein_coding	LINE1 type transposase domain containing 1 [Source:HGNC Symbol;Acc:HGNC:25595]	0	0	0.942868	0	0		0.502839		0		0	0	0	0	0	0	0	0	0	0	0	2.53866	0	0	0	2.17568	0	0	0	0	0
KANK4	ENSG00000132854	163782	protein_coding	KN motif and ankyrin repeat domains 4 [Source:HGNC Symbol;Acc:HGNC:27263]	1.47366	4.00549	1.6268	12.8133	0.879768		0.272359	0.920573	2.02362	0.0511632	0.705388	0	0	4.0568	2.27655	3.27691	0	0	1.25487	3.03607	11.731	1.69244	6.44155	0	0	0	0	0	50.0038	5.84505	8.21765
RNU6-371P	ENSG00000201153	106479731	snRNA	RNA, U6 small nuclear 371, pseudogene [Source:HGNC Symbol;Acc:HGNC:47334]	0	0	0	0							0	0	0	0	0	0	0	0	0	0	0	0	0	0	0	0	0	0	0	0	0
USP1	ENSG00000162607	7398	protein_coding	ubiquitin specific peptidase 1 [Source:HGNC Symbol;Acc:HGNC:12607]	43.8194	39.6126	54.8577	19.0041	-0.130329	0.878161	0.269227	0.628168	-1.18767	0.00696097	50.0826	55.3201	39.1987	40.568	62.9846	28.0878	30.4939	40.8638	50.1948	19.7345	47.6572	32.1563	40.4897	46.3682	35.6116	119.663	6.26541	27.4761	19.3563	22.406	19.5169
DOCK7	ENSG00000116641	85440	protein_coding	dedicator of cytokinesis 7 [Source:HGNC Symbol;Acc:HGNC:19190]	28.2756	17.9046	30.9875	24.4666	-0.560719	0.514432	0.151081	0.861449	-0.0974457	0.907575	32.4479	2.47241	30.4879	30.426	43.2545	26.6834	32.1572	22.2086	13.8036	12.1443	23.462	34.695	44.1706	22.0801	49.6404	4.35136	12.5308	13.738	26.8837	31.1736	38.0066
ANGPTL3	ENSG00000132855	27329	protein_coding	angiopoietin like 3 [Source:HGNC Symbol;Acc:HGNC:491]	0	0	0	0.205441	0		0		0.336793		0	0	0	0	0	0	0	0	0	0	0	0	0	0	0	0	0	0	0	0	1.02721
DOCK7-DT	ENSG00000235545	121832810	lncRNA	DOCK7 divergent transcript [Source:HGNC Symbol;Acc:HGNC:55670]	0.64739	1.47699	1.42054	1.60013	0.771242		0.682677	0.633835	1.07895	0.325998	1.41078	0	0.791893	0.81136	1.5177	0	0	2.66503	2.50974	0	0.733188	0.846219	1.84044	4.41602	0	0	0	0	1.07535	4.87087	2.05441
ATG4C	ENSG00000125703	84938	protein_coding	autophagy related 4C cysteine peptidase [Source:HGNC Symbol;Acc:HGNC:16040]	7.57349	9.44338	5.74111	2.44017	0.22018		-0.249028	0.841562	-0.947377	0.264484	4.93772	0.309051	15.8379	9.33064	10.6239	4.21317	7.76209	9.77179	6.27434	13.6623	8.06507	12.6933	7.36177	0	6.47483	2.17568	0	0	4.3014	5.84505	2.05441
LINC01739	ENSG00000229537	105378769	lncRNA	long intergenic non-protein coding RNA 1739 [Source:HGNC Symbol;Acc:HGNC:52527]	0	0	0.184044	2.74761	0		0.30948		0.359803		0	0	0	0	0	0	0	0	0	0	0	0	0.920221	0	0	0	0	13.738	0	0	0
LINC00466	ENSG00000224209	199899	lncRNA	long intergenic non-protein coding RNA 466 [Source:HGNC Symbol;Acc:HGNC:27294]	0.0668757	0	0.169244	0	0.116265		0.222971		0.199633		0	0	0	0	0	0.46813	0	0	0	0	0	0.846219	0	0	0	0	0	0	0	0	0
RNA5SP49	ENSG00000252259	100873288	rRNA_pseudogene	RNA, 5S ribosomal pseudogene 49 [Source:HGNC Symbol;Acc:HGNC:42825]	0	0	0	0							0	0	0	0	0	0	0	0	0	0	0	0	0	0	0	0	0	0	0	0	0
RPSAP65	ENSG00000223683	107075109	processed_pseudogene	ribosomal protein SA pseudogene 65 [Source:HGNC Symbol;Acc:HGNC:51914]	0	0	0	0							0	0	0	0	0	0	0	0	0	0	0	0	0	0	0	0	0	0	0	0	0
FOXD3-AS1	ENSG00000230798	100996301	lncRNA	FOXD3 antisense RNA 1 [Source:HGNC Symbol;Acc:HGNC:40241]	0	0	0	0.51744	0		0		0.525145		0	0	0	0	0	0	0	0	0	0	0	0	0	0	0	0	0	0	1.61302	0.974175	0
FOXD3	ENSG00000187140	27022	protein_coding	forkhead box D3 [Source:HGNC Symbol;Acc:HGNC:3804]	0	0	0	0							0	0	0	0	0	0	0	0	0	0	0	0	0	0	0	0	0	0	0	0	0
MIR6068	ENSG00000275836	102464823	miRNA	microRNA 6068 [Source:HGNC Symbol;Acc:HGNC:50261]	0	0	0	0							0	0	0	0	0	0	0	0	0	0	0	0	0	0	0	0	0	0	0	0	0
ALG6	ENSG00000088035	29929	protein_coding	ALG6 alpha-1,3-glucosyltransferase [Source:HGNC Symbol;Acc:HGNC:23157]	21.5251	27.9176	23.769	22.7716	0.354447	0.678278	0.167844	0.839538	0.031747	0.974744	35.2694	2.78146	32.8635	21.501	18.9713	15.4483	23.8407	18.6552	20.0779	31.8788	41.0585	37.2336	18.4044	24.2881	30.2159	8.70273	29.2386	27.4761	23.12	16.561	17.4625
ITGB3BP	ENSG00000142856	23421	protein_coding	integrin subunit beta 3 binding protein [Source:HGNC Symbol;Acc:HGNC:6157]	30.1358	30.7848	24.9777	25.7322	0.0137835	0.984887	-0.216027	0.731353	-0.357935	0.489897	40.9125	12.362	31.6757	32.8601	29.5952	40.2592	23.2863	36.4221	25.0974	44.023	17.5965	22.0017	45.0908	22.0801	22.6619	13.0541	18.7962	41.2141	16.6679	26.3027	25.6802
EFCAB7	ENSG00000203965	84455	protein_coding	EF-hand calcium binding domain 7 [Source:HGNC Symbol;Acc:HGNC:29379]	6.78754	8.1755	3.00132	12.4352	0.170395		-0.816298	0.419758	-0.290129	0.786116	5.64311	12.362	5.1473	3.65112	7.5885	7.02195	6.09878	3.55338	11.2938	7.59018	10.2646	4.2311	6.44155	0	2.15828	2.17568	0	54.9521	4.3014	2.92252	0
RN7SL488P	ENSG00000264271	106479401	misc_RNA	RNA, 7SL, cytoplasmic 488, pseudogene [Source:HGNC Symbol;Acc:HGNC:46504]	0	0.183297	0.169244	0	0.258686		0.292604		0		0	0	0	0	0	0	0	0	0	0	0.733188	0.846219	0	0	0	0	0	0	0	0	0
RNU7-123P	ENSG00000251720	106479071	snRNA	RNA, U7 small nuclear 123 pseudogene [Source:HGNC Symbol;Acc:HGNC:45657]	0	0	0	0							0	0	0	0	0	0	0	0	0	0	0	0	0	0	0	0	0	0	0	0	0
DLEU2L	ENSG00000116652		lncRNA	deleted in lymphocytic leukemia 2 like [Source:HGNC Symbol;Acc:HGNC:13225]	0.463529	0.313717	2.448	5.56881	0.210295		1.25854	0.286163	1.97464	0.0618092	1.41078	0	0	0.81136	0	0.46813	0.554435	0	1.25487	0	0	0.846219	2.76066	0	8.63311	0	22.9732	0	0	4.87087	0
PGM1	ENSG00000079739	5236	protein_coding	phosphoglucomutase 1 [Source:HGNC Symbol;Acc:HGNC:8905]	68.4399	72.6529	69.6685	64.5173	0.0804186	0.919026	0.0165677	0.983688	0.00773746	0.992401	59.958	31.2141	88.296	81.136	87.2678	70.2195	60.9878	57.7424	90.3506	72.8657	69.6529	64.3127	62.575	72.8643	55.036	93.5543	31.327	41.2141	165.066	42.8637	42.1155
RN7SL130P	ENSG00000244256	106479269	misc_RNA	RNA, 7SL, cytoplasmic 130, pseudogene [Source:HGNC Symbol;Acc:HGNC:46146]	0	0.771977	1.57498	0.205441	0.906548		1.20686		0.728744		0	0	0	0	0	0	0	0.888344	0	0	2.19956	2.53866	0.920221	4.41602	0	0	0	0	0	0	1.02721
ROR1	ENSG00000185483	4919	protein_coding	receptor tyrosine kinase like orphan receptor 1 [Source:HGNC Symbol;Acc:HGNC:10256]	0.797478	0.810766	5.82973	4.55496	0.354819		1.89136	0.0757983	1.74995	0.0839766	0	0.309051	1.18784	0	0.75885	0	3.32661	1.77669	0	0	1.46638	6.76975	1.84044	0	16.1871	4.35136	8.35387	0	12.3665	0	2.05441
CFL1P3	ENSG00000228056		processed_pseudogene	cofilin 1 pseudogene 3 [Source:HGNC Symbol;Acc:HGNC:1879]	0	0	0	0							0	0	0	0	0	0	0	0	0	0	0	0	0	0	0	0	0	0	0	0	0
RNU6-809P	ENSG00000207190	106479924	snRNA	RNA, U6 small nuclear 809, pseudogene [Source:HGNC Symbol;Acc:HGNC:47772]	0	0	0	0							0	0	0	0	0	0	0	0	0	0	0	0	0	0	0	0	0	0	0	0	0
ROR1-AS1	ENSG00000223949	101927034	lncRNA	ROR1 antisense RNA 1 [Source:HGNC Symbol;Acc:HGNC:40508]	0.527866	0.183297	2.14119	6.24714	0.0404062		1.23258	0.301539	1.97383	0.0505325	0	0	0.395946	0	2.27655	0.46813	0.554435	0	0	0	0.733188	4.2311	0	0	6.47483	0	0	13.738	13.4419	0.974175	3.08162
UBE2U	ENSG00000177414	148581	protein_coding	ubiquitin conjugating enzyme E2 U [Source:HGNC Symbol;Acc:HGNC:28559]	0.079205	0	0	0	0.11024		0.149287		0.19681		0	0	0	0	0	0	0.554435	0	0	0	0	0	0	0	0	0	0	0	0	0	0
RNU7-62P	ENSG00000238653		snRNA	RNA, U7 small nuclear 62 pseudogene [Source:HGNC Symbol;Acc:HGNC:34158]	0	0	0	0							0	0	0	0	0	0	0	0	0	0	0	0	0	0	0	0	0	0	0	0	0
CACHD1	ENSG00000158966	57685	protein_coding	cache domain containing 1 [Source:HGNC Symbol;Acc:HGNC:29314]	42.2024	37.2494	31.044	20.9521	-0.176687	0.869678	-0.419447	0.551329	-0.932798	0.0979057	53.6095	6.18102	52.2649	34.0771	65.2611	37.4504	46.5725	30.2037	42.6655	39.4689	36.6594	23.6941	43.2504	19.8721	16.1871	52.2164	8.35387	27.4761	41.9386	13.6384	13.3537
MIR4794	ENSG00000264470	100616338	miRNA	microRNA 4794 [Source:HGNC Symbol;Acc:HGNC:41829]	0	0	0	0							0	0	0	0	0	0	0	0	0	0	0	0	0	0	0	0	0	0	0	0	0
RAVER2	ENSG00000162437	55225	protein_coding	ribonucleoprotein, PTB binding 2 [Source:HGNC Symbol;Acc:HGNC:25577]	10.832	4.68119	5.73163	9.06256	-1.10241		-0.873462	0.223819	-0.467369	0.533819	10.5808	22.2517	8.71082	8.1136	7.5885	7.49008	11.0887	6.21841	5.01948	4.55411	2.93275	8.46219	2.76066	4.41602	4.31655	8.70273	10.4423	13.738	3.22605	10.7159	7.19044
JAK1	ENSG00000162434	3716	protein_coding	Janus kinase 1 [Source:HGNC Symbol;Acc:HGNC:6190]	148.323	118.843	98.6605	109.549	-0.320384	0.398333	-0.56493	0.0417884	-0.407949	0.145871	110.041	130.11	182.927	156.998	167.706	138.566	151.915	92.3878	125.487	133.587	123.909	89.6992	116.868	110.401	121.943	54.392	62.6541	109.904	134.419	124.694	116.074
LINC01359	ENSG00000226891	101927084	lncRNA	long intergenic non-protein coding RNA 1359 [Source:HGNC Symbol;Acc:HGNC:50591]	3.35635	8.67017	25.4617	19.7663	1.22631		2.56658	6.50498e-05	2.28602	0.000377365	2.82155	0.309051	1.97973	2.0284	4.5531	5.14943	6.65322	5.33007	15.0584	10.6263	3.66594	18.6168	9.20221	46.3682	22.6619	30.4595	33.4155	13.738	11.8288	3.8967	35.9522
SLC2A3P2	ENSG00000185031		processed_pseudogene	solute carrier family 2 member 3 pseudogene 2 [Source:HGNC Symbol;Acc:HGNC:31074]	0	0	0	0							0	0	0	0	0	0	0	0	0	0	0	0	0	0	0	0	0	0	0	0	0
RNU6-1176P	ENSG00000212257	106481551	snRNA	RNA, U6 small nuclear 1176, pseudogene [Source:HGNC Symbol;Acc:HGNC:48139]	0	0	0.368088	0	0		0.363385		0		0	0	0	0	0	0	0	0	0	0	0	0	1.84044	0	0	0	0	0	0	0	0
MIR3671	ENSG00000265996	100500854	miRNA	microRNA 3671 [Source:HGNC Symbol;Acc:HGNC:38925]	1.96558	0.733188	3.49109	0.400276	-0.516265		0.334963	0.804125	-0.565078	0.588635	0	0	5.54325	2.83976	3.0354	2.34065	0	0	0	0	2.93275	0	0.920221	15.4561	1.07914	0	0	0	0	0.974175	1.02721
MIR101-1	ENSG00000199135	406893	miRNA	microRNA 101-1 [Source:HGNC Symbol;Acc:HGNC:31488]	0	0	0	0							0	0	0	0	0	0	0	0	0	0	0	0	0	0	0	0	0	0	0	0	0
MRPS21P1	ENSG00000234496		processed_pseudogene	mitochondrial ribosomal protein S21 pseudogene 1 [Source:HGNC Symbol;Acc:HGNC:29748]	0	0	0	0							0	0	0	0	0	0	0	0	0	0	0	0	0	0	0	0	0	0	0	0	0
AK4	ENSG00000162433	205	protein_coding	adenylate kinase 4 [Source:HGNC Symbol;Acc:HGNC:363]	68.9567	32.5412	25.7213	50.6223	-1.04705	0.0269477	-1.35503	0.000446897	-0.536335	0.205988	55.0203	83.1347	82.3568	52.3327	59.1903	66.9425	83.7197	19.5436	48.9399	24.2886	37.3926	46.5421	22.0853	15.4561	9.71224	34.8109	60.5656	68.6902	37.6372	38.967	47.2515
RPS29P7	ENSG00000231622		processed_pseudogene	ribosomal protein S29 pseudogene 7 [Source:HGNC Symbol;Acc:HGNC:36594]	0.324839	0.222086	0	0	-0.0109167		-0.0578883		-0.00616127		0.705388	0.618102	0.395946	0	0	0	0.554435	0.888344	0	0	0	0	0	0	0	0	0	0	0	0	0
DNAJC6	ENSG00000116675	9829	protein_coding	DnaJ heat shock protein family (Hsp40) member C6 [Source:HGNC Symbol;Acc:HGNC:15469]	23.9086	7.41768	9.55176	3.52957	-1.50707		-1.28414	0.0894234	-2.41251	0.000391034	19.0455	27.1965	42.3663	25.9635	22.7655	20.5977	9.42539	5.33007	5.01948	7.59018	11.731	10.1546	3.68088	15.4561	3.23741	15.2298	14.6193	0	0	0.974175	2.05441
COX6CP13	ENSG00000234144	106480267	processed_pseudogene	cytochrome c oxidase subunit 6C pseudogene 13 [Source:HGNC Symbol;Acc:HGNC:49365]	0.0579543	0	0	0	0.11024		0.149287		0.19681		0	0	0	0.40568	0	0	0	0	0	0	0	0	0	0	0	0	0	0	0	0	0
RNU2-15P	ENSG00000222624	106866980	snRNA	RNA, U2 small nuclear 15, pseudogene [Source:HGNC Symbol;Acc:HGNC:48508]	0	0	0	0							0	0	0	0	0	0	0	0	0	0	0	0	0	0	0	0	0	0	0	0	0
LEPROT	ENSG00000213625	54741	protein_coding	leptin receptor overlapping transcript [Source:HGNC Symbol;Acc:HGNC:29477]	123.579	73.2676	81.1413	114.721	-0.739885	0.0123938	-0.578318	0.0262834	-0.240961	0.398522	119.916	114.967	119.576	132.252	122.934	106.265	149.143	70.1792	75.2921	71.3477	76.2516	96.469	70.857	66.2403	102.518	69.6218	87.7157	178.594	69.36	101.314	136.618
LEPR	ENSG00000116678	3953	protein_coding	leptin receptor [Source:HGNC Symbol;Acc:HGNC:6554]	19.9223	7.53295	8.5516	18.1317	-1.06657		-0.987651	0.339314	-0.436757	0.720288	16.9293	0	53.0568	25.1521	12.9005	7.02195	24.3951	12.4368	1.25487	9.10821	7.33188	10.1546	1.84044	24.2881	6.47483	0	18.7962	54.9521	2.68837	2.92252	11.2993
RN7SL854P	ENSG00000239319	106480383	misc_RNA	RNA, 7SL, cytoplasmic 854, pseudogene [Source:HGNC Symbol;Acc:HGNC:46870]	0	0	0	0							0	0	0	0	0	0	0	0	0	0	0	0	0	0	0	0	0	0	0	0	0
PDE4B	ENSG00000184588	5142	protein_coding	phosphodiesterase 4B [Source:HGNC Symbol;Acc:HGNC:8781]	8.30259	5.65393	13.2239	18.5941	-0.338313		0.547278	0.637074	0.98521	0.284132	1.41078	3.39956	7.12703	21.0954	9.1062	6.55382	9.42539	0.888344	0	13.6623	8.06507	3.38488	11.9629	0	44.2447	6.52705	20.8847	0	1.61302	26.3027	44.1699
PDE4B-AS1	ENSG00000227466	101927139	lncRNA	PDE4B antisense RNA 1 [Source:HGNC Symbol;Acc:HGNC:40437]	0	0	0	0							0	0	0	0	0	0	0	0	0	0	0	0	0	0	0	0	0	0	0	0	0
RNU4-88P	ENSG00000223152	106479599	snRNA	RNA, U4 small nuclear 88, pseudogene [Source:HGNC Symbol;Acc:HGNC:47024]	0	0	0	0							0	0	0	0	0	0	0	0	0	0	0	0	0	0	0	0	0	0	0	0	0
SGIP1	ENSG00000118473	84251	protein_coding	SH3GL interacting endocytic adaptor 1 [Source:HGNC Symbol;Acc:HGNC:25412]	0.412898	0.379509	7.24559	3.43965	0.301385		2.5553	0.0181908	1.07104	0.324306	0	0	0	0	0.75885	0.46813	1.6633	0	0	1.51804	0	4.2311	2.76066	4.41602	24.8202	0	0	13.738	0.537675	2.92252	0
MIR3117	ENSG00000264720	100422871	miRNA	microRNA 3117 [Source:HGNC Symbol;Acc:HGNC:38385]	0	0	0	0							0	0	0	0	0	0	0	0	0	0	0	0	0	0	0	0	0	0	0	0	0
DYNLT5	ENSG00000152760	200132	protein_coding	dynein light chain Tctex-type family member 5 [Source:HGNC Symbol;Acc:HGNC:26882]	0	0	1.08908	6.66422	0		0.398229	0.592007	0.640782	0.264484	0	0	0	0	0	0	0	0	0	0	0	0	0	2.20801	3.23741	0	0	27.4761	0	5.84505	0
INSL5	ENSG00000172410	10022	protein_coding	insulin like 5 [Source:HGNC Symbol;Acc:HGNC:6088]	0.108407	0	0	0	0.11024		0.149287		0.19681		0	0	0	0	0.75885	0	0	0	0	0	0	0	0	0	0	0	0	0	0	0	0
DNAI4	ENSG00000152763	79819	protein_coding	dynein axonemal intermediate chain 4 [Source:HGNC Symbol;Acc:HGNC:26252]	5.5752	4.65418	4.16556	21.0574	-0.163923		-0.198861	0.861759	1.12193	0.159335	10.5808	9.88963	6.73109	4.46248	0.75885	3.27691	3.32661	7.10675	6.27434	3.03607	2.19956	9.30841	8.28199	0	3.23741	0	25.0616	68.6902	6.4521	0.974175	4.10882
MIER1	ENSG00000198160	57708	protein_coding	MIER1 transcriptional regulator [Source:HGNC Symbol;Acc:HGNC:29657]	69.8835	60.4119	54.9025	43.3702	-0.217527	0.686835	-0.313344	0.446557	-0.591601	0.0876817	62.0742	69.5365	85.5244	75.8621	85.7501	50.558	59.879	54.189	60.2337	75.9018	51.3232	55.0043	65.3357	19.8721	73.3814	60.9191	41.7694	27.4761	28.4968	57.4763	61.6324
SLC35D1	ENSG00000116704	23169	protein_coding	solute carrier family 35 member D1 [Source:HGNC Symbol;Acc:HGNC:20800]	71.5217	61.7073	74.3328	59.0779	-0.197455	0.82169	0.0343852	0.965658	-0.169004	0.792611	77.5927	64.5917	68.1028	70.994	89.5443	77.7095	52.1169	78.1743	67.7629	56.1673	44.7245	54.158	65.3357	154.561	36.6907	60.9191	175.431	0	20.9693	49.6829	49.3059
C1orf141	ENSG00000203963	400757	protein_coding	chromosome 1 open reading frame 141 [Source:HGNC Symbol;Acc:HGNC:32044]	0	0	0	1.25308	0		0		0.485118		0	0	0	0	0	0	0	0	0	0	0	0	0	0	0	0	6.26541	0	0	0	0
IL23R	ENSG00000162594	149233	protein_coding	interleukin 23 receptor [Source:HGNC Symbol;Acc:HGNC:19100]	0.686932	0.497014	0.952004	0.194835	-0.110089		0.257281		-0.116152		0	0	0	1.62272	0.75885	1.87252	0.554435	0	1.25487	0	0.733188	0	3.68088	0	1.07914	0	0	0	0	0.974175	0
RNU6-586P	ENSG00000253074	106480592	snRNA	RNA, U6 small nuclear 586, pseudogene [Source:HGNC Symbol;Acc:HGNC:47549]	0	0	0	0							0	0	0	0	0	0	0	0	0	0	0	0	0	0	0	0	0	0	0	0	0
RNU4ATAC4P	ENSG00000252116	106479539	snRNA	RNA, U4atac small nuclear 4, pseudogene [Source:HGNC Symbol;Acc:HGNC:46890]	0	0	0	0							0	0	0	0	0	0	0	0	0	0	0	0	0	0	0	0	0	0	0	0	0
DNAJB6P4	ENSG00000228523	100130497	processed_pseudogene	DNAJB6 pseudogene 4 [Source:HGNC Symbol;Acc:HGNC:54757]	0	0	0	0							0	0	0	0	0	0	0	0	0	0	0	0	0	0	0	0	0	0	0	0	0
IL12RB2	ENSG00000081985	3595	protein_coding	interleukin 12 receptor subunit beta 2 [Source:HGNC Symbol;Acc:HGNC:5972]	0.624884	0.379509	4.2484	8.9123	0.12507		2.06315	0.0357161	2.9336	0.00101182	0	0	0	0.81136	1.5177	0.936259	1.10887	0	0	1.51804	0	6.76975	3.68088	0	10.7914	0	8.35387	0	6.4521	19.4835	10.2721
SERBP1	ENSG00000142864	26135	protein_coding	SERPINE1 mRNA binding protein 1 [Source:HGNC Symbol;Acc:HGNC:17860]	194.471	166.445	104.02	98.109	-0.232782	0.519318	-0.860822	0.000207109	-1.03974	4.59415e-06	168.588	205.519	210.643	198.377	207.925	154.015	216.23	137.693	140.545	227.705	159.835	119.317	134.352	57.4083	115.468	93.5543	96.0695	123.642	83.3396	103.263	84.2309
RNU6-387P	ENSG00000223263	106481891	snRNA	RNA, U6 small nuclear 387, pseudogene [Source:HGNC Symbol;Acc:HGNC:47350]	0	0	0	0							0	0	0	0	0	0	0	0	0	0	0	0	0	0	0	0	0	0	0	0	0
LINC01702	ENSG00000235200		lncRNA	long intergenic non-protein coding RNA 1702 [Source:HGNC Symbol;Acc:HGNC:52490]	0	0	0.507732	0	0		0.434691		0		0	0	0	0	0	0	0	0	0	0	0	2.53866	0	0	0	0	0	0	0	0	0
RNU6-1031P	ENSG00000207504	106480020	snRNA	RNA, U6 small nuclear 1031, pseudogene [Source:HGNC Symbol;Acc:HGNC:47994]	0	0	0	0							0	0	0	0	0	0	0	0	0	0	0	0	0	0	0	0	0	0	0	0	0
RN7SL392P	ENSG00000242482	106480506	misc_RNA	RNA, 7SL, cytoplasmic 392, pseudogene [Source:HGNC Symbol;Acc:HGNC:46408]	0	0	0	0							0	0	0	0	0	0	0	0	0	0	0	0	0	0	0	0	0	0	0	0	0
HNRNPCP9	ENSG00000232048	100130196	processed_pseudogene	heterogeneous nuclear ribonucleoprotein C pseudogene 9 [Source:HGNC Symbol;Acc:HGNC:48820]	0	0	0	0							0	0	0	0	0	0	0	0	0	0	0	0	0	0	0	0	0	0	0	0	0
GADD45A	ENSG00000116717	1647	protein_coding	growth arrest and DNA damage inducible alpha [Source:HGNC Symbol;Acc:HGNC:4095]	28.1654	12.2151	14.9778	33.7655	-1.08689	0.15474	-0.76964	0.264267	0.26102	0.695612	21.867	48.521	29.3	18.2556	25.0421	15.9164	38.256	7.10675	20.0779	12.1443	9.53144	12.6933	15.6438	6.62403	39.9281	0	20.8847	27.4761	56.4559	50.6571	13.3537
GNG12	ENSG00000172380	55970	protein_coding	G protein subunit gamma 12 [Source:HGNC Symbol;Acc:HGNC:19663]	118.354	131.613	136.279	233.763	0.153656	0.743496	0.208023	0.555747	1.01782	3.21146e-05	84.6466	123.929	108.489	108.317	137.352	119.373	146.371	140.358	109.174	144.213	132.707	124.394	176.682	117.025	130.576	132.717	373.836	123.642	226.899	289.33	155.108
RNU7-80P	ENSG00000238778	100151677	snRNA	RNA, U7 small nuclear 80 pseudogene [Source:HGNC Symbol;Acc:HGNC:34176]	0	0	0	0							0	0	0	0	0	0	0	0	0	0	0	0	0	0	0	0	0	0	0	0	0
GNG12-AS1	ENSG00000232284	100289178	lncRNA	GNG12, DIRAS3 and WLS antisense RNA 1 [Source:HGNC Symbol;Acc:HGNC:43938]	0.44113	0	0.338488	0.616324	-0.114813		0.0402251		0.20755		0	0	0	0.81136	2.27655	0	0	0	0	0	0	1.69244	0	0	0	0	0	0	0	0	3.08162
DIRAS3	ENSG00000162595	9077	protein_coding	DIRAS family GTPase 3 [Source:HGNC Symbol;Acc:HGNC:687]	2.37027	0.379509	9.2355	9.76804	-0.813823		1.36505	0.216025	1.36021	0.179427	2.11617	8.96248	0	0.40568	4.5531	0	0.554435	0	0	1.51804	0	4.2311	7.36177	0	28.0576	6.52705	0	13.738	19.3563	12.6643	3.08162
ARL5AP3	ENSG00000228431	106480778	processed_pseudogene	ARL5A pseudogene 3 [Source:HGNC Symbol;Acc:HGNC:43935]	0.403079	0	0	0	-0.107386		-0.0791844		-0.0297763		2.82155	0	0	0	0	0	0	0	0	0	0	0	0	0	0	0	0	0	0	0	0
WLS	ENSG00000116729	79971	protein_coding	Wnt ligand secretion mediator [Source:HGNC Symbol;Acc:HGNC:30238]	245.179	213.467	162.823	92.3334	-0.200604	0.662693	-0.579461	0.0489179	-1.46081	2.00331e-08	188.339	226.843	259.345	229.209	295.952	256.535	260.03	191.882	217.092	211.007	233.887	195.477	191.406	185.473	102.518	139.244	152.458	109.904	49.4661	77.934	71.9044
CTBP2P8	ENSG00000234383		processed_pseudogene	CTBP2 pseudogene 8 [Source:HGNC Symbol;Acc:HGNC:45200]	0	0	0	0							0	0	0	0	0	0	0	0	0	0	0	0	0	0	0	0	0	0	0	0	0
MIR1262	ENSG00000221203	100302279	miRNA	microRNA 1262 [Source:HGNC Symbol;Acc:HGNC:35328]	0	0	0	0							0	0	0	0	0	0	0	0	0	0	0	0	0	0	0	0	0	0	0	0	0
RPS7P4	ENSG00000229133	149224	processed_pseudogene	ribosomal protein S7 pseudogene 4 [Source:HGNC Symbol;Acc:HGNC:36000]	1.79775	1.00698	1.52124	1.10194	-0.48921		-0.324498	0.842293	-0.164202	0.928758	0.705388	5.25387	0.791893	0.81136	0.75885	0.936259	3.32661	1.77669	0	1.51804	0.733188	0	0	0	1.07914	6.52705	0	0	1.61302	3.8967	0
COX6B1P7	ENSG00000225242	100133210	processed_pseudogene	cytochrome c oxidase subunit 6B1 pseudogene 7 [Source:HGNC Symbol;Acc:HGNC:37677]	0	0	0	0							0	0	0	0	0	0	0	0	0	0	0	0	0	0	0	0	0	0	0	0	0
ELOCP18	ENSG00000237622	100130626	processed_pseudogene	elongin C pseudogene 18 [Source:HGNC Symbol;Acc:HGNC:38154]	0	0	0	0							0	0	0	0	0	0	0	0	0	0	0	0	0	0	0	0	0	0	0	0	0
RPE65	ENSG00000116745	6121	protein_coding	retinoid isomerohydrolase RPE65 [Source:HGNC Symbol;Acc:HGNC:10294]	0	0	0.610846	0	0		0.363385		0		0	0	0	0	0	0	0	0	0	0	0	0.846219	0	2.20801	0	0	0	0	0	0	0
DEPDC1	ENSG00000024526	55635	protein_coding	DEP domain containing 1 [Source:HGNC Symbol;Acc:HGNC:22949]	1.70475	3.73891	4.84288	2.89152	0.891255		1.11875	0.301801	0.865735	0.419444	2.11617	0	0.791893	0	4.5531	2.80878	1.6633	7.9951	2.50974	1.51804	2.93275	5.92353	0.920221	0	4.31655	13.0541	0	0	6.4521	3.8967	4.10882
DEPDC1-AS1	ENSG00000234264	101927220	lncRNA	DEPDC1 antisense RNA 1 [Source:HGNC Symbol;Acc:HGNC:50592]	0	0	0.552133	0	0		0.434691		0		0	0	0	0	0	0	0	0	0	0	0	0	2.76066	0	0	0	0	0	0	0	0
TXNP2	ENSG00000225167		processed_pseudogene	thioredoxin pseudogene 2 [Source:HGNC Symbol;Acc:HGNC:49482]	0	0	0	0							0	0	0	0	0	0	0	0	0	0	0	0	0	0	0	0	0	0	0	0	0
LINC01707	ENSG00000223883	105378785	lncRNA	long intergenic non-protein coding RNA 1707 [Source:HGNC Symbol;Acc:HGNC:52495]	0	0	0.441602	0	0		0.28927		0		0	0	0	0	0	0	0	0	0	0	0	0	0	2.20801	0	0	0	0	0	0	0
LINC02791	ENSG00000235446		lncRNA	long intergenic non-protein coding RNA 2791 [Source:HGNC Symbol;Acc:HGNC:54315]	0	0	0	0							0	0	0	0	0	0	0	0	0	0	0	0	0	0	0	0	0	0	0	0	0
LINC01758	ENSG00000229639	105378788	lncRNA	long intergenic non-protein coding RNA 1758 [Source:HGNC Symbol;Acc:HGNC:52547]	0	0	0	0							0	0	0	0	0	0	0	0	0	0	0	0	0	0	0	0	0	0	0	0	0
LRRC7	ENSG00000033122	57554	protein_coding	leucine rich repeat containing 7 [Source:HGNC Symbol;Acc:HGNC:18531]	1.34066	1.2549	2.85005	1.53306	0.0812996		0.895334	0.442413	0.515916	0.663494	1.41078	0.927153	0.395946	0.81136	3.79425	0.936259	1.10887	1.77669	2.50974	0	0.733188	2.53866	0.920221	0	10.7914	0	0	0	2.68837	2.92252	2.05441
SGO1P1	ENSG00000270615	100533666	processed_pseudogene	shugoshin 1 pseudogene 1 [Source:HGNC Symbol;Acc:HGNC:50776]	0	0	0	0							0	0	0	0	0	0	0	0	0	0	0	0	0	0	0	0	0	0	0	0	0
RN7SL538P	ENSG00000240692	106480517	misc_RNA	RNA, 7SL, cytoplasmic 538, pseudogene [Source:HGNC Symbol;Acc:HGNC:46554]	0	0	0	0							0	0	0	0	0	0	0	0	0	0	0	0	0	0	0	0	0	0	0	0	0
PIN1P1	ENSG00000229359	5301	transcribed_processed_pseudogene	peptidylprolyl cis/trans isomerase, NIMA-interacting 1 pseudogene 1 [Source:HGNC Symbol;Acc:HGNC:8989]	0.108407	0	0	0	0.11024		0.149287		0.19681		0	0	0	0	0.75885	0	0	0	0	0	0	0	0	0	0	0	0	0	0	0	0
LRRC7-AS1	ENSG00000237919		lncRNA	LRRC7 antisense RNA 1 [Source:HGNC Symbol;Acc:HGNC:40843]	0	0	0.863311	0	0		0.502839		0		0	0	0	0	0	0	0	0	0	0	0	0	0	0	4.31655	0	0	0	0	0	0
LRRC40	ENSG00000066557	55631	protein_coding	leucine rich repeat containing 40 [Source:HGNC Symbol;Acc:HGNC:26004]	16.3155	13.4314	14.6293	11.5103	-0.248081		-0.171038	0.857055	-0.213952	0.79032	12.697	28.4327	20.1933	18.6613	11.3828	8.42633	14.4153	14.2135	15.0584	7.59018	16.8633	20.3093	8.28199	2.20801	9.71224	32.6352	8.35387	0	31.1851	8.76757	9.24486
RN7SL242P	ENSG00000244389	106480496	misc_RNA	RNA, 7SL, cytoplasmic 242, pseudogene [Source:HGNC Symbol;Acc:HGNC:46258]	0	0	0	0							0	0	0	0	0	0	0	0	0	0	0	0	0	0	0	0	0	0	0	0	0
SRSF11	ENSG00000116754	9295	protein_coding	serine and arginine rich splicing factor 11 [Source:HGNC Symbol;Acc:HGNC:10782]	200.198	265.566	317.735	228.992	0.402321	0.1293	0.656733	0.000906423	0.187495	0.432357	236.305	142.163	172.237	216.227	167.706	277.133	189.617	254.955	259.758	297.535	250.017	273.329	312.875	291.457	323.741	387.271	242.262	233.547	219.371	228.931	220.849
ANKRD13C	ENSG00000118454	81573	protein_coding	ankyrin repeat domain 13C [Source:HGNC Symbol;Acc:HGNC:25374]	28.195	22.9006	22.6575	23.7637	-0.288466	0.690701	-0.309495	0.60215	-0.438439	0.389707	17.6347	41.1038	34.4473	32.0487	26.5598	29.4922	16.0786	24.8736	21.3328	19.7345	25.6616	27.079	18.4044	37.5362	23.741	6.52705	16.7077	41.2141	12.3665	33.1219	15.4081
HHLA3	ENSG00000197568	11147	lncRNA	HERV-H LTR-associating 3 [Source:HGNC Symbol;Acc:HGNC:4906]	12.9388	10.4374	9.47556	8.19024	-0.310348		-0.454848	0.553625	-0.368592	0.610065	12.697	21.0155	8.71082	13.7931	15.9359	2.34065	16.0786	7.9951	11.2938	13.6623	8.79826	8.46219	8.28199	15.4561	6.47483	8.70273	8.35387	0	11.2912	4.87087	16.4353
HHLA3-AS1	ENSG00000226088		lncRNA	HHLA3 antisense RNA 1 [Source:HGNC Symbol;Acc:HGNC:40277]	0	0	0	0							0	0	0	0	0	0	0	0	0	0	0	0	0	0	0	0	0	0	0	0	0
CTH	ENSG00000116761	1491	protein_coding	cystathionine gamma-lyase [Source:HGNC Symbol;Acc:HGNC:2501]	5.07848	2.52501	5.02081	0.194835	-0.872881		-0.187445	0.949325	-2.01463	0.0228654	4.93772	12.053	0.791893	2.43408	8.34735	4.21317	2.77217	1.77669	0	7.59018	0.733188	2.53866	1.84044	4.41602	1.07914	15.2298	0	0	0	0.974175	0
CHORDC1P5	ENSG00000233020		processed_pseudogene	CHORDC1 pseudogene 5 [Source:HGNC Symbol;Acc:HGNC:54690]	0	0	0	0							0	0	0	0	0	0	0	0	0	0	0	0	0	0	0	0	0	0	0	0	0
CASP3P1	ENSG00000237033	100131616	processed_pseudogene	caspase 3 pseudogene 1 [Source:HGNC Symbol;Acc:HGNC:43596]	0	0	0	0							0	0	0	0	0	0	0	0	0	0	0	0	0	0	0	0	0	0	0	0	0
LINC01788	ENSG00000229051	101927244	lncRNA	long intergenic non-protein coding RNA 1788 [Source:HGNC Symbol;Acc:HGNC:52577]	0	0	0.184044	0	0		0.28927		0		0	0	0	0	0	0	0	0	0	0	0	0	0.920221	0	0	0	0	0	0	0	0
PTGER3	ENSG00000050628	5733	protein_coding	prostaglandin E receptor 3 [Source:HGNC Symbol;Acc:HGNC:9595]	0.0565638	0	4.07916	0	0.283341		1.70227		0.417828		0	0	0.395946	0	0	0	0	0	0	0	0	5.92353	3.68088	0	10.7914	0	0	0	0	0	0
ZRANB2-AS1	ENSG00000235079		lncRNA	ZRANB2 antisense RNA 1 [Source:HGNC Symbol;Acc:HGNC:43594]	0	0.183297	0.736177	0	0.260547		0.496404		0		0	0	0	0	0	0	0	0	0	0	0.733188	0	3.68088	0	0	0	0	0	0	0	0
ZRANB2	ENSG00000132485	9406	protein_coding	zinc finger RANBP2-type containing 2 [Source:HGNC Symbol;Acc:HGNC:13058]	96.1756	112.518	101.307	88.075	0.213805	0.692924	0.089262	0.864266	-0.0123817	0.979602	99.4598	72.936	63.3514	140.365	97.8917	113.287	85.9374	87.9461	135.526	130.551	96.0476	124.394	103.985	46.3682	125.18	106.608	68.9195	41.2141	150.011	85.7274	94.503
MIR186	ENSG00000207721	406962	miRNA	microRNA 186 [Source:HGNC Symbol;Acc:HGNC:31557]	0	0.549891	0	0	0.407639		0		0		0	0	0	0	0	0	0	0	0	0	2.19956	0	0	0	0	0	0	0	0	0	0
ZRANB2-DT	ENSG00000229956		lncRNA	ZRANB2 divergent transcript [Source:HGNC Symbol;Acc:HGNC:43595]	0.764554	2.64252	5.99178	0.410882	0.993854		1.72772	0.123218	0.210327	0.990824	2.82155	0	0	1.21704	0.75885	0	0.554435	1.77669	1.25487	6.07214	1.46638	1.69244	0	0	2.15828	26.1082	0	0	0	0	2.05441
NEGR1	ENSG00000172260	257194	protein_coding	neuronal growth regulator 1 [Source:HGNC Symbol;Acc:HGNC:17302]	0.696138	0.183297	0.647483	0.616324	-0.251445		0.0412066		0.148371		0	0	0	0.40568	0.75885	0.936259	2.77217	0	0	0	0.733188	0	0	0	3.23741	0	0	0	0	0	3.08162
NEGR1-IT1	ENSG00000228853	100852409	lncRNA	NEGR1 intronic transcript 1 [Source:HGNC Symbol;Acc:HGNC:41432]	0	0	0	0							0	0	0	0	0	0	0	0	0	0	0	0	0	0	0	0	0	0	0	0	0
GDI2P2	ENSG00000233994	100420259	processed_pseudogene	GDP dissociation inhibitor 2 pseudogene 2 [Source:HGNC Symbol;Acc:HGNC:37976]	0	0	0	0							0	0	0	0	0	0	0	0	0	0	0	0	0	0	0	0	0	0	0	0	0
RPL31P12	ENSG00000227207	100270887	processed_pseudogene	ribosomal protein L31 pseudogene 12 [Source:HGNC Symbol;Acc:HGNC:35546]	0.079205	0	0	0	0.11024		0.149287		0.19681		0	0	0	0	0	0	0.554435	0	0	0	0	0	0	0	0	0	0	0	0	0	0
RNU6-1246P	ENSG00000212366	106480110	snRNA	RNA, U6 small nuclear 1246, pseudogene [Source:HGNC Symbol;Acc:HGNC:48209]	0	0	0	0							0	0	0	0	0	0	0	0	0	0	0	0	0	0	0	0	0	0	0	0	0
LINC02796	ENSG00000227016		lncRNA	long intergenic non-protein coding RNA 2796 [Source:HGNC Symbol;Acc:HGNC:27918]	0	0	0	0							0	0	0	0	0	0	0	0	0	0	0	0	0	0	0	0	0	0	0	0	0
LINC02797	ENSG00000285808		lncRNA	long intergenic non-protein coding RNA 2797 [Source:HGNC Symbol;Acc:HGNC:54320]	0	0.680311	0	0	0.407639		0		0		0	0	0	0	0	0	0	0	1.25487	0	1.46638	0	0	0	0	0	0	0	0	0	0
KRT8P21	ENSG00000229636	126811	processed_pseudogene	keratin 8 pseudogene 21 [Source:HGNC Symbol;Acc:HGNC:33373]	0	0	0	0							0	0	0	0	0	0	0	0	0	0	0	0	0	0	0	0	0	0	0	0	0
RN7SKP19	ENSG00000251825	106479103	misc_RNA	RN7SK pseudogene 19 [Source:HGNC Symbol;Acc:HGNC:45743]	0	0	0	0							0	0	0	0	0	0	0	0	0	0	0	0	0	0	0	0	0	0	0	0	0
LINC01360	ENSG00000233973	101927295	lncRNA	long intergenic non-protein coding RNA 1360 [Source:HGNC Symbol;Acc:HGNC:50593]	0	0.562806	0	0	0.331495		0		0		0	0	0	0	0	0	0	0	0	1.51804	0.733188	0	0	0	0	0	0	0	0	0	0
LINC02238	ENSG00000223479		lncRNA	long intergenic non-protein coding RNA 2238 [Source:HGNC Symbol;Acc:HGNC:53116]	0	0	0	0							0	0	0	0	0	0	0	0	0	0	0	0	0	0	0	0	0	0	0	0	0
RNA5SP50	ENSG00000200601	106478992	rRNA_pseudogene	RNA, 5S ribosomal pseudogene 50 [Source:HGNC Symbol;Acc:HGNC:42827]	0	0	0	0							0	0	0	0	0	0	0	0	0	0	0	0	0	0	0	0	0	0	0	0	0
RNU4ATAC8P	ENSG00000252005	106481157	snRNA	RNA, U4atac small nuclear 8, pseudogene [Source:HGNC Symbol;Acc:HGNC:46894]	0	0	0	0							0	0	0	0	0	0	0	0	0	0	0	0	0	0	0	0	0	0	0	0	0
LRRIQ3	ENSG00000162620	127255	protein_coding	leucine rich repeats and IQ motif containing 3 [Source:HGNC Symbol;Acc:HGNC:28318]	2.78327	1.03285	3.30704	0.507811	-0.722511		-0.0221773	0.444465	-0.862943	0.976785	1.41078	13.5982	1.18784	1.62272	0	0	1.6633	2.66503	0	0	1.46638	0	0	15.4561	1.07914	0	0	0	0.537675	0.974175	1.02721
FPGT-TNNI3K	ENSG00000259030	100526835	protein_coding	FPGT-TNNI3K readthrough [Source:HGNC Symbol;Acc:HGNC:42952]	1.20283	4.52603	10.3622	1.02721	1.35683		2.27118	0.0148867	0.324777	0.909576	1.41078	0.309051	0.395946	1.62272	0	4.6813	0	2.66503	5.01948	4.55411	5.8655	14.3857	3.68088	4.41602	5.39569	23.9325	0	0	0	0	5.13603
FPGT	ENSG00000254685	8790	protein_coding	fucose-1-phosphate guanylyltransferase [Source:HGNC Symbol;Acc:HGNC:3825]	15.4411	10.9356	21.6505	10.614	-0.435529		0.398587	0.54156	-0.22849	0.737434	13.4024	9.27153	15.046	20.284	22.0067	13.1076	14.9697	8.88344	8.78408	12.1443	13.9306	14.3857	16.564	11.0401	11.8705	54.392	6.26541	0	14.5172	10.7159	21.5713
TNNI3K	ENSG00000116783	51086	protein_coding	TNNI3 interacting kinase [Source:HGNC Symbol;Acc:HGNC:19661]	1.92491	3.19014	1.5098	0	0.377999		-0.186343	0.922713	-1.08212	0.203104	2.11617	0	0	3.65112	4.5531	0.936259	2.21774	6.21841	1.25487	4.55411	0.733188	1.69244	3.68088	0	0	2.17568	0	0	0	0	0
LRRC53	ENSG00000162621	105378803	protein_coding	leucine rich repeat containing 53 [Source:HGNC Symbol;Acc:HGNC:25255]	0	0	0.435136	0	0		0.28927		0		0	0	0	0	0	0	0	0	0	0	0	0	0	0	0	2.17568	0	0	0	0	0
ERICH3	ENSG00000178965	127254	protein_coding	glutamate rich 3 [Source:HGNC Symbol;Acc:HGNC:25346]	3.06281	1.03285	2.04583	0	-0.890645		-0.389991	0.859713	-1.50004	0.105814	0.705388	0	0.791893	9.33064	3.0354	7.02195	0.554435	2.66503	0	0	1.46638	4.2311	2.76066	0	3.23741	0	0	0	0	0	0
ERICH3-AS1	ENSG00000234497	101927320	lncRNA	ERICH3 antisense RNA 1 [Source:HGNC Symbol;Acc:HGNC:41093]	0.216814	0.183297	0	0	0.117857		0.0774558		0.124979		0	0	0	0	1.5177	0	0	0	0	0	0.733188	0	0	0	0	0	0	0	0	0	0
CRYZ	ENSG00000116791	1429	protein_coding	crystallin zeta [Source:HGNC Symbol;Acc:HGNC:2419]	105.616	74.3616	31.5392	25.9525	-0.503015	0.43051	-1.69027	4.40634e-05	-1.74172	2.11335e-05	70.5388	118.057	64.5392	141.988	195.783	85.1996	63.2056	80.8393	32.6266	106.263	77.7179	29.6177	26.6864	26.4961	20.5036	54.392	43.8578	0	34.9489	26.3027	24.6529
TYW3	ENSG00000162623	127253	protein_coding	tRNA-yW synthesizing protein 3 homolog [Source:HGNC Symbol;Acc:HGNC:24757]	36.9756	37.7935	28.2964	15.8548	0.0320852	0.959205	-0.355601	0.524453	-0.889223	0.048755	45.8502	29.6689	29.3	34.0771	47.0487	40.7273	32.1572	33.7571	17.5682	47.0591	52.7895	30.4639	25.7662	46.3682	34.5324	4.35136	14.6193	0	24.733	21.4318	18.4897
LHX8	ENSG00000162624	431707	protein_coding	LIM homeobox 8 [Source:HGNC Symbol;Acc:HGNC:28838]	0	0	0	0							0	0	0	0	0	0	0	0	0	0	0	0	0	0	0	0	0	0	0	0	0
RNU6-622P	ENSG00000206999	106479841	snRNA	RNA, U6 small nuclear 622, pseudogene [Source:HGNC Symbol;Acc:HGNC:47585]	0	0	0	0							0	0	0	0	0	0	0	0	0	0	0	0	0	0	0	0	0	0	0	0	0
SLC44A5	ENSG00000137968	204962	protein_coding	solute carrier family 44 member 5 [Source:HGNC Symbol;Acc:HGNC:28524]	6.9632	14.7544	1.89878	2.70068	0.724465		-1.25033	0.20976	-0.765207	0.458542	0	0	3.56352	8.92496	2.27655	26.2153	7.76209	18.6552	3.76461	19.7345	16.8633	0	1.84044	4.41602	3.23741	0	4.17694	0	5.37675	2.92252	1.02721
RNU6-503P	ENSG00000252338	106479789	snRNA	RNA, U6 small nuclear 503, pseudogene [Source:HGNC Symbol;Acc:HGNC:47466]	0	0	0	0							0	0	0	0	0	0	0	0	0	0	0	0	0	0	0	0	0	0	0	0	0
ACADM	ENSG00000117054	34	protein_coding	acyl-CoA dehydrogenase medium chain [Source:HGNC Symbol;Acc:HGNC:89]	59.2329	39.5033	44.2152	21.7399	-0.554886	0.231471	-0.435712	0.283033	-1.3232	0.000115112	66.3065	51.6115	68.4987	64.5031	61.4669	52.8987	49.3447	44.4172	17.5682	42.505	53.5227	39.7723	45.0908	33.1202	31.295	71.7975	33.4155	13.738	28.4968	15.5868	17.4625
DLSTP1	ENSG00000181227		processed_pseudogene	dihydrolipoamide S-succinyltransferase pseudogene 1 [Source:HGNC Symbol;Acc:HGNC:2912]	0	0	0	0							0	0	0	0	0	0	0	0	0	0	0	0	0	0	0	0	0	0	0	0	0
RABGGTB	ENSG00000137955	5876	protein_coding	Rab geranylgeranyltransferase subunit beta [Source:HGNC Symbol;Acc:HGNC:9796]	57.8735	37.9287	38.1497	50.1264	-0.592901	0.219676	-0.561219	0.169857	-0.243906	0.581968	41.6179	53.4658	74.042	53.5497	53.8784	51.4943	77.0664	42.6405	27.6071	45.5411	35.9262	31.3101	39.5695	48.5762	62.59	8.70273	62.6541	54.9521	44.627	55.528	32.8706
SNORD45C	ENSG00000206620	692085	snoRNA	small nucleolar RNA, C/D box 45C [Source:HGNC Symbol;Acc:HGNC:32720]	0	0	0	0							0	0	0	0	0	0	0	0	0	0	0	0	0	0	0	0	0	0	0	0	0
SNORD45A	ENSG00000207241	26805	snoRNA	small nucleolar RNA, C/D box 45A [Source:HGNC Symbol;Acc:HGNC:10184]	0	0	0	0							0	0	0	0	0	0	0	0	0	0	0	0	0	0	0	0	0	0	0	0	0
SNORD45B	ENSG00000201487	26804	snoRNA	small nucleolar RNA, C/D box 45B [Source:HGNC Symbol;Acc:HGNC:10185]	0	0	0	0							0	0	0	0	0	0	0	0	0	0	0	0	0	0	0	0	0	0	0	0	0
MSH4	ENSG00000057468	4438	protein_coding	mutS homolog 4 [Source:HGNC Symbol;Acc:HGNC:7327]	0.374774	0	0	0.584505	-0.0915566		-0.073802		0.202878		0	0	0	0.40568	0	0	2.21774	0	0	0	0	0	0	0	0	0	0	0	0	2.92252	0
ASB17	ENSG00000154007	127247	protein_coding	ankyrin repeat and SOCS box containing 17 [Source:HGNC Symbol;Acc:HGNC:19769]	0	0	0	0							0	0	0	0	0	0	0	0	0	0	0	0	0	0	0	0	0	0	0	0	0
ST6GALNAC3	ENSG00000184005	256435	protein_coding	ST6 N-acetylgalactosaminide alpha-2,6-sialyltransferase 3 [Source:HGNC Symbol;Acc:HGNC:19343]	30.2999	22.339	21.8202	1.22885	-0.441691	0.747902	-0.475528	0.644946	-3.28408	4.23588e-06	17.6347	4.63576	36.823	41.3793	73.6085	31.3647	6.65322	27.5387	12.5487	25.8066	23.462	18.6168	23.9257	15.4561	3.23741	47.865	2.08847	0	0	0.974175	3.08162
TPI1P1	ENSG00000226415		processed_pseudogene	triosephosphate isomerase 1 pseudogene 1 [Source:HGNC Symbol;Acc:HGNC:35449]	0	0	0	0							0	0	0	0	0	0	0	0	0	0	0	0	0	0	0	0	0	0	0	0	0
RNU6-161P	ENSG00000199921	106480387	snRNA	RNA, U6 small nuclear 161, pseudogene [Source:HGNC Symbol;Acc:HGNC:47124]	0	0	0	0							0	0	0	0	0	0	0	0	0	0	0	0	0	0	0	0	0	0	0	0	0
LINC02567	ENSG00000237552	110806286	lncRNA	long intergenic non-protein coding RNA 2567 [Source:HGNC Symbol;Acc:HGNC:53609]	0	0	0	0							0	0	0	0	0	0	0	0	0	0	0	0	0	0	0	0	0	0	0	0	0
ST6GALNAC5	ENSG00000117069	81849	protein_coding	ST6 N-acetylgalactosaminide alpha-2,6-sialyltransferase 5 [Source:HGNC Symbol;Acc:HGNC:19342]	9.3288	6.36961	6.63044	8.71536	-0.430526		-0.299866	0.783224	0.107463	0.903095	19.7509	8.03533	8.31487	10.142	11.3828	0.46813	7.20765	5.33007	7.52921	4.55411	8.06507	16.0782	7.36177	0	9.71224	0	8.35387	0	16.1302	7.7934	11.2993
MIR7156	ENSG00000276081	102466995	miRNA	microRNA 7156 [Source:HGNC Symbol;Acc:HGNC:50023]	0	0	0	0							0	0	0	0	0	0	0	0	0	0	0	0	0	0	0	0	0	0	0	0	0
PIGK	ENSG00000142892	10026	protein_coding	phosphatidylinositol glycan anchor biosynthesis class K [Source:HGNC Symbol;Acc:HGNC:8965]	56.8815	36.0262	33.585	25.9995	-0.632021	0.197934	-0.745178	0.0624436	-1.01953	0.00638343	48.6718	84.3709	57.4122	58.4179	61.4669	31.8328	55.9979	23.097	36.3912	30.3607	54.2559	27.9252	31.2875	17.6641	41.0072	50.0407	41.7694	13.738	25.2707	20.4577	28.7618
AK5	ENSG00000154027	26289	protein_coding	adenylate kinase 5 [Source:HGNC Symbol;Acc:HGNC:365]	0.847538	0.823681	3.15457	40.2382	0.38327		1.29538	0.253281	3.58939	4.97158e-05	2.11617	0	0	1.21704	0	0.936259	1.6633	1.77669	0	1.51804	0	2.53866	4.60111	0	8.63311	0	6.26541	178.594	9.14047	0	7.19044
RNU7-8P	ENSG00000251767	100147756	snRNA	RNA, U7 small nuclear 8 pseudogene [Source:HGNC Symbol;Acc:HGNC:34104]	0	0	0	0							0	0	0	0	0	0	0	0	0	0	0	0	0	0	0	0	0	0	0	0	0
ZZZ3	ENSG00000036549	26009	protein_coding	zinc finger ZZ-type containing 3 [Source:HGNC Symbol;Acc:HGNC:24523]	47.6759	42.3006	39.2917	21.6289	-0.182724	0.769178	-0.257462	0.584041	-0.896215	0.013489	31.7425	61.5011	57.8082	47.4645	57.6726	36.5141	41.0282	31.9804	43.9204	48.5771	44.7245	33.0026	47.8515	48.5762	51.7986	15.2298	33.4155	0	21.507	22.406	30.8162
RNA5SP20	ENSG00000251785	100873275	rRNA_pseudogene	RNA, 5S ribosomal pseudogene 20 [Source:HGNC Symbol;Acc:HGNC:42588]	0.0441501	0	0.368088	0	0.135716		0.310743		0.216543		0	0.309051	0	0	0	0	0	0	0	0	0	0	1.84044	0	0	0	0	0	0	0	0
RN7SL370P	ENSG00000243437	106481024	misc_RNA	RNA, 7SL, cytoplasmic 370, pseudogene [Source:HGNC Symbol;Acc:HGNC:46386]	0	0	0	0							0	0	0	0	0	0	0	0	0	0	0	0	0	0	0	0	0	0	0	0	0
USP33	ENSG00000077254	23032	protein_coding	ubiquitin specific peptidase 33 [Source:HGNC Symbol;Acc:HGNC:20059]	66.3537	63.9805	69.9149	35.2649	-0.0522977	0.926278	0.104862	0.802097	-0.656599	0.028976	82.5304	44.8124	60.9757	71.3997	67.5377	70.6876	66.5322	63.9608	62.7434	69.8296	59.3882	79.5446	90.1817	64.0323	72.3023	43.5136	43.8578	0	34.9489	38.967	58.5507
ACTG1P21	ENSG00000232672	100131291	processed_pseudogene	actin gamma 1 pseudogene 21 [Source:HGNC Symbol;Acc:HGNC:51501]	0	1.13853	0	0	0.407639		0		0		0	0	0	0	0	0	0	0	0	4.55411	0	0	0	0	0	0	0	0	0	0	0
MIGA1	ENSG00000180488	374986	protein_coding	mitoguardin 1 [Source:HGNC Symbol;Acc:HGNC:24741]	24.1376	28.1997	29.272	29.7786	0.213156	0.793055	0.269665	0.669912	-0.162649	0.784325	28.9209	32.7594	23.7568	28.3976	21.2478	11.7032	22.1774	22.2086	32.6266	22.7705	35.193	34.695	26.6864	26.4961	32.3741	26.1082	10.4423	82.4282	22.5823	27.2769	6.16324
RNA5SP21	ENSG00000222849	100873276	rRNA_pseudogene	RNA, 5S ribosomal pseudogene 21 [Source:HGNC Symbol;Acc:HGNC:42589]	0	0	0	0							0	0	0	0	0	0	0	0	0	0	0	0	0	0	0	0	0	0	0	0	0
NSRP1P1	ENSG00000235613	100420557	processed_pseudogene	nuclear speckle splicing regulatory protein 1 pseudogene 1 [Source:HGNC Symbol;Acc:HGNC:38087]	0	3.85744	0.522532	0.410882	2.191		1.06705		1.1305		0	0	0	0	0	0	0	0.888344	10.039	3.03607	1.46638	1.69244	0.920221	0	0	0	0	0	0	0	2.05441
HSPE1P25	ENSG00000232015		processed_pseudogene	heat shock protein family E (Hsp10) member 1 pseudogene 25 [Source:HGNC Symbol;Acc:HGNC:49344]	0	0	0	0							0	0	0	0	0	0	0	0	0	0	0	0	0	0	0	0	0	0	0	0	0
NEXN-AS1	ENSG00000235927	374987	lncRNA	NEXN antisense RNA 1 [Source:HGNC Symbol;Acc:HGNC:31983]	0.173863	1.85764	1.42054	0.605717	1.1953		1.01153		0.831794		0	0	0	1.21704	0	0	0	0	3.76461	0	3.66594	0.846219	1.84044	4.41602	0	0	0	0	0	0.974175	2.05441
NEXN	ENSG00000162614	91624	protein_coding	nexilin F-actin binding protein [Source:HGNC Symbol;Acc:HGNC:29557]	1.58384	5.87369	11.5124	8.99295	1.64015		2.51847	0.00017067	2.3532	0.000402393	1.41078	0	2.77162	2.0284	2.27655	0.936259	1.6633	1.77669	7.52921	7.59018	6.59869	11.0009	7.36177	13.2481	19.4245	6.52705	14.6193	0	8.06512	5.84505	16.4353
FUBP1	ENSG00000162613	8880	protein_coding	far upstream element binding protein 1 [Source:HGNC Symbol;Acc:HGNC:4004]	129.244	116.694	102.874	120.653	-0.148671	0.702801	-0.320221	0.243461	-0.182948	0.515929	123.443	144.327	112.845	158.621	141.905	116.564	107.006	102.16	119.213	122.961	122.442	102.393	81.8997	108.193	139.209	82.6759	123.22	164.856	136.569	96.4433	82.1765
DNAJB4	ENSG00000162616	11080	protein_coding	DnaJ heat shock protein family (Hsp40) member B4 [Source:HGNC Symbol;Acc:HGNC:14886]	26.6561	23.3425	27.1747	37.5824	-0.161197	0.854353	0.0563303	0.948742	0.480121	0.382699	30.3317	12.362	36.823	39.7566	37.1837	7.9582	22.1774	27.5387	26.3522	18.2164	21.2625	34.695	23.0055	11.0401	38.849	28.2839	14.6193	41.2141	65.0587	33.1219	33.8978
GIPC2	ENSG00000137960	54810	protein_coding	GIPC PDZ domain containing family member 2 [Source:HGNC Symbol;Acc:HGNC:18177]	0	0.183297	0.647483	1.01464	0.314975		0.535444		0.754892		0	0	0	0	0	0	0	0	0	0	0.733188	0	0	0	3.23741	0	0	0	2.1507	2.92252	0
RNU6-1102P	ENSG00000251958	106481527	snRNA	RNA, U6 small nuclear 1102, pseudogene [Source:HGNC Symbol;Acc:HGNC:48065]	0	0	0	0							0	0	0	0	0	0	0	0	0	0	0	0	0	0	0	0	0	0	0	0	0
RNA5SP22	ENSG00000202263	100873277	rRNA_pseudogene	RNA, 5S ribosomal pseudogene 22 [Source:HGNC Symbol;Acc:HGNC:42590]	0	0	0	0.409905	0		0		0.475676		0	0	0	0	0	0	0	0	0	0	0	0	0	0	0	0	0	0	1.07535	0.974175	0
RNFT1P2	ENSG00000233333		processed_pseudogene	ring finger protein, transmembrane 1 pseudogene 2 [Source:HGNC Symbol;Acc:HGNC:44388]	0	0	0	0							0	0	0	0	0	0	0	0	0	0	0	0	0	0	0	0	0	0	0	0	0
MGC27382	ENSG00000237413	149047	lncRNA	uncharacterized MGC27382 [Source:NCBI gene (formerly Entrezgene);Acc:149047]	0	0	0	0.107535	0		0		0.336793		0	0	0	0	0	0	0	0	0	0	0	0	0	0	0	0	0	0	0.537675	0	0
PTGFR	ENSG00000122420	5737	protein_coding	prostaglandin F receptor [Source:HGNC Symbol;Acc:HGNC:9600]	7.0472	4.55186	3.59262	15.2551	-0.567768		-0.786644	0.380247	0.196088	0.786567	7.75927	3.70861	9.50271	6.89656	9.1062	5.14943	7.20765	2.66503	5.01948	7.59018	2.93275	1.69244	6.44155	4.41602	3.23741	2.17568	6.26541	54.9521	4.83907	0.974175	9.24486
RNA5SP23	ENSG00000212308	100873278	rRNA_pseudogene	RNA, 5S ribosomal pseudogene 23 [Source:HGNC Symbol;Acc:HGNC:42591]	0.0579543	0	0	0	0.11024		0.149287		0.19681		0	0	0	0.40568	0	0	0	0	0	0	0	0	0	0	0	0	0	0	0	0	0
IFI44L	ENSG00000137959	10964	protein_coding	interferon induced protein 44 like [Source:HGNC Symbol;Acc:HGNC:17817]	18.1557	11.2904	160.287	127.673	-0.51	0.451907	2.93247	8.27642e-10	2.63039	2.50994e-08	15.5185	11.7439	6.33514	11.359	15.9359	16.8527	49.3447	7.9951	5.01948	18.2164	13.9306	79.5446	303.673	64.0323	191.007	163.176	196.316	96.1663	53.7675	162.687	129.428
IFI44	ENSG00000137965	10561	protein_coding	interferon induced protein 44 [Source:HGNC Symbol;Acc:HGNC:16938]	29.2746	17.3709	76.3379	88.9499	-0.636935	0.376116	1.30327	0.016721	1.57851	0.00178095	40.9125	21.6336	11.8784	36.9169	21.2478	19.6614	52.6713	9.77179	20.0779	22.7705	16.8633	67.6975	136.193	28.7041	127.338	21.7568	87.7157	0	149.474	112.03	95.5302
ADGRL4	ENSG00000162618	64123	protein_coding	adhesion G protein-coupled receptor L4 [Source:HGNC Symbol;Acc:HGNC:20822]	4.71768	0	10.6024	5.43058	-1.8093		0.775546	0.506871	0.243369	0.830369	0.705388	20.7064	1.58379	5.67952	3.79425	0	0.554435	0	0	0	0	8.46219	7.36177	22.0801	15.1079	0	0	0	9.14047	8.76757	9.24486
PSAT1P3	ENSG00000230787	729779	processed_pseudogene	phosphoserine aminotransferase 1 pseudogene 3 [Source:HGNC Symbol;Acc:HGNC:43989]	0	0	0	0							0	0	0	0	0	0	0	0	0	0	0	0	0	0	0	0	0	0	0	0	0
LINC02792	ENSG00000285462		lncRNA	long intergenic non-protein coding RNA 2792 [Source:HGNC Symbol;Acc:HGNC:54316]	0	0	0	0							0	0	0	0	0	0	0	0	0	0	0	0	0	0	0	0	0	0	0	0	0
ADH5P2	ENSG00000232676	343296	processed_pseudogene	ADH5 pseudogene 2 [Source:HGNC Symbol;Acc:HGNC:22976]	0	0	0	0							0	0	0	0	0	0	0	0	0	0	0	0	0	0	0	0	0	0	0	0	0
HMGB1P18	ENSG00000236407		processed_pseudogene	high mobility group box 1 pseudogene 18 [Source:HGNC Symbol;Acc:HGNC:39100]	0	0	0	0.417694	0		0		0.336793		0	0	0	0	0	0	0	0	0	0	0	0	0	0	0	0	2.08847	0	0	0	0
HNRNPA1P64	ENSG00000213559	100129325	processed_pseudogene	heterogeneous nuclear ribonucleoprotein A1 pseudogene 64 [Source:HGNC Symbol;Acc:HGNC:48794]	0	0	0	0							0	0	0	0	0	0	0	0	0	0	0	0	0	0	0	0	0	0	0	0	0
LINC01781	ENSG00000234184	101927412	lncRNA	long intergenic non-protein coding RNA 1781 [Source:HGNC Symbol;Acc:HGNC:52571]	0	0	2.95802	0	0		0.895624		0		0	0	0	0	0	0	0	0	0	0	0	0	1.84044	0	12.9497	0	0	0	0	0	0
MTND2P30	ENSG00000227937	100873234	processed_pseudogene	MT-ND2 pseudogene 30 [Source:HGNC Symbol;Acc:HGNC:42131]	0	0	0	0							0	0	0	0	0	0	0	0	0	0	0	0	0	0	0	0	0	0	0	0	0
RPL7P10	ENSG00000229752	646538	processed_pseudogene	ribosomal protein L7 pseudogene 10 [Source:HGNC Symbol;Acc:HGNC:36599]	0.289784	0.313717	0	0.107535	0.0201099		-0.0313663		0.0881878		0.705388	0.927153	0.395946	0	0	0	0	0	1.25487	0	0	0	0	0	0	0	0	0	0.537675	0	0
RN7SKP247	ENSG00000223026	106479205	misc_RNA	RN7SK pseudogene 247 [Source:HGNC Symbol;Acc:HGNC:45971]	0	0	0	0							0	0	0	0	0	0	0	0	0	0	0	0	0	0	0	0	0	0	0	0	0
ADGRL2	ENSG00000117114	23266	protein_coding	adhesion G protein-coupled receptor L2 [Source:HGNC Symbol;Acc:HGNC:18582]	71.5669	56.7536	60.8954	37.7951	-0.328742	0.571258	-0.264877	0.594195	-0.810092	0.0339994	81.1197	104.768	57.8082	76.6735	59.9492	61.325	59.3245	80.8393	41.4107	62.2395	42.5249	48.2345	38.6493	101.568	46.4029	69.6218	77.2733	13.738	25.8084	33.1219	39.0338
HNRNPA3P14	ENSG00000224494	729817	processed_pseudogene	heterogeneous nuclear ribonucleoprotein A3 pseudogene 14 [Source:HGNC Symbol;Acc:HGNC:48760]	0	0	0	0							0	0	0	0	0	0	0	0	0	0	0	0	0	0	0	0	0	0	0	0	0
ARID3BP1	ENSG00000227288		processed_pseudogene	ARID3B pseudogene 1 [Source:HGNC Symbol;Acc:HGNC:54553]	0	0	0	0							0	0	0	0	0	0	0	0	0	0	0	0	0	0	0	0	0	0	0	0	0
MED28P8	ENSG00000242598		processed_pseudogene	mediator complex subunit 28 pseudogene 8 [Source:HGNC Symbol;Acc:HGNC:45085]	0	0	0	0							0	0	0	0	0	0	0	0	0	0	0	0	0	0	0	0	0	0	0	0	0
ST13P20	ENSG00000215875	729828	processed_pseudogene	ST13, Hsp70 interacting protein pseudogene 20 [Source:HGNC Symbol;Acc:HGNC:38863]	0	0	0	0							0	0	0	0	0	0	0	0	0	0	0	0	0	0	0	0	0	0	0	0	0
LINC01362	ENSG00000230817	103283057	lncRNA	long intergenic non-protein coding RNA 1362 [Source:HGNC Symbol;Acc:HGNC:50596]	0.46813	0	0	0	-0.183844		-0.1596		-0.106555		0	0	0	0	0	3.27691	0	0	0	0	0	0	0	0	0	0	0	0	0	0	0
LINC01361	ENSG00000236268	101927498	lncRNA	long intergenic non-protein coding RNA 1361 [Source:HGNC Symbol;Acc:HGNC:50595]	0.484317	0.379509	0.431655	0	-0.0759326		0.0150238		-0.0759898		0	0	0	0	1.5177	1.87252	0	0	0	1.51804	0	0	0	0	2.15828	0	0	0	0	0	0
LINC01712	ENSG00000231364		lncRNA	long intergenic non-protein coding RNA 1712 [Source:HGNC Symbol;Acc:HGNC:52499]	0	0	0	0							0	0	0	0	0	0	0	0	0	0	0	0	0	0	0	0	0	0	0	0	0
LINC01725	ENSG00000233008	101927560	lncRNA	long intergenic non-protein coding RNA 1725 [Source:HGNC Symbol;Acc:HGNC:52513]	7.9539	8.7456	5.31205	1.73666	0.0514275		-0.40158	0.752553	-1.37193	0.106846	7.05388	6.79912	5.1473	9.33064	2.27655	23.4065	1.6633	15.9902	10.039	4.55411	4.39913	5.07732	19.3246	0	2.15828	0	2.08847	0	0.537675	1.94835	4.10882
TTLL7	ENSG00000137941	79739	protein_coding	tubulin tyrosine ligase like 7 [Source:HGNC Symbol;Acc:HGNC:26242]	0.52631	2.61435	2.96117	2.43152	1.36794		1.44668	0.197697	1.55329	0.133636	0.705388	0	0.395946	2.0284	0	0	0.554435	2.66503	6.27434	1.51804	0	0.846219	1.84044	11.0401	1.07914	0	0	0	2.1507	4.87087	5.13603
TTLL7-IT1	ENSG00000233061		lncRNA	TTLL7 intronic transcript 1 [Source:HGNC Symbol;Acc:HGNC:41486]	0.113128	0	0.883204	0	0.0697175		0.241474		0.147486		0	0	0.791893	0	0	0	0	0	0	0	0	0	0	4.41602	0	0	0	0	0	0	0
PRKACB-DT	ENSG00000271576		lncRNA	PRKACB divergent transcript [Source:HGNC Symbol;Acc:HGNC:55245]	0.888514	2.43226	3.12987	1.5905	0.866801		1.02858	0.405249	0.740045	0.541686	3.52694	0	1.58379	0	0	0	1.10887	3.55338	2.50974	0	3.66594	1.69244	0.920221	0	2.15828	10.8784	0	0	0	4.87087	3.08162
PRKACB	ENSG00000142875	5567	protein_coding	protein kinase cAMP-activated catalytic subunit beta [Source:HGNC Symbol;Acc:HGNC:9381]	4.31144	7.11793	14.0583	4.17002	0.554046		1.34961	0.161484	0.227697	0.879863	7.05388	0	5.93919	4.46248	2.27655	0.46813	9.97983	0.888344	5.01948	16.6984	5.8655	10.1546	15.6438	11.0401	33.4533	0	0	0	4.83907	7.7934	8.21765
TXN2P1	ENSG00000213540		processed_pseudogene	TXN2 pseudogene 1 [Source:HGNC Symbol;Acc:HGNC:54554]	0	0	0	0							0	0	0	0	0	0	0	0	0	0	0	0	0	0	0	0	0	0	0	0	0
NEDD8P1	ENSG00000226970		processed_pseudogene	NEDD8 pseudogene 1 [Source:HGNC Symbol;Acc:HGNC:54555]	0	0	0	0							0	0	0	0	0	0	0	0	0	0	0	0	0	0	0	0	0	0	0	0	0
SAMD13	ENSG00000203943	148418	protein_coding	sterile alpha motif domain containing 13 [Source:HGNC Symbol;Acc:HGNC:24582]	3.20166	2.8387	2.41645	0.789946	-0.224733		-0.327412	0.849131	-0.83836	0.426811	7.05388	3.70861	3.95946	0	1.5177	5.61756	0.554435	0	3.76461	7.59018	0	2.53866	1.84044	6.62403	1.07914	0	0	0	0	2.92252	1.02721
UOX	ENSG00000240520		transcribed_unitary_pseudogene	urate oxidase (pseudogene) [Source:HGNC Symbol;Acc:HGNC:12575]	0.166361	0	0	0	0.0467208		0.0826294		0.130153		0	0	0	0.40568	0.75885	0	0	0	0	0	0	0	0	0	0	0	0	0	0	0	0
DNASE2B	ENSG00000137976	58511	protein_coding	deoxyribonuclease 2 beta [Source:HGNC Symbol;Acc:HGNC:28875]	0.0668757	0.444172	0	0	0.262756		0.149689		0.197213		0	0	0	0	0	0.46813	0	1.77669	0	0	0	0	0	0	0	0	0	0	0	0	0
RPF1	ENSG00000117133	80135	protein_coding	ribosome production factor 1 homolog [Source:HGNC Symbol;Acc:HGNC:30350]	48.4788	43.2031	32.6271	28.9871	-0.159169	0.834274	-0.534311	0.264162	-0.455536	0.323147	45.1449	56.2473	42.7622	37.3225	64.5023	52.8987	40.4737	34.6454	45.1753	39.4689	53.5227	31.3101	36.8088	46.3682	37.7698	10.8784	18.7962	0	64.521	37.9928	23.6257
GNG5	ENSG00000174021	2787	protein_coding	G protein subunit gamma 5 [Source:HGNC Symbol;Acc:HGNC:4408]	1.10476	0	0.338488	0.409905	-0.60669		-0.380385		-0.220689		0	0	1.97973	0	0	1.87252	3.88104	0	0	0	0	1.69244	0	0	0	0	0	0	1.07535	0.974175	0
SPATA1	ENSG00000122432	100505741	protein_coding	spermatogenesis associated 1 [Source:HGNC Symbol;Acc:HGNC:14682]	5.98752	9.192	8.37512	12.6325	0.53565		0.458706	0.670634	0.654746	0.452744	7.75927	0	3.95946	2.83976	6.82965	14.9802	5.54435	11.5485	12.5487	6.07214	6.59869	11.0009	10.1224	11.0401	9.71224	0	14.6193	27.4761	3.76372	2.92252	14.3809
CTBS	ENSG00000117151	1486	protein_coding	chitobiase [Source:HGNC Symbol;Acc:HGNC:2496]	12.807	8.82764	9.15313	5.43608	-0.50962		-0.423712	0.644652	-0.863926	0.236875	14.8132	17.3069	16.6297	14.6045	6.82965	11.7032	7.76209	5.33007	15.0584	7.59018	7.33188	5.92353	14.7235	13.2481	11.8705	0	2.08847	0	1.07535	11.6901	12.3265
LINC01555	ENSG00000180869	439927	lncRNA	long intergenic non-protein coding RNA 1555 [Source:HGNC Symbol;Acc:HGNC:26647]	0	0	0.184044	0	0		0.28927		0		0	0	0	0	0	0	0	0	0	0	0	0	0.920221	0	0	0	0	0	0	0	0
SSX2IP	ENSG00000117155	117178	protein_coding	SSX family member 2 interacting protein [Source:HGNC Symbol;Acc:HGNC:16509]	27.6005	26.2398	33.5705	12.7493	-0.0782133	0.947791	0.224425	0.774295	-0.873826	0.148007	17.6347	55.6292	30.8838	25.9635	44.7722	8.89446	9.42539	26.6503	12.5487	36.4329	29.3275	22.8479	29.4471	28.7041	21.5828	65.2705	33.4155	0	11.2912	8.76757	10.2721
LPAR3	ENSG00000171517	23566	protein_coding	lysophosphatidic acid receptor 3 [Source:HGNC Symbol;Acc:HGNC:14298]	31.7127	27.449	17.012	4.33238	-0.233719	0.833999	-0.856648	0.161291	-2.42771	1.15152e-05	23.9832	28.1236	32.0717	50.3043	41.7368	16.3845	29.385	33.7571	25.0974	31.8788	19.0629	23.6941	17.4842	28.7041	6.47483	8.70273	8.35387	0	0.537675	10.7159	2.05441
MCOLN2	ENSG00000153898	255231	protein_coding	mucolipin TRP cation channel 2 [Source:HGNC Symbol;Acc:HGNC:13357]	8.02608	0.58868	17.1247	13.5113	-1.84503		0.842744	0.422143	0.376499	0.697758	14.1078	18.8521	5.1473	11.359	5.31195	1.40439	0	0.888344	0	0	1.46638	12.6933	27.6066	0	45.3238	0	20.8847	27.4761	10.2158	4.87087	4.10882
[truncated: 38,798 more rows]

## Sheet: Description
Column name	Meaning
[truncated: 7 more rows]
