# Supplementary material for: Transcriptional profiling specifies the pathogen-specific human host response to infectious keratitis
Source: Front Cell Infect Microbiol. 2024 Jan 11;13:1285676. doi: 10.3389/fcimb.2023.1285676 (PMC10808294; doi:10.3389/fcimb.2023.1285676)
Supplement: Supplementary file 3 [file Table_2.xlsx]

## Sheet: Sheet1
Symbol	ENSEMBL	Description	Group	Control_S1	Control_S2	Control_S3	Control_S4	Control_S5	Control_S6	Control_S7	Keratokonus_S1	Keratokonus_S3	Keratokonus_S4	Keratokonus_S5	Herpes_S1	Herpes_S2	Herpes_S3	Herpes_S4	Herpes_S5	PKPachaud_S1	PKPachaud_S2	PKPachaud_S3	PKPachaud_S4	PKPachaud_S5	mean_control	mean_keratokonus	mean_herpes	mean_PKPachaud	mean_all	log2FC_keratokonus	padj_keratokonus	log2FC_herpes	padj_herpes	log2FC_PKPachaud	padj_PKPachaud
CXCL6	ENSG00000124875	C-X-C motif chemokine ligand 6 [Source:HGNC Symbol;Acc:HGNC:10643]	bacterial_fungal_specific_up	0	0	0	0	0	0	0	0	0	0	0	0.846219	3.68088	0	1.07914	0	60.5656	947.924	399.492	95.4691	92.4486	0	0	1.12125	319.18	76.2622	0	1	1.78305	0.0548364	7.51176	5.0766e-16
KRT6B	ENSG00000185479	keratin 6B [Source:HGNC Symbol;Acc:HGNC:6444]	bacterial_fungal_specific_up	0.705388	0	0	0.40568	0	1.40439	0	0	2.50974	1.51804	1.46638	0	0	0	1.07914	0	64.7425	13.738	654.35	1867.49	761.16	0.359351	1.37354	0.215828	672.297	160.503	1.2585	0.456353	0.580897	0.992727	7.46101	2.1712e-15
S100A7	ENSG00000143556	S100 calcium binding protein A7 [Source:HGNC Symbol;Acc:HGNC:10497]	bacterial_fungal_specific_up	11.9916	1.2362	0	0.40568	0.75885	2.80878	2.21774	3.55338	1.25487	0	0	1.69244	2.76066	2.20801	7.55397	0	39.6809	13.738	1682.92	816.358	1498.69	2.77412	1.20206	2.84302	810.279	194.754	0.0921454	0.665736	0.324219	0.964426	6.00683	1.96419e-11
KRT17	ENSG00000128422	keratin 17 [Source:HGNC Symbol;Acc:HGNC:6427]	bacterial_fungal_specific_up	21.867	16.9978	12.6703	12.5761	8.34735	20.1296	78.7297	16.8785	90.3506	7.59018	13.1974	8.46219	20.2449	22.0801	78.7771	8.70273	227.643	82.4282	8473.75	8145.07	2120.15	24.474	32.0042	27.6534	3809.81	927.936	0.515027	0.856598	0.28777	0.919574	5.78814	1.00788e-13
CXCL8	ENSG00000169429	C-X-C motif chemokine ligand 8 [Source:HGNC Symbol;Acc:HGNC:6025]	bacterial_fungal_specific_up	2.82155	0	2.77162	0	0	0.46813	17.7419	0	0	0	0	6.76975	19.3246	8.83204	10.7914	0	43.8578	2225.56	1429.68	1441.78	2065.71	3.40046	0	9.14356	1441.32	346.481	0.150612	0.114151	0.867318	0.491348	5.76639	1.03562e-09
LUCAT1	ENSG00000248323	lung cancer associated transcript 1 [Source:HGNC Symbol;Acc:HGNC:48498]	bacterial_fungal_specific_up	2.11617	0	0.791893	3.24544	0.75885	4.21317	1.10887	1.77669	11.2938	7.59018	1.46638	5.92353	1.84044	4.41602	19.4245	0	14.6193	206.071	103.234	294.201	789.922	1.74777	5.53177	6.3209	281.609	70.191	1.32783	0.33344	1.44533	0.15732	5.73892	1.53142e-13
S100A8	ENSG00000143546	S100 calcium binding protein A8 [Source:HGNC Symbol;Acc:HGNC:10498]	bacterial_fungal_specific_up	141.078	100.442	6.33514	10.142	9.86505	29.4922	248.941	3.55338	76.547	1.51804	6.59869	33.8488	80.0592	8.83204	258.993	15.2298	10129.1	618.212	13095.1	26402.1	13632.1	78.0421	22.0543	79.3926	12775.3	3090.86	-0.483524	0.313215	0.172944	0.990862	5.59984	7.10931e-11
HMGA2	ENSG00000149948	high mobility group AT-hook 2 [Source:HGNC Symbol;Acc:HGNC:5009]	bacterial_fungal_specific_up	0	0.309051	0	0	0	0	0	0	0	0	0	1.69244	0	0	1.07914	0	0	54.9521	55.3805	35.0703	16.4353	0.0441501	0	0.554315	32.3676	7.85328	0.789134		1.48269	0.221969	5.47375	5.27912e-09
FFAR2	ENSG00000126262	free fatty acid receptor 2 [Source:HGNC Symbol;Acc:HGNC:4501]	bacterial_fungal_specific_up	1.41078	0	0	0	0	0	0	0.888344	0	1.51804	0.733188	0	0	0	1.07914	0	0	27.4761	21.507	75.9856	59.578	0.20154	0.784892	0.215828	36.9093	9.05601	1.31746		0.796748	0.640415	5.44575	1.64361e-09
NIPAL4	ENSG00000172548	NIPA like domain containing 4 [Source:HGNC Symbol;Acc:HGNC:28018]	bacterial_fungal_specific_up	0.705388	0	0	0.81136	0	0	1.10887	0	0	0	0	0.846219	1.84044	4.41602	3.23741	0	29.2386	0	44.0893	50.6571	28.7618	0.375088	0	2.06802	30.5493	7.89107	0.127416		1.79148	0.0726806	5.26891	8.70326e-11
KRT16	ENSG00000186832	keratin 16 [Source:HGNC Symbol;Acc:HGNC:6423]	bacterial_fungal_specific_up	5.64311	0	1.18784	0	1.5177	0	22.7318	3.55338	28.862	4.55411	5.8655	0	1.84044	4.41602	47.4821	13.0541	455.286	41.2141	541.976	4319.49	2322.51	4.44007	10.7087	13.3585	1536.1	372.438	0.894491	0.645477	0.88137	0.454934	5.25684	1.5801e-08
CXCL3	ENSG00000163734	C-X-C motif chemokine ligand 3 [Source:HGNC Symbol;Acc:HGNC:4604]	bacterial_fungal_specific_up	0	0	2.37568	0	0	0	3.32661	0	0	0	0	5.07732	1.84044	11.0401	25.8993	2.17568	4.17694	563.259	173.669	113.004	307.135	0.814612	0	9.20656	232.249	57.7609	0.360889	0.496268	1.87185	0.0482937	5.15603	2.64856e-08
CCL20	ENSG00000115009	C-C motif chemokine ligand 20 [Source:HGNC Symbol;Acc:HGNC:10619]	bacterial_fungal_specific_up	2.82155	0	0.791893	0.40568	0	0	0	0	0	0	0	0	0	0	1.07914	0	4.17694	357.189	462.4	39.9412	96.5574	0.574161	0	0.215828	192.053	45.9697	0.274963	0.681177	0.223269	0.863241	5.15303	4.08263e-07
ANGPTL4	ENSG00000167772	angiopoietin like 4 [Source:HGNC Symbol;Acc:HGNC:16039]	bacterial_fungal_specific_up	2.11617	8.34438	2.37568	2.83976	2.27655	7.49008	21.0685	32.8687	8.78408	6.07214	23.462	18.6168	24.846	13.2481	26.9785	56.5677	27.1501	865.496	802.211	97.4175	368.767	6.64445	17.7967	28.0514	432.208	115.19	1.27633	0.263627	1.73935	0.0337331	5.05139	3.82246e-14
STC1	ENSG00000159167	stanniocalcin 1 [Source:HGNC Symbol;Acc:HGNC:11373]	bacterial_fungal_specific_up	2.11617	15.4525	10.6906	17.0386	6.82965	32.3009	13.8609	7.10675	30.1169	34.9148	57.9219	40.6185	40.4897	92.7364	26.9785	52.2164	160.812	1621.09	606.497	269.846	669.738	14.0413	32.5151	50.6079	665.596	181.399	1.15174	0.165268	1.68034	0.00514778	5.04923	4.19798e-24
HMGA2-AS1	ENSG00000197301	HMGA2 antisense RNA 1 [Source:HGNC Symbol;Acc:HGNC:53973]	bacterial_fungal_specific_up	0	0	0.395946	0	0	0	1.6633	0	1.25487	0	0	0.846219	0.920221	0	0	0	0	68.6902	44.0893	37.0186	27.7346	0.294179	0.313717	0.353288	35.5065	8.69587	0.551839		0.683017	0.735765	4.96473	5.61401e-08
CXCR1	ENSG00000163464	C-X-C motif chemokine receptor 1 [Source:HGNC Symbol;Acc:HGNC:6026]	bacterial_fungal_specific_up	0	0	0.395946	0.40568	0	0	2.21774	0	0	1.51804	1.46638	0	0.920221	0	2.15828	0	10.4423	13.738	23.6577	75.9856	33.8978	0.431338	0.746103	0.615699	31.5443	7.94304	0.795828		0.721911	0.703305	4.90684	4.46115e-09
EGFEM1P	ENSG00000206120	EGF like and EMI domain containing 1, pseudogene [Source:HGNC Symbol;Acc:HGNC:25149]	bacterial_fungal_specific_up	0	0	0	0	0	0	0	0	0	0	0	0	1.84044	0	0	2.17568	29.2386	27.4761	41.9386	3.8967	1.02721	0	0	0.803225	20.7154	5.12349	0		1.62984	0.161291	4.87778	3.9799e-07
FPR2	ENSG00000171049	formyl peptide receptor 2 [Source:HGNC Symbol;Acc:HGNC:3827]	bacterial_fungal_specific_up	0	0	0	0	0	0	1.10887	0	0	0	0	0	0.920221	0	2.15828	0	4.17694	27.4761	23.6577	20.4577	22.5985	0.15841	0	0.615699	19.6734	4.88354	0.493979		1.28927	0.278468	4.81167	1.33112e-07
S100A9	ENSG00000163220	S100 calcium binding protein A9 [Source:HGNC Symbol;Acc:HGNC:10499]	bacterial_fungal_specific_up	199.625	45.4305	15.4419	18.2556	81.9558	39.3229	1834.62	17.7669	559.672	10.6263	13.1974	187.014	242.938	139.105	523.382	258.906	27509.3	3173.49	32488.5	48655.1	31276.4	319.237	150.316	270.269	28620.6	7013.81	-0.230181	0.617482	0.00899118	0.911219	4.80055	7.03212e-08
FCGR3B	ENSG00000162747	Fc gamma receptor IIIb [Source:HGNC Symbol;Acc:HGNC:3620]	bacterial_fungal_specific_up	0	0	0	0	0	0	0	0	0	0	0	0	0	0	5.39569	0	33.4155	54.9521	68.8224	33.1219	81.1493	0	0	1.07914	54.2922	13.1837	0		1.35825	0.141281	4.78985	6.35476e-07
CXCL1	ENSG00000163739	C-X-C motif chemokine ligand 1 [Source:HGNC Symbol;Acc:HGNC:4602]	bacterial_fungal_specific_up	9.17005	0	0.791893	4.0568	13.6593	0.46813	55.9979	0.888344	0	0	0	5.07732	7.36177	11.0401	10.7914	6.52705	327.89	1181.47	1142.56	747.192	706.718	12.0206	0.222086	8.15951	821.166	201.508	-1.5834	0.0095993	-0.267422	0.759415	4.76867	1.44361e-08
MARCO	ENSG00000019169	macrophage receptor with collagenous structure [Source:HGNC Symbol;Acc:HGNC:6895]	bacterial_fungal_specific_up	4.23233	0	3.95946	0	3.79425	7.49008	31.0484	8.88344	2.50974	4.55411	0.733188	2.53866	23.9257	0	47.4821	95.73	146.193	1909.59	1233.43	148.075	152.027	7.21778	4.17012	33.9353	717.861	182.199	0.177119	0.769178	1.42161	0.179815	4.57854	4.21329e-07
PRSS3	ENSG00000010438	serine protease 3 [Source:HGNC Symbol;Acc:HGNC:9486]	bacterial_fungal_specific_up	0	0	0	0	0	0	1.10887	0	7.52921	7.59018	2.93275	0	0	0	0	4.35136	22.9732	0	2.68837	68.1922	25.6802	0.15841	4.51304	0.870273	23.9068	6.81173	2.59005		1.18314	0.453208	4.54406	5.5569e-07
MMP10	ENSG00000166670	matrix metallopeptidase 10 [Source:HGNC Symbol;Acc:HGNC:7156]	bacterial_fungal_specific_up	0	0	0.791893	0	6.0708	7.02195	1.6633	0	1.25487	0	0	0	2.76066	2.20801	29.1367	0	6.26541	68.6902	966.202	616.653	357.468	2.22113	0.313717	6.82108	403.055	98.3898	0.228733	0.378788	0.822437	0.488977	4.46927	6.52128e-06
G0S2	ENSG00000123689	G0/G1 switch 2 [Source:HGNC Symbol;Acc:HGNC:30229]	bacterial_fungal_specific_up	14.1078	12.053	7.91893	7.30224	5.31195	8.89446	7.20765	3.55338	1.25487	4.55411	9.53144	17.7706	19.3246	4.41602	30.2159	2.17568	25.0616	137.38	267.224	334.142	414.991	8.97086	4.72345	14.7806	235.76	63.5425	-0.594892	0.428807	0.74157	0.324679	4.32777	7.93733e-18
CSF3R	ENSG00000119535	colony stimulating factor 3 receptor [Source:HGNC Symbol;Acc:HGNC:2439]	bacterial_fungal_specific_up	0.705388	21.0155	0	2.0284	3.0354	1.40439	14.4153	3.55338	3.76461	4.55411	0	16.9244	31.2875	13.2481	44.2447	26.1082	33.4155	247.285	151.087	394.541	511.549	6.08634	2.96802	26.3626	267.575	72.5793	-0.304609	0.554548	1.64223	0.0781276	4.3277	2.04552e-08
SAA2	ENSG00000134339	serum amyloid A2 [Source:HGNC Symbol;Acc:HGNC:10514]	bacterial_fungal_specific_up	8.46466	11.4349	1.97973	0	3.79425	3.74504	433.568	3.55338	2.50974	0	2.19956	62.6202	44.1706	2.20801	43.1655	23.9325	13326.5	6072.21	1408.71	2931.29	812.52	66.1409	2.06567	35.2194	4910.25	1199.93	-0.781218	0.0138819	-0.286675	0.681774	4.32254	1.44903e-05
PDZK1IP1	ENSG00000162366	PDZK1 interacting protein 1 [Source:HGNC Symbol;Acc:HGNC:16887]	bacterial_fungal_specific_up	2.82155	7.10817	3.16757	3.65112	5.31195	1.87252	25.504	0	30.1169	3.03607	2.93275	10.1546	0	17.6641	25.8993	15.2298	461.552	54.9521	274.214	442.275	252.693	7.06241	9.02142	13.7896	297.137	78.1027	0.442638	0.877724	0.795442	0.507979	4.29023	3.09663e-08
PEAK3	ENSG00000188305	PEAK family member 3 [Source:HGNC Symbol;Acc:HGNC:24793]	bacterial_fungal_specific_up	0.705388	0	2.77162	2.83976	3.0354	0.936259	0.554435	7.9951	18.823	4.55411	3.66594	5.07732	2.76066	0	25.8993	2.17568	60.5656	68.6902	48.3907	40.9153	41.0882	1.54898	8.75954	7.1826	51.93	16.2592	2.09556	0.020931	1.93953	0.0134586	4.2853	4.66834e-11
HAS2	ENSG00000170961	hyaluronan synthase 2 [Source:HGNC Symbol;Acc:HGNC:4819]	bacterial_fungal_specific_up	0	0	0	0	0	0.46813	0	0	0	0	0	1.69244	1.84044	0	0	0	0	41.2141	17.2056	6.81922	18.4897	0.0668757	0	0.706576	16.7457	4.1776	0.661044		1.48217	0.193467	4.26108	7.75781e-06
RRAD	ENSG00000166592	RRAD, Ras related glycolysis inhibitor and calcium channel regulator [Source:HGNC Symbol;Acc:HGNC:10446]	bacterial_fungal_specific_up	0.705388	0	0.791893	1.21704	0	0	1.6633	0.888344	0	3.03607	0	8.46219	0	0	2.15828	0	20.8847	82.4282	16.6679	17.5351	26.7074	0.625375	0.981104	2.12409	32.8447	8.72123	0.634994		1.44711	0.1721	4.25902	8.98797e-08
KRT7	ENSG00000135480	keratin 7 [Source:HGNC Symbol;Acc:HGNC:6445]	bacterial_fungal_specific_up	14.1078	0.309051	4.75136	9.33064	3.0354	3.27691	22.1774	3.55338	22.5876	9.10821	25.6616	27.9252	2.76066	13.2481	22.6619	15.2298	14.6193	425.879	612.412	386.747	78.0677	8.14122	15.2277	16.3651	303.545	81.7833	0.829942	0.574138	0.868441	0.42919	4.2486	6.31998e-09
ANXA3	ENSG00000138772	annexin A3 [Source:HGNC Symbol;Acc:HGNC:541]	bacterial_fungal_specific_up	1.41078	0	0	0	0.75885	0	3.32661	1.77669	2.50974	4.55411	5.8655	0	0	0	6.47483	0	10.4423	0	97.8568	67.218	24.6529	0.785177	3.67651	1.29497	40.034	10.8023	1.57198		0.761323	0.644659	4.24076	9.90865e-07
RHCG	ENSG00000140519	Rh family C glycoprotein [Source:HGNC Symbol;Acc:HGNC:18140]	bacterial_fungal_specific_up	10.5808	3.70861	3.16757	2.43408	3.0354	0.46813	6.09878	0.888344	16.3133	4.55411	0.733188	0	4.60111	0	1.07914	13.0541	119.043	0	321.53	243.544	155.108	4.21334	5.62223	3.74687	167.845	43.3305	0.449706	0.862064	0.0195076	0.900275	4.19355	1.84284e-07
CXCL2	ENSG00000081041	C-X-C motif chemokine ligand 2 [Source:HGNC Symbol;Acc:HGNC:4603]	bacterial_fungal_specific_up	0	0	0.395946	0	0.75885	0	9.42539	0	0	1.51804	0	11.8471	5.52133	0	33.4533	6.52705	22.9732	412.141	87.1033	90.5982	130.455	1.51146	0.379509	11.4697	148.654	38.7009	0.188522	0.462294	1.64723	0.106054	4.16138	1.04052e-05
HBB	ENSG00000244734	hemoglobin subunit beta [Source:HGNC Symbol;Acc:HGNC:4827]	bacterial_fungal_specific_up	9.17005	2.78146	0	0.40568	2.27655	0	4.98991	2.66503	15.0584	1.51804	5.13232	2.53866	1.84044	30.9121	15.1079	2.17568	0	329.713	7.52745	1046.26	5.13603	2.80338	6.09345	10.515	277.728	70.7244	0.806639	0.686761	1.06081	0.349056	4.14421	1.17544e-05
FPR1	ENSG00000171051	formyl peptide receptor 1 [Source:HGNC Symbol;Acc:HGNC:3826]	bacterial_fungal_specific_up	11.2862	0	1.18784	8.1136	4.5531	7.02195	0.554435	4.44172	0	9.10821	0.733188	7.61597	12.8831	0	65.8274	15.2298	66.831	274.761	231.2	172.429	213.659	4.67388	3.57078	20.3113	191.776	52.7351	0.0883521	0.856598	1.61318	0.0952448	4.13138	2.68942e-07
PI3	ENSG00000124102	peptidase inhibitor 3 [Source:HGNC Symbol;Acc:HGNC:8947]	bacterial_fungal_specific_up	22.5724	2.16336	0.791893	0	0.75885	0	0	0	0	0	2.19956	0	2.76066	0	2.15828	0	4.17694	123.642	554.88	896.241	559.827	3.75522	0.549891	0.983788	427.754	103.437	-0.00396315	0.434881	-0.138068	0.516392	4.09953	0.00012939
SPRR1B	ENSG00000169469	small proline rich protein 1B [Source:HGNC Symbol;Acc:HGNC:11260]	bacterial_fungal_specific_up	29.6263	18.5431	0.791893	4.46248	0.75885	0.46813	52.6713	3.55338	10.039	1.51804	2.19956	0.846219	3.68088	0	5.39569	30.4595	338.332	0	634.994	2632.22	529.011	15.3317	4.32748	8.07647	826.911	204.741	-0.477595	0.418696	-0.336864	0.64204	4.09886	1.90554e-05
LTF	ENSG00000012223	lactotransferrin [Source:HGNC Symbol;Acc:HGNC:6720]	bacterial_fungal_specific_up	0	0	0	0	0	0	0	0	0	0	0	2.53866	0	0	0	0	29.2386	54.9521	186.035	37.9928	4.10882	0	0	0.507732	62.4656	14.9936	0	1	0.740442	0.35965	4.08879	1.50955e-05
CCL7	ENSG00000108688	C-C motif chemokine ligand 7 [Source:HGNC Symbol;Acc:HGNC:10634]	bacterial_fungal_specific_up	0	0	0	0	0	0	0	0	0	0	0	0	1.84044	0	6.47483	0	0	13.738	8.06512	19.4835	35.9522	0	0	1.66305	15.4478	4.07401	0		1.98482	0.0469668	4.08044	3.004e-05
ALOX5AP	ENSG00000132965	arachidonate 5-lipoxygenase activating protein [Source:HGNC Symbol;Acc:HGNC:436]	bacterial_fungal_specific_up	2.11617	1.85431	3.95946	1.21704	7.5885	0	25.504	0.888344	10.039	4.55411	0	29.6177	30.3673	0	58.2735	47.865	16.7077	590.736	422.612	194.835	215.713	6.03421	3.87035	33.2247	288.121	79.2594	0.0606775	0.780912	1.73767	0.0804767	4.07744	1.92381e-06
MT3	ENSG00000087250	metallothionein 3 [Source:HGNC Symbol;Acc:HGNC:7408]	bacterial_fungal_specific_up	0	4.63576	0.395946	2.43408	2.27655	0.46813	0	0	0	1.51804	2.19956	23.6941	5.52133	0	3.23741	0	0	274.761	277.44	2.92252	116.074	1.45864	0.9294	6.49058	134.24	34.1704	0.329455	0.858323	1.16777	0.297073	3.99452	4.03345e-05
SPOCD1	ENSG00000134668	SPOC domain containing 1 [Source:HGNC Symbol;Acc:HGNC:26338]	bacterial_fungal_specific_up	2.82155	0.309051	2.37568	1.21704	4.5531	2.34065	0.554435	6.21841	0	4.55411	4.39913	4.2311	5.52133	0	4.31655	0	10.4423	82.4282	105.922	20.4577	32.8706	2.0245	3.79291	2.8138	50.4242	14.073	0.904694		0.685467	0.563924	3.98063	8.24762e-10
HEPHL1	ENSG00000181333	hephaestin like 1 [Source:HGNC Symbol;Acc:HGNC:30477]	bacterial_fungal_specific_up	0	0	0	2.0284	4.5531	1.87252	1.6633	7.10675	7.52921	0	5.8655	0.846219	2.76066	4.41602	7.55397	0	18.7962	68.6902	49.4661	23.3802	38.0066	1.44533	5.12537	3.11537	39.6679	11.6445	1.59171		1.041	0.332288	3.96544	1.11487e-08
S100A12	ENSG00000163221	S100 calcium binding protein A12 [Source:HGNC Symbol;Acc:HGNC:10489]	bacterial_fungal_specific_up	0	4.01766	0	3.24544	0.75885	0.936259	3.88104	0	0	0	0	1.69244	0	0	1.07914	0	27.1501	0	53.2298	131.514	35.9522	1.83418	0	0.554315	49.5691	12.5455	-1.28179		-0.696315	0.441015	3.91507	5.23414e-07
OSM	ENSG00000099985	oncostatin M [Source:HGNC Symbol;Acc:HGNC:8506]	bacterial_fungal_specific_up	0	0	0	0	0	0	0	0	0	0	0	4.2311	0	0	8.63311	4.35136	0	82.4282	45.7024	25.3285	91.4213	0	0	3.44311	48.9761	12.4808	0		1.61216	0.0288442	3.89671	1.03957e-05
TIMP1	ENSG00000102265	TIMP metallopeptidase inhibitor 1 [Source:HGNC Symbol;Acc:HGNC:11820]	bacterial_fungal_specific_up	793.562	520.133	490.577	625.153	440.133	711.089	1221.42	895.451	908.525	731.693	583.618	913.071	1194.45	1340.26	4072.67	1655.69	4162.32	15153.1	9119.5	10822.1	15920.7	686.01	779.822	1835.23	11035.5	3441.67	0.209488	0.810373	1.36975	0.000582047	3.83817	2.0335e-28
ESM1	ENSG00000164283	endothelial cell specific molecule 1 [Source:HGNC Symbol;Acc:HGNC:3466]	bacterial_fungal_specific_up	1.41078	0.309051	0	0.40568	0	0	0.554435	0	0	0	0	0.846219	0.920221	0	1.07914	0	2.08847	54.9521	0	38.967	12.3265	0.382849	0	0.569116	21.6668	5.42189	0.00623664		0.643584	0.698696	3.83552	6.2429e-05
FCGR2A	ENSG00000143226	Fc gamma receptor IIa [Source:HGNC Symbol;Acc:HGNC:3616]	bacterial_fungal_specific_up	7.05388	0	0	4.0568	0.75885	0.46813	1.6633	1.77669	2.50974	1.51804	2.93275	9.30841	19.3246	0	14.0288	0	22.9732	68.6902	35.4865	29.2252	103.748	2.00014	2.1843	8.53237	52.0246	15.5011	0.397351	0.925322	1.76913	0.0443113	3.82384	2.02264e-07
SPRR2E	ENSG00000203785	small proline rich protein 2E [Source:HGNC Symbol;Acc:HGNC:11265]	bacterial_fungal_specific_up	1.41078	0.309051	0	0	0.75885	5.61756	1.10887	0	0	0	0.733188	0	2.76066	0	0	0	12.5308	0	32.2605	160.739	8.21765	1.31501	0.183297	0.552133	42.7496	10.7832	-0.519858		-0.2679	0.714857	3.75996	4.9158e-05
IL1B	ENSG00000125538	interleukin 1 beta [Source:HGNC Symbol;Acc:HGNC:5992]	bacterial_fungal_specific_up	1.41078	8.03533	0	0	0	0	26.6129	0.888344	2.50974	0	4.39913	9.30841	8.28199	0	55.036	0	6.26541	425.879	422.612	629.317	1037.48	5.15128	1.9493	14.5253	504.31	125.621	0.221466	0.684983	0.723708	0.557189	3.74311	0.00022949
PIK3R6	ENSG00000276231	phosphoinositide-3-kinase regulatory subunit 6 [Source:HGNC Symbol;Acc:HGNC:27101]	bacterial_fungal_specific_up	0	0	0	0	0	0	0	1.77669	2.50974	0	0	3.38488	0.920221	0	2.15828	0	0	13.738	1.07535	6.81922	27.7346	0	1.07161	1.29267	9.87343	2.86271	1.74553		1.95633	0.0558765	3.72243	7.36597e-05
IL1R2	ENSG00000115590	interleukin 1 receptor type 2 [Source:HGNC Symbol;Acc:HGNC:5994]	bacterial_fungal_specific_up	21.1617	19.4702	17.8176	20.6897	6.0708	13.1076	0	18.6552	0	4.55411	10.2646	8.46219	7.36177	4.41602	18.3453	45.6893	50.1232	851.758	510.791	198.732	123.265	14.0454	8.36849	16.8549	346.934	92.8921	-0.332241	0.68597	0.254071	0.886875	3.72181	8.15379e-07
CXCR2	ENSG00000180871	C-X-C motif chemokine receptor 2 [Source:HGNC Symbol;Acc:HGNC:6027]	bacterial_fungal_specific_up	0	0	0	0	0	0	0	3.55338	0	0	0.733188	0	0.920221	0	2.15828	0	2.08847	0	12.9042	13.6384	9.24486	0	1.07164	0.615699	7.57519	2.15433	1.79518		1.49142	0.194684	3.71765	0.000143082
IL11	ENSG00000095752	interleukin 11 [Source:HGNC Symbol;Acc:HGNC:5966]	bacterial_fungal_specific_up	2.11617	0	0	2.83976	1.5177	0	4.98991	1.77669	3.76461	1.51804	1.46638	2.53866	3.68088	6.62403	9.71224	0	18.7962	13.738	64.521	40.9153	27.7346	1.63765	2.13143	4.51116	33.141	9.91668	0.50142		1.25567	0.192694	3.692	2.844e-07
PLAUR	ENSG00000011422	plasminogen activator, urokinase receptor [Source:HGNC Symbol;Acc:HGNC:9053]	bacterial_fungal_specific_up	19.7509	0	14.2541	13.7931	15.9359	13.1076	39.3649	11.5485	17.5682	7.59018	5.8655	27.079	48.7717	6.62403	69.0648	47.865	71.0079	343.451	374.222	233.802	425.263	16.6009	10.6431	39.8809	289.549	85.9966	-0.41346	0.596775	1.15487	0.108155	3.68236	5.90242e-11
HBA2	ENSG00000188536	hemoglobin subunit alpha 2 [Source:HGNC Symbol;Acc:HGNC:4824]	bacterial_fungal_specific_up	0.705388	0.618102	0	0	0	0	0.554435	0	1.25487	1.51804	1.46638	0	0.920221	8.83204	8.63311	0	0	54.9521	0	298.097	1.02721	0.268275	1.05982	3.67707	70.8154	18.0276	0.775914	0.599575	1.18826	0.137281	3.65242	8.59781e-05
ARNTL2	ENSG00000029153	aryl hydrocarbon receptor nuclear translocator like 2 [Source:HGNC Symbol;Acc:HGNC:18984]	bacterial_fungal_specific_up	0	0	3.16757	0.40568	0	0	6.09878	0	1.25487	0	0.733188	6.76975	9.20221	2.20801	16.1871	0	8.35387	41.2141	47.3154	52.6054	34.925	1.38172	0.497014	6.87341	36.8828	10.9734	-0.221137		1.77575	0.0636151	3.64977	7.09945e-06
CDH6	ENSG00000113361	cadherin 6 [Source:HGNC Symbol;Acc:HGNC:1765]	bacterial_fungal_specific_up	0.705388	0	0	0	0	0	0	0.888344	2.50974	0	0	0	1.84044	0	6.47483	0	6.26541	0	11.2912	12.6643	10.2721	0.10077	0.849521	1.66305	8.09858	2.5196	1.4252		1.98616	0.041983	3.62402	9.79555e-05
CSF3	ENSG00000108342	colony stimulating factor 3 [Source:HGNC Symbol;Acc:HGNC:2438]	bacterial_fungal_specific_up	0	0	0	0	0	0	0	0	0	0	0	0	0	0	0	0	12.5308	398.403	322.067	98.3916	215.713	0	0	0	209.421	49.8622	0	1	0	1	3.60835	5.31562e-06
AK5	ENSG00000154027	adenylate kinase 5 [Source:HGNC Symbol;Acc:HGNC:365]	bacterial_fungal_specific_up	2.11617	0	0	1.21704	0	0.936259	1.6633	1.77669	0	1.51804	0	2.53866	4.60111	0	8.63311	0	6.26541	178.594	9.14047	0	7.19044	0.847538	0.823681	3.15457	40.2382	10.771	0.38327		1.29538	0.253281	3.58939	4.97158e-05
PTX3	ENSG00000163661	pentraxin 3 [Source:HGNC Symbol;Acc:HGNC:9692]	bacterial_fungal_specific_up	0	0	0	2.43408	0.75885	0	24.3951	1.77669	0	3.03607	0	0	1.84044	0	3.23741	4.35136	175.431	425.879	169.368	168.532	64.714	3.94115	1.20319	1.88584	200.785	49.7978	-0.164362	0.563948	-0.184022	0.683972	3.5878	0.000642719
LCN2	ENSG00000148346	lipocalin 2 [Source:HGNC Symbol;Acc:HGNC:6526]	bacterial_fungal_specific_up	43.7341	1.2362	7.12703	0.81136	56.1549	19.6614	402.52	14.2135	180.701	30.3607	2.93275	11.0009	29.4471	13.2481	23.741	52.2164	3126.44	13.738	4295.48	2750.09	1669.21	75.8921	57.052	25.9307	2370.99	606.86	-0.0498398	0.882445	-0.68368	0.381452	3.54581	0.00018685
FN1	ENSG00000115414	fibronectin 1 [Source:HGNC Symbol;Acc:HGNC:3778]	bacterial_fungal_specific_up	131.908	158.852	367.438	46.2475	170.741	288.368	297.177	95.9412	179.446	145.731	134.907	655.82	1111.63	203.137	2567.27	195.811	413.517	7913.11	9287.26	916.698	844.363	208.676	139.006	946.733	3874.99	1244.07	-0.27509	0.699183	1.8316	0.020051	3.53943	2.19987e-07
SIGLEC5	ENSG00000268500	sialic acid binding Ig like lectin 5 [Source:HGNC Symbol;Acc:HGNC:10874]	bacterial_fungal_specific_up	0	0	0	0	0	2.80878	1.10887	0	0	0	0	0.846219	0.920221	0	5.39569	2.17568	18.7962	0	12.3665	41.8895	11.2993	0.559664	0	1.86756	16.8703	4.64795	-0.188836		1.13555	0.353054	3.50032	0.000222565
ADAMTS6	ENSG00000049192	ADAM metallopeptidase with thrombospondin type 1 motif 6 [Source:HGNC Symbol;Acc:HGNC:222]	bacterial_fungal_specific_up	0	0	0	0	0	0	0	0	0	0	0	1.69244	2.76066	0	1.07914	0	0	0	32.2605	1.94835	11.2993	0	0	1.10645	9.10162	2.43049	0		1.58914	0.137607	3.47102	0.00073352
ADGRG3	ENSG00000182885	adhesion G protein-coupled receptor G3 [Source:HGNC Symbol;Acc:HGNC:13728]	bacterial_fungal_specific_up	0	0	0	0	0	0.936259	0	7.10675	0	0	0	0	0	0	8.63311	0	4.17694	27.4761	123.128	158.79	107.857	0.133751	1.77669	1.72662	84.2855	20.8621	0.828711	0.325183	0.746059	0.242686	3.47073	6.9766e-05
SLC28A3	ENSG00000197506	solute carrier family 28 member 3 [Source:HGNC Symbol;Acc:HGNC:16484]	bacterial_fungal_specific_up	0.705388	0	0.791893	0	2.27655	0.46813	0.554435	0	1.25487	0	0	0	4.60111	0	14.0288	0	14.6193	0	13.9795	28.2511	26.7074	0.685199	0.313717	3.72598	16.7114	5.15421	0.117218		1.78328	0.080293	3.46496	0.00010747
ADAMTS4	ENSG00000158859	ADAM metallopeptidase with thrombospondin type 1 motif 4 [Source:HGNC Symbol;Acc:HGNC:220]	bacterial_fungal_specific_up	0	3.70861	1.97973	0.40568	0	0.936259	1.10887	0	3.76461	1.51804	1.46638	1.69244	3.68088	0	4.31655	0	8.35387	13.738	44.627	20.4577	23.6257	1.16274	1.68725	1.93798	22.1605	6.44668	0.44411		0.704476	0.600021	3.4613	3.14409e-06
IVL	ENSG00000163207	involucrin [Source:HGNC Symbol;Acc:HGNC:6187]	bacterial_fungal_specific_up	18.3401	24.415	8.71082	2.83976	9.1062	13.5758	34.375	22.2086	28.862	34.9148	13.1974	11.0009	9.20221	8.83204	3.23741	26.1082	175.431	0	376.372	381.876	163.326	15.9089	24.7957	11.6761	219.401	65.0444	0.59525	0.561103	-0.369615	0.606352	3.4558	1.18208e-10
SLC2A3	ENSG00000059804	solute carrier family 2 member 3 [Source:HGNC Symbol;Acc:HGNC:11007]	bacterial_fungal_specific_up	11.9916	1.54525	20.5892	19.8783	12.9005	6.08569	59.879	4.44172	7.52921	9.10821	6.59869	52.4656	47.8515	11.0401	161.871	28.2839	81.4503	425.879	465.089	122.746	478.678	18.9814	6.91946	60.3023	314.768	96.9477	-0.920315	0.241931	1.43413	0.0722787	3.4555	1.39317e-07
PLIN2	ENSG00000147872	perilipin 2 [Source:HGNC Symbol;Acc:HGNC:248]	bacterial_fungal_specific_up	17.6347	25.6512	22.5689	9.33064	10.6239	22.4702	12.752	6.21841	16.3133	15.1804	5.8655	32.1563	56.1335	30.9121	46.4029	17.4055	33.4155	549.521	417.236	38.967	201.332	17.2902	10.8944	36.6021	248.094	75.6234	-0.514743	0.492718	1.00556	0.130451	3.44828	1.23933e-11
GFPT2	ENSG00000131459	glutamine-fructose-6-phosphate transaminase 2 [Source:HGNC Symbol;Acc:HGNC:4242]	bacterial_fungal_specific_up	14.1078	19.1612	0.395946	1.21704	0.75885	0.46813	2.21774	4.44172	2.50974	0	0	26.2328	14.7235	4.41602	24.8202	4.35136	89.8041	247.285	156.463	43.8379	63.6868	5.47523	1.73786	14.9088	120.215	34.3285	-0.634281	0.389301	1.12821	0.281913	3.43547	2.11335e-05
GK	ENSG00000198814	glycerol kinase [Source:HGNC Symbol;Acc:HGNC:4289]	bacterial_fungal_specific_up	0.705388	0.309051	1.58379	4.86816	0	0.936259	1.6633	0	0	1.51804	1.46638	3.38488	3.68088	0	15.1079	8.70273	8.35387	0	37.0996	31.1736	47.2515	1.43799	0.746103	6.17528	24.7757	7.99073	-0.200165		1.65761	0.0656479	3.42775	5.17427e-06
HBA1	ENSG00000206172	hemoglobin subunit alpha 1 [Source:HGNC Symbol;Acc:HGNC:4823]	bacterial_fungal_specific_up	0.705388	0	0	0	0	0	0	1.77669	5.01948	0	3.66594	0	3.68088	8.83204	18.3453	0	0	109.904	0	532.873	10.2721	0.10077	2.61553	6.17165	130.61	33.0988	0.841332	0.181759	1.07787	0.0290661	3.40762	6.76384e-06
CNN1	ENSG00000130176	calponin 1 [Source:HGNC Symbol;Acc:HGNC:2155]	bacterial_fungal_specific_up	0	0	0.395946	0	0	0	0	0	0	0	0	0	0	2.20801	2.15828	0	2.08847	0	30.6475	1.94835	7.19044	0.0565638	0	0.873257	8.37494	2.22081	0.527353		1.25671	0.292202	3.40289	0.00120942
FAM153CP	ENSG00000204677	family with sequence similarity 153 member C, pseudogene [Source:HGNC Symbol;Acc:HGNC:33936]	bacterial_fungal_specific_up	1.41078	1.2362	0.395946	0.40568	1.5177	1.40439	0	0	1.25487	4.55411	1.46638	0.846219	0	2.20801	5.39569	2.17568	2.08847	27.4761	54.8428	1.94835	12.3265	0.910099	1.81884	2.12512	19.7364	5.85494	0.789238		0.93937	0.463937	3.39537	4.02244e-05
SEMA6B	ENSG00000167680	semaphorin 6B [Source:HGNC Symbol;Acc:HGNC:10739]	bacterial_fungal_specific_up	0	0	0	0	0	6.08569	0	0	0	1.51804	0	1.69244	0.920221	6.62403	23.741	2.17568	0	68.6902	253.783	55.528	66.7684	0.869384	0.379509	7.03068	88.9538	23.2155	0.373215	0.717486	1.21093	0.211483	3.39504	0.000563405
TREM1	ENSG00000124731	triggering receptor expressed on myeloid cells 1 [Source:HGNC Symbol;Acc:HGNC:17760]	bacterial_fungal_specific_up	0	0	0	0	0.75885	0	7.76209	0	0	0	0	13.5395	12.8831	0	86.3311	0	22.9732	549.521	210.769	207.499	344.114	1.21728	0	22.5507	266.975	69.3405	0.437796	0.490583	1.32871	0.0807993	3.37597	0.000154075
STC2	ENSG00000113739	stanniocalcin 2 [Source:HGNC Symbol;Acc:HGNC:11374]	bacterial_fungal_specific_up	0	0	1.58379	5.27384	3.0354	3.27691	14.9697	0	3.76461	0	3.66594	15.2319	2.76066	8.83204	25.8993	4.35136	16.7077	288.499	130.117	14.6126	41.0882	4.01995	1.85764	11.4151	98.2049	27.7938	-0.259525	0.63884	1.10704	0.321981	3.36384	9.0862e-05
KCNJ15	ENSG00000157551	potassium inwardly rectifying channel subfamily J member 15 [Source:HGNC Symbol;Acc:HGNC:6261]	bacterial_fungal_specific_up	4.23233	3.39956	1.58379	2.83976	3.0354	0.46813	2.77217	0.888344	6.27434	3.03607	2.19956	0.846219	3.68088	2.20801	7.55397	0	8.35387	27.4761	37.6372	56.5021	41.0882	2.61873	3.09958	2.85782	34.2115	10.2893	0.274066		0.292137	0.857593	3.3404	1.82296e-08
TNFRSF1B	ENSG00000028137	TNF receptor superfamily member 1B [Source:HGNC Symbol;Acc:HGNC:11917]	bacterial_fungal_specific_up	19.0455	20.3974	3.16757	8.92496	8.34735	14.0439	53.7802	5.33007	5.01948	4.55411	2.19956	49.0807	41.4099	19.8721	174.82	97.9057	27.1501	288.499	280.666	186.067	440.671	18.2438	4.2758	76.6178	244.611	83.3787	-1.49743	0.0387699	1.84992	0.00377732	3.33709	3.43617e-09
LOXL2	ENSG00000134013	lysyl oxidase like 2 [Source:HGNC Symbol;Acc:HGNC:6666]	bacterial_fungal_specific_up	26.0994	35.2318	13.0662	25.1521	17.4536	29.9603	14.9697	21.3203	18.823	15.1804	19.0629	88.853	65.3357	26.4961	99.2807	32.6352	83.5387	453.355	649.511	79.8823	146.89	23.1333	18.5966	62.5202	282.636	93.4333	-0.210858	0.763522	1.35521	0.0125838	3.32819	2.86463e-13
LAMC2	ENSG00000058085	laminin subunit gamma 2 [Source:HGNC Symbol;Acc:HGNC:6493]	bacterial_fungal_specific_up	43.0287	58.1016	42.7622	34.4828	55.3961	34.6416	107.006	75.5093	90.3506	104.744	79.9175	123.548	68.0964	30.9121	42.0864	17.4055	100.246	54.9521	1409.78	1219.67	726.235	53.6313	87.6304	56.4097	702.177	215.184	0.661827	0.538236	0.120519	0.944248	3.29439	1.70173e-08
SH2D5	ENSG00000189410	SH2 domain containing 5 [Source:HGNC Symbol;Acc:HGNC:28819]	bacterial_fungal_specific_up	0	0	0.395946	0	0	0	0	0	0	0	0	2.53866	3.68088	0	0	0	2.08847	0	3.22605	15.5868	14.3809	0.0565638	0	1.24391	7.05644	1.99513	0.597279		1.64415	0.132797	3.26551	0.00149458
S100A3	ENSG00000188015	S100 calcium binding protein A3 [Source:HGNC Symbol;Acc:HGNC:10493]	bacterial_fungal_specific_up	5.64311	10.1987	9.89866	1.21704	3.79425	0.46813	19.4052	5.33007	8.78408	9.10821	9.53144	5.07732	6.44155	6.62403	8.63311	32.6352	60.5656	41.2141	98.9322	191.912	59.578	7.23216	8.18845	11.8822	90.4404	28.333	0.233825	0.910207	0.598824	0.529198	3.25935	2.95086e-08
APOBR	ENSG00000184730	apolipoprotein B receptor [Source:HGNC Symbol;Acc:HGNC:24087]	bacterial_fungal_specific_up	2.82155	0	1.18784	0	0	3.27691	5.54435	0.888344	1.25487	1.51804	2.19956	17.7706	3.68088	0	60.4317	0	0	123.642	45.7024	53.5796	101.693	1.83295	1.4652	16.3766	64.9235	20.2473	0.328823	0.928902	1.91623	0.0613518	3.25451	0.000501825
CLEC4D	ENSG00000166527	C-type lectin domain family 4 member D [Source:HGNC Symbol;Acc:HGNC:14554]	bacterial_fungal_specific_up	0.705388	0	0	0	0	0	0.554435	0	0	0	0.733188	0	1.84044	0	7.55397	0	8.35387	0	5.91442	10.7159	10.2721	0.179975	0.183297	1.87888	7.05126	2.22113	0.655994		1.86643	0.0621406	3.24625	0.000686626
SMPD5	ENSG00000204791	sphingomyelin phosphodiesterase 5 (pseudogene) [Source:HGNC Symbol;Acc:HGNC:52275]	bacterial_fungal_specific_up	0	0	0	0	0	0	0	0	1.25487	0	0	2.53866	2.76066	0	0	0	0	27.4761	3.76372	4.87087	9.24486	0	0.313717	1.05986	9.0711	2.47189	1.08046		1.79752	0.102063	3.24493	0.000460752
DLEU7	ENSG00000186047	deleted in lymphocytic leukemia 7 [Source:HGNC Symbol;Acc:HGNC:17567]	bacterial_fungal_specific_up	0	0	0	0	0.75885	0	1.10887	0.888344	0	0	0	3.38488	3.68088	0	0	0	2.08847	0	11.2912	6.81922	24.6529	0.266817	0.222086	1.41315	8.97036	2.60351	0.498892		1.42812	0.178893	3.24412	0.000940197
CD53	ENSG00000143119	CD53 molecule [Source:HGNC Symbol;Acc:HGNC:1686]	bacterial_fungal_specific_up	16.2239	20.0883	4.35541	2.43408	2.27655	2.34065	7.20765	1.77669	0	4.55411	0	21.1555	41.4099	4.41602	79.8562	21.7568	43.8578	123.642	157.001	74.0373	114.02	7.84666	1.5827	33.7189	102.512	35.3529	-1.47329	0.0547031	1.85817	0.00632352	3.24339	6.20625e-08
LRRC25	ENSG00000175489	leucine rich repeat containing 25 [Source:HGNC Symbol;Acc:HGNC:29806]	bacterial_fungal_specific_up	0	0	0	0	1.5177	0	9.97983	0	0	0	0	8.46219	8.28199	15.4561	56.1152	4.35136	4.17694	192.333	94.0931	43.8379	57.5235	1.6425	0	18.5334	78.3928	23.6252	0.0399246	0.302005	1.88551	0.0659485	3.23732	0.000801554
KRT79	ENSG00000185640	keratin 79 [Source:HGNC Symbol;Acc:HGNC:28930]	bacterial_fungal_specific_up	0	0	0.791893	0	0	0	0	0.888344	1.25487	0	0.733188	0	0	2.20801	0	0	0	0	29.0344	23.3802	0	0.113128	0.7191	0.441602	10.4829	2.77576	0.991544		0.683999	0.727191	3.22482	0.00213204
SPRR2D	ENSG00000163216	small proline rich protein 2D [Source:HGNC Symbol;Acc:HGNC:11264]	bacterial_fungal_specific_up	0	0	0	0	0	0	4.43548	0	0	0	0.733188	0	4.60111	2.20801	0	0	39.6809	0	297.872	1049.19	84.2309	0.63364	0.183297	1.36182	294.194	70.6165	0.388982	0.859037	0.332178	0.783224	3.21897	0.000323724
UPP1	ENSG00000183696	uridine phosphorylase 1 [Source:HGNC Symbol;Acc:HGNC:12576]	bacterial_fungal_specific_up	32.4479	1.85431	20.9852	23.5294	27.3186	38.8548	32.1572	50.6356	58.9788	57.6854	55.7223	34.695	46.0111	24.2881	84.1728	93.5543	35.504	425.879	403.256	227.957	334.869	25.3068	55.7555	56.5443	285.493	100.493	1.07641	0.158928	1.08683	0.08111	3.20261	7.37652e-11
KLK6	ENSG00000167755	kallikrein related peptidase 6 [Source:HGNC Symbol;Acc:HGNC:6367]	bacterial_fungal_specific_up	0	0.927153	0	0	0	0	0.554435	0	0	0	0	0	3.68088	0	0	0	6.26541	0	3.76372	148.075	28.7618	0.211655	0	0.736177	37.3731	9.14419	0.351233		0.545884	0.612339	3.18946	0.0020841
CELF4	ENSG00000101489	CUGBP Elav-like family member 4 [Source:HGNC Symbol;Acc:HGNC:14015]	bacterial_fungal_specific_up	0	0	0.395946	0	0.75885	1.40439	2.77217	2.66503	0	4.55411	1.46638	0.846219	4.60111	0	1.07914	10.8784	27.1501	0	4.83907	18.5093	17.4625	0.761623	2.17138	3.48097	13.5922	4.73251	1.134		1.53673	0.13841	3.18651	0.00019005
TNFSF9	ENSG00000125657	TNF superfamily member 9 [Source:HGNC Symbol;Acc:HGNC:11939]	bacterial_fungal_specific_up	0	0	0	0.40568	1.5177	0	1.10887	2.66503	3.76461	1.51804	1.46638	0.846219	6.44155	4.41602	4.31655	0	0	0	27.4214	5.84505	9.24486	0.433179	2.35351	3.20407	8.50226	3.3799	1.65749		1.98198	0.0454546	3.17488	0.000444348
GABRE	ENSG00000102287	gamma-aminobutyric acid type A receptor subunit epsilon [Source:HGNC Symbol;Acc:HGNC:4085]	bacterial_fungal_specific_up	0.705388	0	0	0	1.5177	3.74504	2.77217	0	0	0	0	3.38488	0.920221	6.62403	18.3453	0	10.4423	0	34.4112	21.4318	48.2787	1.24861	0	5.8549	22.9128	7.26566	-0.582499		1.59244	0.125774	3.15697	0.000439921
TNFAIP3	ENSG00000118503	TNF alpha induced protein 3 [Source:HGNC Symbol;Acc:HGNC:11896]	bacterial_fungal_specific_up	14.1078	15.7616	8.71082	12.9818	22.7655	11.7032	66.5322	25.762	22.5876	27.3246	13.1974	95.6228	41.4099	17.6641	127.338	60.9191	71.0079	398.403	248.406	160.739	312.271	21.7947	22.2179	68.5908	238.165	84.534	0.093782	0.986563	1.5469	0.00603991	3.15095	9.85612e-11
S100A2	ENSG00000196754	S100 calcium binding protein A2 [Source:HGNC Symbol;Acc:HGNC:10492]	bacterial_fungal_specific_up	137.551	133.201	118.784	106.694	257.25	26.6834	1095.01	191.882	302.423	534.349	130.507	27.9252	212.571	242.881	303.238	896.381	3458.5	82.4282	6472.53	7945.37	2574.18	267.882	289.79	336.599	4106.6	1202.4	0.203326	0.957224	0.310594	0.841621	3.14185	5.61405e-05
CTXN1	ENSG00000178531	cortexin 1 [Source:HGNC Symbol;Acc:HGNC:31108]	bacterial_fungal_specific_up	0	0	1.18784	0	1.5177	0	3.32661	9.77179	5.01948	12.1443	3.66594	1.69244	4.60111	0	1.07914	0	0	41.2141	24.733	6.81922	18.4897	0.861735	7.65037	1.47454	18.2512	6.44107	2.27089		0.825555	0.569322	3.1394	0.000171802
SLC6A14	ENSG00000268104	solute carrier family 6 member 14 [Source:HGNC Symbol;Acc:HGNC:11047]	bacterial_fungal_specific_up	1.41078	0	0	0.81136	5.31195	0	7.76209	0	3.76461	0	0	0.846219	2.76066	0	0	4.35136	29.2386	0	77.9628	203.602	21.5713	2.18517	0.941152	1.59165	66.475	17.114	-0.0925972	0.702275	-0.00516532	0.877518	3.13552	0.00288685
NOD2	ENSG00000167207	nucleotide binding oligomerization domain containing 2 [Source:HGNC Symbol;Acc:HGNC:5331]	bacterial_fungal_specific_up	2.82155	0	2.77162	1.62272	1.5177	7.9582	3.32661	0	1.25487	1.51804	1.46638	6.76975	14.7235	17.6641	32.3741	0	0	82.4282	34.4112	31.1736	72.9316	2.85977	1.05982	14.3063	44.1889	15.0826	-0.530724	0.447117	1.88168	0.0280309	3.13492	2.72984e-05
CLEC5A	ENSG00000258227	C-type lectin domain containing 5A [Source:HGNC Symbol;Acc:HGNC:2054]	bacterial_fungal_specific_up	8.46466	1.85431	3.95946	3.65112	10.6239	10.767	19.9597	12.4368	3.76461	3.03607	1.46638	32.1563	20.2449	2.20801	56.1152	6.52705	16.7077	219.809	27.9591	145.152	134.564	8.46858	5.17597	23.4503	108.838	35.306	-0.375277	0.64304	1.31454	0.0954179	3.13429	8.63818e-07
NRCAM	ENSG00000091129	neuronal cell adhesion molecule [Source:HGNC Symbol;Acc:HGNC:7994]	bacterial_fungal_specific_up	2.11617	0	0	0	0.75885	0	0	0	1.25487	0	0	4.2311	0	0	2.15828	0	0	123.642	36.5619	3.8967	6.16324	0.410716	0.313717	1.27787	34.0528	8.60873	0.379273		0.717154	0.529663	3.12655	0.00187584
PLA2G7	ENSG00000146070	phospholipase A2 group VII [Source:HGNC Symbol;Acc:HGNC:9040]	bacterial_fungal_specific_up	0	0	0	0	0	0	0	0	0	0	0	0	0.920221	0	0	0	2.08847	0	2.1507	14.6126	15.4081	0	0	0.184044	6.85198	1.67524	0		0.743857	0.556507	3.12591	0.00565473
DPYSL4	ENSG00000151640	dihydropyrimidinase like 4 [Source:HGNC Symbol;Acc:HGNC:3016]	bacterial_fungal_specific_up	1.41078	0	0	0.40568	0	0.936259	6.09878	0	0	0	2.19956	6.76975	2.76066	19.8721	4.31655	6.52705	0	13.738	71.5107	15.5868	17.4625	1.2645	0.549891	8.04922	23.6596	8.07596	-0.0201744		1.85774	0.0608904	3.11779	0.000431036
KLK10	ENSG00000129451	kallikrein related peptidase 10 [Source:HGNC Symbol;Acc:HGNC:6358]	bacterial_fungal_specific_up	12.697	1.2362	1.18784	5.27384	1.5177	9.36259	7.76209	3.55338	3.76461	1.51804	5.13232	4.2311	0.920221	0	6.47483	0	50.1232	0	65.5963	159.765	41.0882	5.57675	3.49208	2.32523	63.3145	18.1526	-0.38723	0.692525	-0.733687	0.386587	3.11537	1.51805e-06
TINAGL1	ENSG00000142910	tubulointerstitial nephritis antigen like 1 [Source:HGNC Symbol;Acc:HGNC:19168]	bacterial_fungal_specific_up	2.82155	2.47241	0	3.24544	0	0	8.31652	7.10675	10.039	9.10821	9.53144	1.69244	1.84044	15.4561	33.4533	0	0	41.2141	152.162	86.7015	15.4081	2.40799	8.94634	10.4884	59.0971	19.0747	1.24588	0.370846	1.3715	0.208089	3.10215	0.000676187
SPATC1	ENSG00000186583	spermatogenesis and centriole associated 1 [Source:HGNC Symbol;Acc:HGNC:30510]	bacterial_fungal_specific_up	0	0	0	0	0	0	0	0	0	0	0	0	0	0	0	0	4.17694	0	17.7433	3.8967	11.2993	0	0	0	7.42323	1.76744	0		0	1	3.10196	0.00756016
RNU4-2	ENSG00000202538	RNA, U4 small nuclear 2 [Source:HGNC Symbol;Acc:HGNC:10193]	bacterial_fungal_specific_up	5.64311	0.309051	2.37568	4.46248	1.5177	1.40439	3.32661	2.66503	6.27434	9.10821	4.39913	5.92353	17.4842	28.7041	6.47483	10.8784	6.26541	82.4282	6.4521	89.6241	7.19044	2.71986	5.61168	13.893	38.392	14.4243	0.934587		1.95963	0.0118964	3.09406	6.49079e-06
RAB31	ENSG00000168461	RAB31, member RAS oncogene family [Source:HGNC Symbol;Acc:HGNC:9771]	bacterial_fungal_specific_up	40.9125	65.8279	23.3608	22.3124	18.2124	17.3208	34.375	38.1988	45.1753	42.505	23.462	113.393	145.395	37.5362	258.993	115.311	265.235	412.141	193.563	296.149	373.903	31.7603	37.3353	134.126	308.198	123.013	0.24843	0.800613	1.98651	1.53805e-06	3.09323	4.58965e-16
ADORA3	ENSG00000282608	adenosine A3 receptor [Source:HGNC Symbol;Acc:HGNC:268]	bacterial_fungal_specific_up	2.11617	0	0	0	1.5177	0	3.32661	1.77669	0	0	0	1.69244	6.44155	2.20801	7.55397	13.0541	6.26541	82.4282	18.8186	1.94835	10.2721	0.994353	0.444172	6.19001	23.9465	7.59142	0.0347479		1.89145	0.0539619	3.09065	0.000264232
TLR2	ENSG00000137462	toll like receptor 2 [Source:HGNC Symbol;Acc:HGNC:11848]	bacterial_fungal_specific_up	20.4563	12.362	8.31487	8.92496	12.1416	17.7889	24.3951	7.9951	16.3133	9.10821	17.5965	38.9261	60.7346	26.4961	87.4102	19.5811	20.8847	192.333	201.09	150.997	178.734	14.912	12.7533	46.6296	148.808	53.9325	-0.114376	0.852803	1.5702	0.00220716	3.0877	5.1202e-12
NAMPT	ENSG00000105835	nicotinamide phosphoribosyltransferase [Source:HGNC Symbol;Acc:HGNC:30092]	bacterial_fungal_specific_up	113.568	45.4305	68.1028	80.3246	37.1837	79.1139	170.766	39.9755	38.9009	68.3116	61.5878	75.3135	72.6975	79.4884	125.18	54.392	407.251	1346.33	477.993	602.04	1204.91	84.927	52.194	81.4143	807.705	249.946	-0.635121	0.249763	-0.0393852	0.943629	3.08529	6.85207e-18
SBSN	ENSG00000189001	suprabasin [Source:HGNC Symbol;Acc:HGNC:24950]	bacterial_fungal_specific_up	4.93772	0.618102	1.18784	0	0	2.80878	0	0.888344	0	0	0	0	0	0	0	0	4.17694	0	3.22605	158.79	78.0677	1.36463	0.222086	0	48.8522	12.1287	-0.196601		-0.457398	0.379785	3.06719	0.0071793
CREB5	ENSG00000146592	cAMP responsive element binding protein 5 [Source:HGNC Symbol;Acc:HGNC:16844]	bacterial_fungal_specific_up	0	0	3.56352	0.40568	4.5531	0	4.43548	2.66503	10.039	1.51804	0	6.76975	7.36177	0	32.3741	0	6.26541	13.738	43.5517	37.9928	65.7412	1.85111	3.5555	9.30113	33.4578	11.475	0.789058		1.68605	0.0942197	3.06323	0.000450174
C5AR1	ENSG00000197405	complement C5a receptor 1 [Source:HGNC Symbol;Acc:HGNC:1338]	bacterial_fungal_specific_up	8.46466	0	0	1.21704	10.6239	10.2989	11.6431	14.2135	8.78408	9.10821	1.46638	10.1546	6.44155	6.62403	21.5828	13.0541	31.327	178.594	61.2949	63.3213	59.578	6.03537	8.39305	11.5714	78.8231	25.133	0.49604	0.762217	0.843706	0.390261	3.06242	7.43066e-06
FMNL1	ENSG00000184922	formin like 1 [Source:HGNC Symbol;Acc:HGNC:1212]	bacterial_fungal_specific_up	6.3485	9.88963	0	1.62272	2.27655	5.61756	1.6633	5.33007	7.52921	7.59018	1.46638	8.46219	19.3246	4.41602	39.9281	23.9325	6.26541	96.1663	34.9489	46.7604	67.7956	3.91689	5.47896	19.2127	50.3873	18.9207	0.488556	0.793264	1.96295	0.00782474	3.06089	2.85388e-06
CD164L2	ENSG00000174950	CD164 molecule like 2 [Source:HGNC Symbol;Acc:HGNC:32043]	bacterial_fungal_specific_up	0	0	0	0	0	0	1.6633	11.5485	8.78408	0	0.733188	2.53866	0	2.20801	0	0	4.17694	0	4.3014	21.4318	11.2993	0.237615	5.26644	0.949334	8.24189	3.27072	2.4502		1.09293	0.374314	3.05714	0.0011534
SLAMF9	ENSG00000162723	SLAM family member 9 [Source:HGNC Symbol;Acc:HGNC:18430]	bacterial_fungal_specific_up	0	0	0	0	0.75885	0.936259	0	0	0	0	0	3.38488	0	0	22.6619	36.9866	0	151.118	33.3358	2.92252	117.101	0.242158	0	12.6067	60.8957	17.5813	0.510796	0.96697	1.73998	0.0182043	3.05008	0.000252058
LINC00520	ENSG00000258791	long intergenic non-protein coding RNA 520 [Source:HGNC Symbol;Acc:HGNC:19843]	bacterial_fungal_specific_up	0	0	0	0	0	0.46813	0.554435	0	0	0	0	0	0	0	0	0	20.8847	0	14.5172	0.974175	3.08162	0.146081	0	0	7.89154	1.92763	0.201889		0.135638	0.87545	3.04975	0.00612104
HILPDA	ENSG00000135245	hypoxia inducible lipid droplet associated [Source:HGNC Symbol;Acc:HGNC:28859]	bacterial_fungal_specific_up	11.9916	9.58058	15.8379	3.24544	15.9359	13.1076	24.9496	20.4319	22.5876	16.6984	17.5965	22.8479	23.0055	24.2881	10.7914	2.17568	45.9463	453.355	122.052	24.3544	119.156	13.5212	19.3286	16.6217	152.973	48.5684	0.510053	0.635765	0.327325	0.744532	3.04817	9.25122e-09
GAL3ST1	ENSG00000128242	galactose-3-O-sulfotransferase 1 [Source:HGNC Symbol;Acc:HGNC:24240]	bacterial_fungal_specific_up	0	0	0.395946	0	0	1.40439	0	0	0	0	0	0	0	0	0	2.17568	4.17694	13.738	24.1954	0.974175	5.13603	0.257191	0	0.435136	9.64411	2.48555	0.0921237		0.384328	0.910535	3.03664	0.00433732
PCBP3	ENSG00000183570	poly(rC) binding protein 3 [Source:HGNC Symbol;Acc:HGNC:8651]	bacterial_fungal_specific_up	0.705388	0	1.97973	1.62272	0.75885	0.46813	4.43548	0.888344	3.76461	0	4.39913	4.2311	4.60111	4.41602	8.63311	0	0	82.4282	29.5721	12.6643	8.21765	1.42433	2.26302	4.37627	26.5764	8.27552	0.67228		1.29246	0.208921	3.03299	0.000113751
SLC25A37	ENSG00000147454	solute carrier family 25 member 37 [Source:HGNC Symbol;Acc:HGNC:29786]	bacterial_fungal_specific_up	114.273	64.2826	87.5041	90.0609	77.4027	210.658	166.33	191.882	171.917	156.358	151.037	218.325	192.326	377.57	194.245	365.515	304.916	1566.14	1074.27	1044.32	1196.7	115.787	167.798	269.596	1037.27	381.715	0.534949	0.355382	1.17434	0.00259217	3.03186	1.51604e-19
RNU5B-1	ENSG00000200156	RNA, U5B small nuclear 1 [Source:HGNC Symbol;Acc:HGNC:10212]	bacterial_fungal_specific_up	0	0	0	0	1.5177	0.46813	3.88104	1.77669	2.50974	0	2.19956	0	3.68088	0	1.07914	0	0	0	7.52745	92.5466	4.10882	0.838125	1.6215	0.952004	20.8366	5.77599	0.68507		0.374347	0.888462	3.02595	0.00252253
VNN3P	ENSG00000093134	vanin 3, pseudogene [Source:HGNC Symbol;Acc:HGNC:16431]	bacterial_fungal_specific_up	0	0	0	0.40568	0.75885	0	0	0	0	0	0	0	0	2.20801	0	0	4.17694	0	6.4521	3.8967	16.4353	0.166361	0	0.441602	6.19221	1.63493	0.308959		0.599502	0.709349	3.02439	0.00450274
CD300A	ENSG00000167851	CD300a molecule [Source:HGNC Symbol;Acc:HGNC:19319]	bacterial_fungal_specific_up	4.23233	8.96248	0	1.21704	0	3.74504	9.42539	2.66503	6.27434	1.51804	2.19956	10.1546	10.1224	4.41602	52.8778	30.4595	0	96.1663	68.8224	24.3544	90.3941	3.94033	3.16424	21.6061	55.9474	20.3813	0.0162078	0.876132	1.9533	0.0229217	3.02023	7.26328e-05
SLC16A3	ENSG00000141526	solute carrier family 16 member 3 [Source:HGNC Symbol;Acc:HGNC:10924]	bacterial_fungal_specific_up	57.8419	96.1149	55.0365	62.069	69.8142	218.617	246.724	95.9412	203.289	163.948	119.51	188.707	212.571	110.401	346.403	206.69	398.897	1469.97	1669.48	600.092	1139.17	115.174	145.672	212.954	1055.52	368.156	0.346324	0.687971	0.850263	0.106629	3.00622	2.66847e-13
S100A16	ENSG00000188643	S100 calcium binding protein A16 [Source:HGNC Symbol;Acc:HGNC:20441]	bacterial_fungal_specific_up	224.314	105.695	114.428	143.205	121.416	190.061	226.764	295.819	237.17	204.935	246.351	233.557	171.161	280.417	233.094	415.555	827.034	261.023	1832.4	2890.38	1239.84	160.84	246.069	266.757	1410.13	499.743	0.605654	0.321005	0.704635	0.141281	3.00349	1.74448e-16
MYADM	ENSG00000179820	myeloid associated differentiation marker [Source:HGNC Symbol;Acc:HGNC:7544]	bacterial_fungal_specific_up	68.4227	40.1766	62.9555	27.5862	51.6018	56.6437	130.847	95.9412	105.409	139.659	67.4533	135.395	89.2614	77.2804	267.626	82.6759	185.874	1071.57	669.943	344.858	599.888	62.6047	102.116	130.448	574.426	208.146	0.688213	0.303459	1.02284	0.0381725	3.00192	7.29112e-14
RNASE7	ENSG00000165799	ribonuclease A family member 7 [Source:HGNC Symbol;Acc:HGNC:19278]	bacterial_fungal_specific_up	1.41078	0	0	0	0	1.40439	1.10887	0	0	0	0	0	0	0	0	0	2.08847	0	6.4521	50.6571	9.24486	0.560577	0	0	13.6885	3.44603	-0.307782		-0.397419	0.698963	2.9973	0.00655188
SPP1	ENSG00000118785	secreted phosphoprotein 1 [Source:HGNC Symbol;Acc:HGNC:11255]	bacterial_fungal_specific_up	33.1533	111.258	3.16757	58.4179	16.6947	94.0941	924.243	6.21841	35.1363	6.07214	8.06507	463.728	189.566	57.4083	1224.82	84.8516	588.948	8696.18	2223.82	413.05	2311.21	177.29	13.873	404.075	2846.64	835.719	-1.44533	0.0200247	0.863482	0.461729	2.98134	0.000815145
BCL2A1	ENSG00000140379	BCL2 related protein A1 [Source:HGNC Symbol;Acc:HGNC:991]	bacterial_fungal_specific_up	0	0	0	0	0	0.46813	12.1976	0	0	0	0	2.53866	13.8033	0	12.9497	0	10.4423	96.1663	79.5759	139.307	183.87	1.80939	0	5.85833	101.872	26.2533	0.0772257	0.360966	0.714271	0.54632	2.97921	0.00477651
RN7SL1	ENSG00000276168	RNA component of signal recognition particle 7SL1 [Source:HGNC Symbol;Acc:HGNC:10038]	bacterial_fungal_specific_up	8.46466	4.94482	4.75136	8.1136	6.0708	16.8527	2.77217	17.7669	22.5876	15.1804	13.9306	22.0017	27.6066	11.0401	29.1367	15.2298	20.8847	41.2141	19.894	238.673	36.9794	7.4243	17.3664	21.003	71.529	27.8141	1.1243	0.195224	1.38274	0.040481	2.97571	9.45038e-08
SHISAL2B	ENSG00000145642	shisa like 2B [Source:HGNC Symbol;Acc:HGNC:34236]	bacterial_fungal_specific_up	2.11617	0	0.791893	0.40568	0.75885	1.87252	0	3.55338	5.01948	1.51804	1.46638	2.53866	5.52133	2.20801	9.71224	4.35136	31.327	13.738	11.8288	3.8967	1.02721	0.849301	2.88932	4.86632	12.3636	4.9358	1.41093		1.99823	0.0264092	2.97259	0.000174951
HRH2	ENSG00000113749	histamine receptor H2 [Source:HGNC Symbol;Acc:HGNC:5183]	bacterial_fungal_specific_up	0	13.5982	0	0	0	0.936259	1.10887	0.888344	0	1.51804	0	7.61597	14.7235	0	26.9785	34.8109	43.8578	178.594	19.894	14.6126	46.2243	2.23477	0.601595	16.8258	60.6366	19.3029	-0.107524	0.467899	1.759	0.100739	2.97068	0.00189008
EPHX3	ENSG00000105131	epoxide hydrolase 3 [Source:HGNC Symbol;Acc:HGNC:23760]	bacterial_fungal_specific_up	0	0	0	1.21704	0.75885	0	4.43548	3.55338	5.01948	0	0	0.846219	0	0	7.55397	0	10.4423	0	18.8186	51.6313	16.4353	0.91591	2.14321	1.68004	19.4655	5.74819	0.830813		0.674382	0.666033	2.96988	0.00217527
SLC22A3	ENSG00000146477	solute carrier family 22 member 3 [Source:HGNC Symbol;Acc:HGNC:10967]	bacterial_fungal_specific_up	0	0	0	1.21704	0	5.14943	0.554435	0	0	4.55411	3.66594	2.53866	0.920221	0	3.23741	0	2.08847	27.4761	19.3563	18.5093	26.7074	0.9887	2.05501	1.33926	18.8275	5.52261	0.762047		0.496405	0.799945	2.96873	0.00103949
DUSP4	ENSG00000120875	dual specificity phosphatase 4 [Source:HGNC Symbol;Acc:HGNC:3070]	bacterial_fungal_specific_up	0	3.39956	2.37568	6.0852	0.75885	2.34065	7.76209	10.6601	3.76461	12.1443	5.8655	0.846219	15.6438	0	22.6619	0	25.0616	41.2141	44.0893	71.1147	15.4081	3.246	8.10863	7.83038	39.3776	13.8665	1.09815		1.11836	0.237482	2.96686	3.2144e-05
MMP19	ENSG00000123342	matrix metallopeptidase 19 [Source:HGNC Symbol;Acc:HGNC:7165]	bacterial_fungal_specific_up	5.64311	12.9801	6.33514	4.86816	0	0.46813	7.20765	5.33007	5.01948	0	2.93275	16.9244	13.8033	6.62403	44.2447	8.70273	0	96.1663	124.741	34.0961	74.986	5.35748	3.32057	18.0598	65.9978	22.432	-0.287825	0.697718	1.45303	0.0923456	2.9625	3.66862e-05
LAT2	ENSG00000086730	linker for activation of T cells family member 2 [Source:HGNC Symbol;Acc:HGNC:12749]	bacterial_fungal_specific_up	11.2862	18.8521	3.16757	3.65112	5.31195	10.2989	12.752	4.44172	13.8036	9.10821	10.2646	15.2319	33.128	6.62403	71.2231	34.8109	68.9195	68.6902	98.9322	90.5982	98.6118	9.3314	9.40453	32.2036	85.1504	32.8432	0.0734932	0.994304	1.66393	0.0023446	2.9597	7.87038e-10
SEZ6L2	ENSG00000174938	seizure related 6 homolog like 2 [Source:HGNC Symbol;Acc:HGNC:30844]	bacterial_fungal_specific_up	0.705388	2.47241	2.37568	0	3.0354	6.08569	1.6633	0	2.50974	1.51804	6.59869	2.53866	9.20221	0	24.8202	0	2.08847	27.4761	51.6168	14.6126	64.714	2.33398	2.65662	7.31221	32.1016	10.6683	0.354509		1.31258	0.195206	2.94754	0.000290554
SOD2	ENSG00000291237	superoxide dismutase 2 [Source:HGNC Symbol;Acc:HGNC:11180]	bacterial_fungal_specific_up	52.1987	129.492	113.241	101.826	78.9204	60.3887	131.401	41.7522	28.862	68.3116	41.0585	165.859	173.002	57.4083	194.245	113.135	428.136	1758.47	697.902	607.885	626.596	95.3525	44.9961	140.73	823.797	270.004	-1.00287	0.0411859	0.552618	0.240267	2.94568	1.19709e-17
DCSTAMP	ENSG00000164935	dendrocyte expressed seven transmembrane protein [Source:HGNC Symbol;Acc:HGNC:18549]	bacterial_fungal_specific_up	0	0	0.395946	0	0	0	0	0	0	0	0	0.846219	0	0	2.15828	0	0	13.738	30.1098	0	3.08162	0.0565638	0	0.600899	9.38589	2.39666	0.486375		0.992805	0.392998	2.94078	0.00462653
ISM2	ENSG00000100593	isthmin 2 [Source:HGNC Symbol;Acc:HGNC:23176]	bacterial_fungal_specific_up	0	0	0.791893	0	0	0	0	0	0	1.51804	0	0	0	0	1.07914	0	2.08847	0	31.1851	0	10.2721	0.113128	0.379509	0.215828	8.70913	2.23499	0.635957		0.496068	0.745592	2.93248	0.00749897
CXCR4	ENSG00000121966	C-X-C motif chemokine receptor 4 [Source:HGNC Symbol;Acc:HGNC:2561]	bacterial_fungal_specific_up	28.2155	18.5431	12.2743	14.1988	2.27655	6.55382	31.6028	0	3.76461	10.6263	13.1974	48.2345	48.7717	15.4561	135.971	50.0407	22.9732	233.547	285.505	85.7274	194.142	16.2378	6.89706	59.6949	164.379	60.0772	-0.858908	0.270413	1.66733	0.0140372	2.93148	7.99665e-07
PTPRZ1	ENSG00000106278	protein tyrosine phosphatase receptor type Z1 [Source:HGNC Symbol;Acc:HGNC:9685]	bacterial_fungal_specific_up	0	0.309051	1.18784	0	2.27655	0.46813	7.20765	7.10675	0	7.59018	1.46638	0	0.920221	2.20801	2.15828	0	10.4423	0	17.2056	66.2439	16.4353	1.6356	4.04083	1.0573	22.0654	6.82029	0.968044		-0.132528	0.770533	2.92099	0.000795251
ASIC1	ENSG00000110881	acid sensing ion channel subunit 1 [Source:HGNC Symbol;Acc:HGNC:100]	bacterial_fungal_specific_up	0	0	0	0	0	0	0.554435	0	2.50974	1.51804	0	0.846219	2.76066	0	0	0	0	13.738	3.22605	14.6126	2.05441	0.079205	1.00694	0.721376	6.72622	1.99144	1.3686		1.31387	0.242587	2.92044	0.00214228
ADGRE1	ENSG00000174837	adhesion G protein-coupled receptor E1 [Source:HGNC Symbol;Acc:HGNC:3336]	bacterial_fungal_specific_up	0	0	0	0	0	0	0	1.77669	0	0	0	0.846219	1.84044	0	7.55397	0	0	13.738	0	11.6901	16.4353	0	0.444172	2.04813	8.37269	2.56575	1.05419		1.85885	0.0563548	2.91985	0.00181578
LINC02978	ENSG00000265743	long intergenic non-protein coding RNA 2978 [Source:HGNC Symbol;Acc:HGNC:56041]	bacterial_fungal_specific_up	0	0	0	0	0	0	0	0	0	0	0	2.53866	2.76066	0	3.23741	0	0	0	18.8186	4.87087	4.10882	0	0	1.70735	5.55966	1.73024	0		1.80704	0.08111	2.91632	0.0043411
CAMK2N2	ENSG00000163888	calcium/calmodulin dependent protein kinase II inhibitor 2 [Source:HGNC Symbol;Acc:HGNC:24197]	bacterial_fungal_specific_up	0.705388	0	0.791893	0	0.75885	0	0	0.888344	1.25487	3.03607	0	0.846219	0.920221	0	2.15828	4.35136	0	0	25.8084	6.81922	1.02721	0.322304	1.29482	1.65522	6.73096	2.35078	1.15108		1.34851	0.22638	2.9143	0.0028191
IL4R	ENSG00000077238	interleukin 4 receptor [Source:HGNC Symbol;Acc:HGNC:6015]	bacterial_fungal_specific_up	26.8048	2.16336	13.0662	22.7181	25.8009	20.5977	85.383	25.762	43.9204	24.2886	41.0585	75.3135	38.6493	15.4561	135.971	67.4461	156.635	151.118	244.104	362.393	356.441	28.0763	33.7574	66.5673	254.138	92.1472	0.304744	0.819737	1.15744	0.0742103	2.90706	3.16296e-08
ACTG2	ENSG00000163017	actin gamma 2, smooth muscle [Source:HGNC Symbol;Acc:HGNC:145]	bacterial_fungal_specific_up	0	0	1.97973	2.0284	0	0.46813	0.554435	0	0	0	0	0	0	0	7.55397	0	0	13.738	126.354	2.92252	51.3603	0.718671	0	1.51079	38.8749	9.8552	0.0920639		0.487734	0.747822	2.89885	0.00797151
SULT1E1	ENSG00000109193	sulfotransferase family 1E member 1 [Source:HGNC Symbol;Acc:HGNC:11377]	bacterial_fungal_specific_up	0	0	0	0	1.5177	0	0.554435	0	0	0	0	0	0	0	1.07914	0	0	13.738	25.2707	6.81922	3.08162	0.296019	0	0.215828	9.78192	2.47909	0.0912595		0.337253	0.842293	2.89704	0.00480976
EFNB2	ENSG00000125266	ephrin B2 [Source:HGNC Symbol;Acc:HGNC:3227]	bacterial_fungal_specific_up	7.05388	8.96248	0	0	3.79425	0.936259	2.21774	8.88344	2.50974	3.03607	8.79826	3.38488	1.84044	0	3.23741	0	4.17694	41.2141	89.7917	53.5796	11.2993	3.28066	5.80688	1.69255	40.0123	12.1294	0.707288		-0.373356	0.656897	2.89691	0.000204987
PDE2A	ENSG00000186642	phosphodiesterase 2A [Source:HGNC Symbol;Acc:HGNC:8777]	bacterial_fungal_specific_up	0	0	0	0	0.75885	2.80878	0	4.44172	0	0	2.93275	0.846219	8.28199	4.41602	8.63311	0	0	0	36.5619	3.8967	23.6257	0.509661	1.84362	4.43547	12.8169	4.62875	1.1269		1.78646	0.0865127	2.88679	0.00268076
HAS3	ENSG00000103044	hyaluronan synthase 3 [Source:HGNC Symbol;Acc:HGNC:4820]	bacterial_fungal_specific_up	0	0	0	0.81136	0	0.936259	4.98991	0	1.25487	3.03607	0.733188	1.69244	0.920221	0	2.15828	19.5811	0	0	32.7982	46.7604	13.3537	0.962505	1.25603	4.87041	18.5824	6.14409	0.468171		1.41256	0.202544	2.88587	0.00262313
LOXL4	ENSG00000138131	lysyl oxidase like 4 [Source:HGNC Symbol;Acc:HGNC:17171]	bacterial_fungal_specific_up	1.41078	0	1.97973	0.40568	0	3.74504	2.21774	0	6.27434	0	2.93275	5.07732	1.84044	15.4561	1.07914	4.35136	14.6193	27.4761	32.2605	9.74175	8.21765	1.39414	2.30177	5.56087	18.463	6.62313	0.675688		1.47743	0.12445	2.87498	0.000262188
ADGRE3	ENSG00000131355	adhesion G protein-coupled receptor E3 [Source:HGNC Symbol;Acc:HGNC:23647]	bacterial_fungal_specific_up	0	0	0	0	0	0	0	0	0	1.51804	0	0	0	0	2.15828	0	0	0	2.1507	11.6901	22.5985	0	0.379509	0.431655	7.28787	1.91027	0.837214		0.892513	0.414512	2.86685	0.00622726
RGS17	ENSG00000091844	regulator of G protein signaling 17 [Source:HGNC Symbol;Acc:HGNC:14088]	bacterial_fungal_specific_up	0	0	0	2.83976	0.75885	3.27691	0.554435	2.66503	1.25487	4.55411	3.66594	3.38488	7.36177	4.41602	3.23741	2.17568	18.7962	13.738	11.8288	12.6643	7.19044	1.06142	3.03499	4.11515	12.8436	4.96969	1.21773		1.57726	0.0839711	2.86237	0.000128957
CP	ENSG00000047457	ceruloplasmin [Source:HGNC Symbol;Acc:HGNC:2295]	bacterial_fungal_specific_up	0	0	1.18784	0	0	0	0	0	0	0	0	1.69244	0	0	2.15828	0	10.4423	13.738	5.91442	3.8967	3.08162	0.169691	0	0.770143	7.41462	2.00532	0.27327		1.10833	0.406967	2.85931	0.00530526
SIGLEC16	ENSG00000161643	sialic acid binding Ig like lectin 16 [Source:HGNC Symbol;Acc:HGNC:24851]	bacterial_fungal_specific_up	0	0	1.18784	0	1.5177	0	0	0.888344	1.25487	0	0	1.69244	1.84044	4.41602	5.39569	0	0	13.738	15.0549	4.87087	6.16324	0.386506	0.535803	2.66892	7.96541	2.76288	0.612764		1.79953	0.0873593	2.84806	0.00239513
CHI3L2	ENSG00000064886	chitinase 3 like 2 [Source:HGNC Symbol;Acc:HGNC:1933]	bacterial_fungal_specific_up	0.705388	80.3533	1.18784	0	0	0	7.76209	0	0	0	0	74.4673	5.52133	0	55.036	60.9191	931.457	219.809	124.741	280.562	605.024	12.8584	0	39.1888	432.319	116.55	-0.187561	0.0335856	0.786785	0.534201	2.84535	0.00759606
PRAM1	ENSG00000133246	PML-RARA regulated adaptor molecule 1 [Source:HGNC Symbol;Acc:HGNC:30091]	bacterial_fungal_specific_up	4.93772	0	1.18784	2.0284	5.31195	0.46813	4.43548	17.7669	0	1.51804	1.46638	9.30841	17.4842	0	29.1367	28.2839	0	13.738	111.299	12.6643	36.9794	2.62422	5.18782	16.8426	34.9361	14.1912	0.868209		1.99514	0.033314	2.83799	0.000825223
FSTL3	ENSG00000070404	follistatin like 3 [Source:HGNC Symbol;Acc:HGNC:3973]	bacterial_fungal_specific_up	32.4479	32.4504	19.4014	24.3408	31.1129	14.9802	32.7117	47.0823	58.9788	33.3968	20.5293	104.931	103.985	72.8643	79.8562	58.7434	60.5656	247.285	437.13	182.171	125.319	26.7779	39.9968	84.076	210.494	86.6801	0.575216	0.401158	1.59107	0.00017125	2.83173	1.00039e-13
ICAM5	ENSG00000105376	intercellular adhesion molecule 5 [Source:HGNC Symbol;Acc:HGNC:5348]	bacterial_fungal_specific_up	1.41078	2.47241	3.56352	3.24544	1.5177	2.80878	6.65322	0	10.039	1.51804	0.733188	4.2311	3.68088	0	12.9497	0	0	41.2141	94.6308	14.6126	28.7618	3.09598	3.07254	4.17233	35.8439	11.1449	0.102479		0.460511	0.745592	2.81452	0.00032212
TFCP2L1	ENSG00000115112	transcription factor CP2 like 1 [Source:HGNC Symbol;Acc:HGNC:17925]	bacterial_fungal_specific_up	0	0	0.791893	0.40568	0	0	3.32661	0	2.50974	0	0.733188	1.69244	1.84044	4.41602	9.71224	2.17568	0	13.738	23.12	12.6643	4.10882	0.646312	0.810731	3.96737	10.7262	3.86834	0.49312		1.76257	0.0892632	2.80681	0.00216851
SPAG4	ENSG00000061656	sperm associated antigen 4 [Source:HGNC Symbol;Acc:HGNC:11214]	bacterial_fungal_specific_up	0.705388	0	1.97973	0	0.75885	8.89446	7.76209	5.33007	6.27434	15.1804	15.3969	15.2319	6.44155	2.20801	60.4317	0	4.17694	164.856	73.1238	6.81922	26.7074	2.8715	10.5454	16.8626	55.1367	20.1085	1.26524	0.356721	1.698	0.0981887	2.80581	0.00172517
STXBP5-AS1	ENSG00000233452	STXBP5 antisense RNA 1 [Source:HGNC Symbol;Acc:HGNC:44183]	bacterial_fungal_specific_up	4.93772	0	3.95946	0.81136	1.5177	2.34065	7.76209	1.77669	11.2938	3.03607	3.66594	6.76975	5.52133	6.62403	3.23741	0	12.5308	0	55.9182	16.561	55.4691	3.047	4.94313	4.43051	28.0958	9.70158	0.635069		0.549919	0.660375	2.79901	0.000106318
LPL	ENSG00000175445	lipoprotein lipase [Source:HGNC Symbol;Acc:HGNC:6677]	bacterial_fungal_specific_up	0	0	0	0	2.27655	0	0	0	0	0	0	9.30841	0.920221	0	10.7914	0	0	219.809	93.5554	2.92252	10.2721	0.325221	0	4.204	65.3117	16.6598	0.37165	0.968452	0.872837	0.161371	2.7928	0.00105681
SPRED3	ENSG00000188766	sprouty related EVH1 domain containing 3 [Source:HGNC Symbol;Acc:HGNC:31041]	bacterial_fungal_specific_up	0.705388	0.927153	1.58379	2.0284	0	0.936259	2.77217	0	1.25487	1.51804	2.19956	3.38488	0.920221	0	1.07914	0	2.08847	0	18.2809	21.4318	20.5441	1.27902	1.24312	1.07685	12.4691	3.88834	0.124314		0.126185	1	2.78931	0.000383801
CLEC17A	ENSG00000187912	C-type lectin domain containing 17A [Source:HGNC Symbol;Acc:HGNC:34520]	bacterial_fungal_specific_up	0	0	0	0	1.5177	0.46813	0	0.888344	0	0	0	0	0	0	7.55397	0	0	0	18.8186	9.74175	22.5985	0.28369	0.222086	1.51079	10.2318	2.93272	0.410785		1.10764	0.275518	2.78185	0.00571181
KLF6	ENSG00000067082	Kruppel like factor 6 [Source:HGNC Symbol;Acc:HGNC:2235]	bacterial_fungal_specific_up	115.684	55.3201	87.5041	32.4544	64.5023	42.5998	151.915	89.7228	109.174	145.731	94.5813	202.246	262.263	256.129	374.461	245.852	284.032	851.758	377.448	580.608	856.69	78.5685	109.802	268.19	590.107	251.461	0.485905	0.436652	1.7096	5.52888e-06	2.78056	9.42855e-16
ZBTB46	ENSG00000130584	zinc finger and BTB domain containing 46 [Source:HGNC Symbol;Acc:HGNC:16094]	bacterial_fungal_specific_up	2.11617	0.309051	1.58379	3.65112	6.0708	2.34065	0	14.2135	2.50974	4.55411	2.19956	0.846219	33.128	6.62403	5.39569	8.70273	2.08847	206.071	2.68837	2.92252	1.02721	2.29594	5.86923	10.9393	42.9594	14.7163	1.0359		1.61793	0.110443	2.77956	0.000982507
CTSA	ENSG00000064601	cathepsin A [Source:HGNC Symbol;Acc:HGNC:9251]	bacterial_fungal_specific_up	2.82155	6.79912	7.91893	5.67952	3.0354	0	1.6633	6.21841	5.01948	6.07214	2.93275	17.7706	15.6438	6.62403	24.8202	15.2298	45.9463	54.9521	24.733	13.6384	47.2515	3.98826	5.0607	16.0177	37.3043	14.9891	0.34211	0.847023	1.79708	0.00391588	2.77605	4.85861e-07
NEK6	ENSG00000119408	NIMA related kinase 6 [Source:HGNC Symbol;Acc:HGNC:7749]	bacterial_fungal_specific_up	8.46466	15.1435	3.56352	1.21704	4.5531	1.87252	20.5141	11.5485	12.5487	16.6984	8.06507	29.6177	18.4044	2.20801	76.6188	0	41.7694	192.333	90.867	28.2511	56.4963	7.90406	12.2152	25.3698	81.9433	30.5121	0.597935	0.67882	1.46027	0.0725289	2.77243	4.43554e-05
PDK1	ENSG00000152256	pyruvate dehydrogenase kinase 1 [Source:HGNC Symbol;Acc:HGNC:8809]	bacterial_fungal_specific_up	23.2778	31.2141	27.3203	43.0021	28.0775	51.4943	34.375	39.0872	84.0762	74.3838	57.1887	76.1597	63.4953	143.521	256.835	178.406	150.37	453.355	362.93	73.0631	291.727	34.1087	63.6839	143.683	266.289	121.112	0.869613	0.162167	1.96673	3.67161e-06	2.7707	2.43657e-12
KIAA1549L	ENSG00000110427	KIAA1549 like [Source:HGNC Symbol;Acc:HGNC:24836]	bacterial_fungal_specific_up	0	0	0	0	0	0	1.10887	0	0	0	0	0	0	0	0	2.17568	0	0	22.5823	13.6384	5.13603	0.15841	0	0.435136	8.27136	2.12578	0.24192		0.514362	0.751328	2.76872	0.0106226
MARCKSL1	ENSG00000175130	MARCKS like 1 [Source:HGNC Symbol;Acc:HGNC:7142]	bacterial_fungal_specific_up	4.93772	31.2141	11.4824	6.0852	12.1416	25.7471	25.504	2.66503	7.52921	39.4689	14.6638	50.7732	46.0111	30.9121	158.633	0	39.6809	137.38	215.608	271.795	170.516	16.7303	16.0817	57.2659	166.996	62.0356	0.0776852	0.966885	1.4867	0.0775433	2.76501	0.000104593
SP6	ENSG00000189120	Sp6 transcription factor [Source:HGNC Symbol;Acc:HGNC:14530]	bacterial_fungal_specific_up	0.705388	0	0	1.21704	2.27655	3.27691	2.21774	1.77669	3.76461	0	0	5.92353	0.920221	0	7.55397	0	2.08847	0	32.2605	15.5868	33.8978	1.3848	1.38532	2.87954	16.7667	5.40315	0.242726		0.87523	0.48467	2.76439	0.0019977
FUOM	ENSG00000148803	fucose mutarotase [Source:HGNC Symbol;Acc:HGNC:24733]	bacterial_fungal_specific_up	7.75927	10.5077	5.54325	3.24544	3.79425	3.27691	8.87096	1.77669	5.01948	15.1804	6.59869	28.7715	23.0055	2.20801	30.2159	10.8784	12.5308	123.642	87.1033	25.3285	40.061	6.14254	7.1438	19.0159	57.7332	21.6818	0.232484	0.914605	1.50499	0.023284	2.76318	9.34598e-07
TPM2	ENSG00000198467	tropomyosin 2 [Source:HGNC Symbol;Acc:HGNC:12011]	bacterial_fungal_specific_up	47.261	40.4857	58.6001	47.0589	40.2191	98.7754	33.8205	62.1841	92.8603	69.8296	66.7201	94.7766	105.825	50.7842	261.151	34.8109	60.5656	508.307	797.372	273.743	416.018	52.3172	72.8985	109.47	411.201	155.294	0.474962	0.594889	1.01298	0.0753022	2.76195	1.63331e-09
ABCC3	ENSG00000108846	ATP binding cassette subfamily C member 3 [Source:HGNC Symbol;Acc:HGNC:54]	bacterial_fungal_specific_up	19.0455	0	5.93919	10.9534	14.4182	22.0021	24.3951	28.427	23.8425	54.6493	16.8633	55.8505	38.6493	13.2481	44.2447	119.663	54.3002	261.023	136.032	77.934	89.3669	13.8219	30.9455	54.331	123.731	52.8974	1.06817	0.245709	1.76837	0.00722273	2.75728	2.39316e-06
KISS1	ENSG00000170498	KiSS-1 metastasis suppressor [Source:HGNC Symbol;Acc:HGNC:6341]	bacterial_fungal_specific_up	2.11617	4.01766	9.10677	6.89656	4.5531	5.61756	7.76209	3.55338	53.9594	71.3477	10.2646	11.0009	1.84044	0	10.7914	30.4595	0	151.118	3.22605	203.602	32.8706	5.72427	34.7813	10.8184	78.1635	29.7193	1.86146	0.101955	0.721053	0.594024	2.74799	0.00126119
EVI2A	ENSG00000126860	ecotropic viral integration site 2A [Source:HGNC Symbol;Acc:HGNC:3499]	bacterial_fungal_specific_up	5.64311	0	0	7.30224	0	9.36259	6.65322	1.77669	0	0	0.733188	10.1546	17.4842	4.41602	67.9857	0	16.7077	109.904	107.535	29.2252	61.6324	4.13731	0.627469	20.0081	65.0009	21.7389	-0.599905	0.286581	1.55179	0.148401	2.74757	0.00313255
P2RX4	ENSG00000135124	purinergic receptor P2X 4 [Source:HGNC Symbol;Acc:HGNC:8535]	bacterial_fungal_specific_up	14.8132	11.4349	13.4622	9.33064	6.82965	22.4702	14.9697	22.2086	36.3912	24.2886	13.9306	38.0799	40.4897	35.3282	84.1728	63.0948	79.3618	109.904	167.217	40.9153	96.5574	13.3301	24.2047	52.2331	98.7911	45.0119	0.82063	0.185508	1.87728	5.52888e-06	2.74171	7.8249e-13
IGFBP3	ENSG00000146674	insulin like growth factor binding protein 3 [Source:HGNC Symbol;Acc:HGNC:5472]	bacterial_fungal_specific_up	19.7509	32.4504	17.0257	0.40568	15.9359	11.7032	100.353	3.55338	18.823	3.03607	4.39913	50.7732	3.68088	11.0401	171.583	13.0541	48.0348	824.282	333.896	160.739	289.672	28.2321	7.4529	50.0262	331.325	101.628	-0.9977	0.232907	0.648048	0.586873	2.7374	0.000988926
MYL9	ENSG00000101335	myosin light chain 9 [Source:HGNC Symbol;Acc:HGNC:15754]	bacterial_fungal_specific_up	95.9328	88.0795	74.4379	39.3509	28.8363	67.4107	103.679	90.6111	97.8798	116.889	85.783	225.094	126.991	198.721	530.936	219.744	187.962	590.736	1389.35	213.344	301.999	71.1039	97.7907	260.297	536.678	232.084	0.465146	0.58901	1.7619	0.000238841	2.73275	4.11309e-10
HOTAIRM1	ENSG00000233429	HOXA transcript antisense RNA, myeloid-specific 1 [Source:HGNC Symbol;Acc:HGNC:37117]	bacterial_fungal_specific_up	0	0	0	0	0	0	1.6633	1.77669	5.01948	0	0	0.846219	0	4.41602	4.31655	0	2.08847	0	6.4521	10.7159	11.2993	0.237615	1.69904	1.91576	6.11115	2.314	1.4262		1.51189	0.149662	2.72977	0.00506501
FER1L4	ENSG00000088340	fer-1 like family member 4 (pseudogene) [Source:HGNC Symbol;Acc:HGNC:15801]	bacterial_fungal_specific_up	11.2862	0	7.12703	6.89656	4.5531	2.80878	1.10887	2.66503	1.25487	9.10821	4.39913	7.61597	7.36177	0	76.6188	4.35136	18.7962	68.6902	128.504	1.94835	56.4963	4.82579	4.35681	19.1896	54.8871	20.0758	0.104014	0.943884	1.56844	0.0964839	2.72864	0.000734606
IL1R1	ENSG00000115594	interleukin 1 receptor type 1 [Source:HGNC Symbol;Acc:HGNC:5993]	bacterial_fungal_specific_up	8.46466	0	7.52298	13.7931	12.1416	13.1076	30.4939	4.44172	1.25487	1.51804	5.13232	23.6941	20.2449	26.4961	93.885	39.1623	119.043	164.856	165.604	37.0186	50.3331	12.2177	3.08674	40.6965	107.371	39.9147	-1.31334	0.0950646	1.5356	0.0275776	2.72824	6.14106e-06
P2RY6	ENSG00000171631	pyrimidinergic receptor P2Y6 [Source:HGNC Symbol;Acc:HGNC:8543]	bacterial_fungal_specific_up	7.05388	0	3.95946	2.83976	6.82965	1.40439	28.8306	5.33007	2.50974	13.6623	5.8655	12.6933	34.9684	2.20801	76.6188	23.9325	48.0348	41.2141	31.7228	112.03	108.884	7.27397	6.84191	30.0842	68.3771	27.171	0.0882351	0.960818	1.72729	0.0337949	2.71959	0.00014621
ITGB3	ENSG00000259207	integrin subunit beta 3 [Source:HGNC Symbol;Acc:HGNC:6156]	bacterial_fungal_specific_up	0	3.39956	0	0	0	0	0	0	0	0	0	0	3.68088	4.41602	12.9497	0	0	27.4761	111.836	26.3027	71.9044	0.485652	0	4.20931	47.5039	12.4746	0.299692		0.909164	0.310217	2.71702	0.00601646
MYBL2	ENSG00000101057	MYB proto-oncogene like 2 [Source:HGNC Symbol;Acc:HGNC:7548]	bacterial_fungal_specific_up	4.93772	0	5.54325	0	3.79425	0.46813	4.43548	4.44172	6.27434	3.03607	9.53144	8.46219	5.52133	2.20801	16.1871	8.70273	35.504	68.6902	12.9042	30.1994	4.10882	2.73983	5.8209	8.21627	30.2813	11.1881	0.983409		1.3595	0.131833	2.70588	0.000187987
PHF24	ENSG00000122733	PHD finger protein 24 [Source:HGNC Symbol;Acc:HGNC:29180]	bacterial_fungal_specific_up	0	0	0.395946	0	0	0	0	0.888344	0	1.51804	0.733188	0	0	0	0	0	0	13.738	3.22605	3.8967	6.16324	0.0565638	0.784892	0	5.4048	1.45522	1.26058		0.575513	0.752656	2.70562	0.00678988
NABP1	ENSG00000173559	nucleic acid binding protein 1 [Source:HGNC Symbol;Acc:HGNC:26232]	bacterial_fungal_specific_up	19.7509	9.88963	13.0662	11.359	19.7301	17.7889	90.3729	29.3154	35.1363	16.6984	13.9306	43.1572	57.0537	50.7842	110.072	126.19	139.927	164.856	135.494	260.105	276.318	25.994	23.7702	77.4514	195.34	78.1427	-0.0519545	0.913194	1.4641	0.00738597	2.70491	1.50316e-08
IL1A	ENSG00000115008	interleukin 1 alpha [Source:HGNC Symbol;Acc:HGNC:5991]	bacterial_fungal_specific_up	0	0	0	0	0	2.34065	12.1976	0	0	0	1.46638	0.846219	0	0	1.07914	0	0	13.738	188.724	145.152	169.489	2.07689	0.366594	0.385071	103.421	25.4778	0.0538943	0.625371	-0.0774648	0.58764	2.70328	0.0190732
EGR3	ENSG00000179388	early growth response 3 [Source:HGNC Symbol;Acc:HGNC:3240]	bacterial_fungal_specific_up	1.41078	0	0	0	0.75885	0	3.32661	0	1.25487	10.6263	3.66594	5.92353	0.920221	0	11.8705	0	0	0	16.6679	28.2511	26.7074	0.785177	3.88676	3.74286	14.3253	5.304	1.36574		1.39393	0.202365	2.69899	0.00465504
RGS4	ENSG00000117152	regulator of G protein signaling 4 [Source:HGNC Symbol;Acc:HGNC:10000]	bacterial_fungal_specific_up	0	0	0	1.62272	3.79425	2.34065	0.554435	0	2.50974	4.55411	2.19956	0	8.28199	11.0401	5.39569	0	0	54.9521	10.2158	6.81922	27.7346	1.18744	2.31585	4.94355	19.9444	6.76262	0.761225		1.42193	0.186001	2.69538	0.00232817
TNFRSF21	ENSG00000146072	TNF receptor superfamily member 21 [Source:HGNC Symbol;Acc:HGNC:13469]	bacterial_fungal_specific_up	19.7509	2.16336	9.50271	13.3874	5.31195	2.80878	6.09878	29.3154	17.5682	9.10821	25.6616	11.8471	38.6493	0	9.71224	13.0541	81.4503	41.2141	57.5312	69.1664	72.9316	8.43198	20.4133	14.6525	64.4587	25.5349	1.19323	0.144308	0.807951	0.288825	2.69315	8.51544e-07
MTND5P11	ENSG00000248923	MT-ND5 pseudogene 11 [Source:HGNC Symbol;Acc:HGNC:42273]	bacterial_fungal_specific_up	0	0	0	0.40568	0	0.46813	0	0	1.25487	0	0.733188	4.2311	2.76066	2.20801	0	2.17568	16.7077	13.738	0	2.92252	0	0.12483	0.497014	2.27509	6.67366	2.26693	0.958079		1.97447	0.0592556	2.69306	0.00416685
FCGR2B	ENSG00000072694	Fc gamma receptor IIb [Source:HGNC Symbol;Acc:HGNC:3618]	bacterial_fungal_specific_up	4.93772	4.94482	0	6.89656	3.0354	5.14943	53.7802	0.888344	8.78408	3.03607	0	46.5421	46.0111	4.41602	225.54	41.338	50.1232	233.547	81.7266	62.3472	279.4	11.2492	3.17712	72.7694	141.429	55.3544	-0.633505	0.319793	1.97154	0.0412614	2.68217	0.00211837
ARL11	ENSG00000152213	ADP ribosylation factor like GTPase 11 [Source:HGNC Symbol;Acc:HGNC:24046]	bacterial_fungal_specific_up	0.705388	0.309051	0	3.24544	2.27655	0	1.10887	0	3.76461	1.51804	0	0.846219	11.0427	0	16.1871	0	8.35387	0	38.1749	13.6384	9.24486	1.09219	1.32066	5.61519	13.8824	5.2579	0.40794		1.6671	0.11027	2.67685	0.00372722
AOC1	ENSG00000002726	amine oxidase copper containing 1 [Source:HGNC Symbol;Acc:HGNC:80]	bacterial_fungal_specific_up	6.3485	2.16336	1.97973	0.40568	4.5531	1.40439	3.88104	10.6601	13.8036	18.2164	8.06507	5.92353	5.52133	8.83204	8.63311	23.9325	91.8926	0	1.61302	16.561	15.4081	2.96226	12.6863	10.5685	25.0949	11.8952	1.77251		1.53795	0.0654746	2.67603	0.000147924
IL18BP	ENSG00000137496	interleukin 18 binding protein [Source:HGNC Symbol;Acc:HGNC:5987]	bacterial_fungal_specific_up	2.82155	4.94482	1.18784	3.24544	0	1.87252	43.8004	1.77669	0	1.51804	0	10.1546	50.6122	4.41602	79.8562	32.6352	79.3618	247.285	34.9489	28.2511	120.183	8.2675	0.823681	35.5349	102.006	35.6605	-1.16618	0.0916171	1.55587	0.121779	2.67039	0.00202945
SULT1B1	ENSG00000173597	sulfotransferase family 1B member 1 [Source:HGNC Symbol;Acc:HGNC:17845]	bacterial_fungal_specific_up	0	0	0	0	0	0	0	0	0	0	0	0	0	0	3.23741	2.17568	29.2386	0	0	6.81922	2.05441	0	0	1.08262	7.62244	2.07263	0		1.145	0.252957	2.65299	0.00925984
SLPI	ENSG00000124107	secretory leukocyte peptidase inhibitor [Source:HGNC Symbol;Acc:HGNC:11092]	bacterial_fungal_specific_up	143.899	32.7594	10.6906	1.62272	52.3607	14.0439	584.374	43.5289	84.0762	63.7575	30.0607	14.3857	39.5695	46.3682	37.7698	78.3245	1098.53	384.665	1474.84	2561.1	601.943	119.964	55.3558	43.2836	1224.22	352.318	-0.703987	0.50884	-1.01836	0.253857	2.64732	0.00118707
SLC49A3	ENSG00000169026	solute carrier family 49 member 3 [Source:HGNC Symbol;Acc:HGNC:26177]	bacterial_fungal_specific_up	5.64311	8.65343	4.35541	5.27384	1.5177	12.1714	4.98991	7.10675	28.862	28.8427	23.462	27.079	16.564	33.1202	18.3453	28.2839	41.7694	68.6902	67.2093	30.1994	25.6802	6.0864	22.0684	24.6785	46.7097	23.2295	1.69584	0.00432532	1.84182	0.000200124	2.6453	4.92965e-09
L1CAM	ENSG00000198910	L1 cell adhesion molecule [Source:HGNC Symbol;Acc:HGNC:6470]	bacterial_fungal_specific_up	0	0	0	0	0	0.46813	0	0	0	0	0	0.846219	2.76066	2.20801	0	4.35136	0	0	8.06512	1.94835	9.24486	0.0668757	0	2.03325	3.85167	1.42346	0.54432		1.83744	0.0807019	2.64292	0.00946455
EPHB2	ENSG00000133216	EPH receptor B2 [Source:HGNC Symbol;Acc:HGNC:3393]	bacterial_fungal_specific_up	0	0	0.791893	4.46248	6.0708	3.74504	2.77217	0	2.50974	0	1.46638	32.1563	15.6438	11.0401	4.31655	0	14.6193	0	77.9628	35.0703	3.08162	2.54891	0.994028	12.6313	26.1468	10.2719	-0.376549		1.76543	0.0659485	2.63926	0.00205364
STAC	ENSG00000144681	SH3 and cysteine rich domain [Source:HGNC Symbol;Acc:HGNC:11353]	bacterial_fungal_specific_up	0	0	0.395946	0	0	0	1.10887	0	0	1.51804	0	1.69244	0.920221	0	3.23741	0	0	0	6.4521	0.974175	20.5441	0.214974	0.379509	1.17001	5.59408	1.75444	0.558533		1.19855	0.302371	2.63752	0.0115058
LRG1	ENSG00000171236	leucine rich alpha-2-glycoprotein 1 [Source:HGNC Symbol;Acc:HGNC:29480]	bacterial_fungal_specific_up	1.41078	0	0	0.40568	3.0354	0	39.3649	0	0	0	1.46638	1.69244	3.68088	0	1.07914	10.8784	133.662	68.6902	131.193	119.823	74.986	6.31668	0.366594	3.46617	105.671	28.1604	-0.810989	0.174271	-0.323142	0.724209	2.63541	0.0144981
TMPRSS2	ENSG00000184012	transmembrane serine protease 2 [Source:HGNC Symbol;Acc:HGNC:11876]	bacterial_fungal_specific_up	0	0	0	0	0.75885	0.46813	3.32661	0	2.50974	0	0	0	0	0	2.15828	0	8.35387	0	25.2707	15.5868	4.10882	0.650513	0.627434	0.431655	10.664	2.97818	0.222175		0.0873563	0.965423	2.63423	0.0126829
THEMIS2	ENSG00000130775	thymocyte selection associated family member 2 [Source:HGNC Symbol;Acc:HGNC:16839]	bacterial_fungal_specific_up	5.64311	0	3.56352	0	0.75885	14.512	23.2863	0	6.27434	10.6263	1.46638	23.6941	23.9257	4.41602	111.151	15.2298	16.7077	109.904	103.234	89.6241	123.265	6.82339	4.59174	35.6834	88.5469	32.7277	-0.042587	0.804924	1.68421	0.0994297	2.6342	0.00344893
ERMN	ENSG00000136541	ermin [Source:HGNC Symbol;Acc:HGNC:29208]	bacterial_fungal_specific_up	0.705388	0	0	0	0	0	1.10887	0	0	0	0.733188	1.69244	1.84044	0	3.23741	0	0	0	1.61302	5.84505	21.5713	0.25918	0.183297	1.35406	5.80588	1.82605	0.402432		1.26224	0.248412	2.63118	0.00975702
NEURL1	ENSG00000107954	neuralized E3 ubiquitin protein ligase 1 [Source:HGNC Symbol;Acc:HGNC:7761]	bacterial_fungal_specific_up	0	0	0	0	0.75885	0	2.21774	0	0	1.51804	1.46638	2.53866	0	22.0801	1.07914	0	0	54.9521	11.8288	2.92252	4.10882	0.425227	0.746103	5.13958	14.7625	5.02244	0.67733		1.9257	0.061304	2.62446	0.0040004
ANKRD1	ENSG00000148677	ankyrin repeat domain 1 [Source:HGNC Symbol;Acc:HGNC:15819]	bacterial_fungal_specific_up	2.82155	0	3.16757	1.21704	0	1.87252	1.10887	0.888344	5.01948	0	1.46638	4.2311	1.84044	6.62403	0	0	12.5308	68.6902	4.3014	17.5351	3.08162	1.45536	1.84355	2.53911	21.2278	6.49507	0.382695		0.625879	0.658954	2.62062	0.00114004
SYTL5	ENSG00000147041	synaptotagmin like 5 [Source:HGNC Symbol;Acc:HGNC:15589]	bacterial_fungal_specific_up	0	0	0	0	0	0	0	0	0	0	0	0	0	0	0	0	10.4423	0	0.537675	9.74175	9.24486	0	0	0	5.99332	1.42698	0		0	1	2.61984	0.024796
SEC14L2	ENSG00000100003	SEC14 like lipid binding 2 [Source:HGNC Symbol;Acc:HGNC:10699]	bacterial_fungal_specific_up	7.05388	0	5.1473	3.24544	0.75885	9.83072	10.5343	8.88344	7.52921	9.10821	4.39913	8.46219	9.20221	4.41602	25.8993	0	33.4155	13.738	64.521	56.5021	35.9522	5.22435	7.48	9.59595	40.8258	15.1714	0.499732	0.733398	0.8313	0.370588	2.61635	8.55527e-05
LINC01298	ENSG00000253351	long intergenic non-protein coding RNA 1298 [Source:HGNC Symbol;Acc:HGNC:32292]	bacterial_fungal_specific_up	0.705388	0	0	0.40568	1.5177	0	0	0	0	0	0	0	11.9629	2.20801	0	2.17568	6.26541	82.4282	0.537675	0	2.05441	0.375538	0	3.26931	18.2571	5.25053	0.14429		1.60631	0.124497	2.60832	0.00265897
FOSL1	ENSG00000175592	FOS like 1, AP-1 transcription factor subunit [Source:HGNC Symbol;Acc:HGNC:13718]	bacterial_fungal_specific_up	5.64311	1.2362	3.16757	6.49088	9.1062	2.80878	6.09878	7.10675	5.01948	18.2164	12.4642	0.846219	0.920221	0	1.07914	0	58.4771	41.2141	24.1954	35.0703	21.5713	4.93593	10.7017	0.569116	36.1056	12.4158	1.02168		-1.71706	0.0250966	2.59869	6.30831e-07
FSD1	ENSG00000105255	fibronectin type III and SPRY domain containing 1 [Source:HGNC Symbol;Acc:HGNC:13745]	bacterial_fungal_specific_up	0.705388	0	0	0	0	0.46813	0	0	0	0	0.733188	0.846219	0	2.20801	1.07914	2.17568	0	0	11.2912	3.8967	3.08162	0.167645	0.183297	1.26181	3.6539	1.2612	0.575603		1.31253	0.226424	2.59747	0.0100959
MT1F	ENSG00000198417	metallothionein 1F [Source:HGNC Symbol;Acc:HGNC:7398]	bacterial_fungal_specific_up	16.9293	32.1413	8.71082	17.8499	21.2478	34.1735	26.0584	6.21841	3.76461	0	5.8655	123.548	62.575	13.2481	100.36	34.8109	160.812	384.665	44.627	151.971	107.857	22.4444	3.96213	66.9084	169.986	64.6397	-1.91526	0.00449677	1.4658	0.00884048	2.59341	1.20041e-07
SAA4	ENSG00000148965	serum amyloid A4, constitutive [Source:HGNC Symbol;Acc:HGNC:10516]	bacterial_fungal_specific_up	0	0	0	0	0	0.46813	5.54435	0	0	0	0	7.61597	0	0	0	0	33.4155	41.2141	49.4661	27.2769	18.4897	0.858925	0	1.52319	33.9725	8.73765	0.0246115		0.409529	0.79649	2.59062	0.0188398
CYP4F3	ENSG00000186529	cytochrome P450 family 4 subfamily F member 3 [Source:HGNC Symbol;Acc:HGNC:2646]	bacterial_fungal_specific_up	6.3485	0	3.56352	1.21704	3.79425	7.9582	0	15.1019	2.50974	13.6623	0	7.61597	0.920221	2.20801	0	0	14.6193	123.642	10.2158	12.6643	41.0882	3.26879	7.81848	2.14884	40.446	12.7205	0.938665		-0.169075	0.811028	2.58712	0.00210064
RAB3B	ENSG00000169213	RAB3B, member RAS oncogene family [Source:HGNC Symbol;Acc:HGNC:9778]	bacterial_fungal_specific_up	1.41078	0	0.395946	0	0	0.46813	0.554435	0	0	0	0.733188	0.846219	2.76066	0	4.31655	0	0	13.738	11.8288	1.94835	7.19044	0.404184	0.183297	1.58469	6.94113	2.1996	0.19683		1.33461	0.25141	2.58306	0.00755297
RSPO1	ENSG00000169218	R-spondin 1 [Source:HGNC Symbol;Acc:HGNC:21679]	bacterial_fungal_specific_up	0	0	0	0.81136	0	0	0	2.66503	0	0	0	0.846219	1.84044	0	0	0	8.35387	0	20.9693	0	2.05441	0.115909	0.666258	0.537332	6.27552	1.78765	0.876634		0.819382	0.504017	2.5764	0.0150947
EPB41L3	ENSG00000082397	erythrocyte membrane protein band 4.1 like 3 [Source:HGNC Symbol;Acc:HGNC:3380]	bacterial_fungal_specific_up	13.4024	37.7042	17.0257	9.33064	16.6947	14.9802	30.4939	14.2135	21.3328	25.8066	14.6638	60.0816	50.6122	15.4561	79.8562	50.0407	45.9463	206.071	150.549	98.3916	184.897	19.9474	19.0042	51.2093	137.171	55.1214	-0.0461875	0.919026	1.30111	0.00627773	2.57488	4.08618e-10
TCN1	ENSG00000134827	transcobalamin 1 [Source:HGNC Symbol;Acc:HGNC:11652]	bacterial_fungal_specific_up	0	0	0	0	0	0	0	1.77669	3.76461	0	0.733188	0	0.920221	0	2.15828	0	0	0	0	22.406	4.10882	0	1.56862	0.615699	5.30297	1.70799	1.48228		1.06517	0.309018	2.57487	0.00834979
SPRR3	ENSG00000163209	small proline rich protein 3 [Source:HGNC Symbol;Acc:HGNC:11268]	bacterial_fungal_specific_up	35.2694	11.1258	2.37568	4.86816	7.5885	8.89446	68.7499	1.77669	5.01948	0	0	0	3.68088	8.83204	0	19.5811	217.201	0	37.6372	985.865	43.1427	19.8389	1.69904	6.41881	256.769	69.6004	-1.23812	0.0947914	-0.839776	0.379575	2.57357	0.0121577
RUBCNL	ENSG00000102445	rubicon like autophagy enhancer [Source:HGNC Symbol;Acc:HGNC:20420]	bacterial_fungal_specific_up	0.705388	0	0	1.62272	1.5177	0.46813	7.76209	0	3.76461	6.07214	4.39913	9.30841	7.36177	0	18.3453	0	10.4423	13.738	6.98977	34.0961	26.7074	1.72515	3.55897	7.00311	18.3947	7.30005	0.844018		1.55306	0.122594	2.57069	0.00282934
LYN	ENSG00000254087	LYN proto-oncogene, Src family tyrosine kinase [Source:HGNC Symbol;Acc:HGNC:6735]	bacterial_fungal_specific_up	9.17005	5.25387	10.6906	9.33064	7.5885	4.21317	82.6108	7.10675	11.2938	4.55411	5.8655	28.7715	48.7717	17.6641	125.18	34.8109	22.9732	123.642	179.046	219.189	161.271	18.4082	7.20505	51.0396	141.224	53.2856	-0.949878	0.240907	1.29511	0.0839751	2.56946	4.54964e-05
CASP14	ENSG00000105141	caspase 14 [Source:HGNC Symbol;Acc:HGNC:1502]	bacterial_fungal_specific_up	0	0	0	0	1.5177	0.46813	0	0	0	0	0	0	0	2.20801	0	0	14.6193	0	3.76372	0	21.5713	0.28369	0	0.441602	7.99087	2.10229	0.0968713		0.336455	0.861141	2.56091	0.0182287
FAM124A	ENSG00000150510	family with sequence similarity 124 member A [Source:HGNC Symbol;Acc:HGNC:26413]	bacterial_fungal_specific_up	0	0	0	4.0568	0	0	0	0.888344	0	0	0	0.846219	0.920221	2.20801	21.5828	0	0	27.4761	14.5172	5.84505	23.6257	0.579543	0.222086	5.11144	14.2928	4.85554	0.175		1.69365	0.125759	2.55501	0.0106226
TNFAIP8	ENSG00000145779	TNF alpha induced protein 8 [Source:HGNC Symbol;Acc:HGNC:17260]	bacterial_fungal_specific_up	16.2239	4.01766	9.50271	10.5477	22.7655	7.9582	33.2661	10.6601	26.3522	27.3246	10.9978	32.1563	46.0111	24.2881	105.756	10.8784	39.6809	151.118	118.288	77.934	136.618	14.8974	18.8337	43.8179	104.728	43.9212	0.354575	0.771719	1.46654	0.0128867	2.55483	6.8782e-07
HLX	ENSG00000136630	H2.0 like homeobox [Source:HGNC Symbol;Acc:HGNC:4978]	bacterial_fungal_specific_up	0	0	3.56352	1.21704	2.27655	1.87252	5.54435	0.888344	0	0	0	5.07732	5.52133	0	36.6907	4.35136	8.35387	27.4761	30.6475	11.6901	23.6257	2.06771	0.222086	10.3281	20.3586	8.03792	-0.88621		1.84367	0.041983	2.55307	0.00163856
ASGR2	ENSG00000161944	asialoglycoprotein receptor 2 [Source:HGNC Symbol;Acc:HGNC:743]	bacterial_fungal_specific_up	2.11617	0	0	0	0	0	1.6633	0	0	0	0	0.846219	0	0	9.71224	10.8784	0	27.4761	30.1098	4.87087	3.08162	0.539924	0	4.28737	13.1077	4.32165	0.0122872		1.60009	0.142987	2.55216	0.0100995
FUT6	ENSG00000156413	fucosyltransferase 6 [Source:HGNC Symbol;Acc:HGNC:4017]	bacterial_fungal_specific_up	1.41078	0	0	0	0.75885	0	2.77217	0	0	6.07214	0	0	0	2.20801	4.31655	0	10.4423	0	24.733	13.6384	8.21765	0.705972	1.51804	1.30491	11.4063	3.55095	0.669123		0.594207	0.718877	2.55122	0.0125644
ASPHD1	ENSG00000174939	aspartate beta-hydroxylase domain containing 1 [Source:HGNC Symbol;Acc:HGNC:27380]	bacterial_fungal_specific_up	0	0	0	0	0	0	0	0	0	0	0.733188	0	0	2.20801	2.15828	0	0	0	9.67815	5.84505	6.16324	0	0.183297	0.873257	4.33729	1.27552	0.761698		1.17712	0.291424	2.551	0.0151912
SLC41A2	ENSG00000136052	solute carrier family 41 member 2 [Source:HGNC Symbol;Acc:HGNC:31045]	bacterial_fungal_specific_up	2.11617	0	1.97973	6.89656	4.5531	2.80878	2.77217	3.55338	2.50974	6.07214	5.13232	12.6933	13.8033	0	33.4533	0	0	54.9521	42.4763	17.5351	31.8434	3.01807	4.31689	11.99	29.3614	11.6739	0.531113		1.63914	0.0678208	2.54935	0.00101113
MELTF	ENSG00000163975	melanotransferrin [Source:HGNC Symbol;Acc:HGNC:7037]	bacterial_fungal_specific_up	12.697	9.27153	6.33514	8.92496	5.31195	0.936259	6.09878	7.10675	7.52921	10.6263	9.53144	8.46219	17.4842	4.41602	34.5324	0	39.6809	41.2141	74.7368	25.3285	65.7412	7.08223	8.69842	12.979	49.3403	18.8555	0.319888	0.823348	0.870623	0.241843	2.54808	4.48121e-06
IL10RB	ENSG00000243646	interleukin 10 receptor subunit beta [Source:HGNC Symbol;Acc:HGNC:5965]	bacterial_fungal_specific_up	7.75927	8.65343	3.56352	11.7647	6.82965	12.6395	14.9697	11.5485	26.3522	31.8788	13.9306	27.9252	17.4842	39.7442	61.5109	39.1623	52.2117	41.2141	120.439	31.1736	53.4147	9.45426	20.9275	37.1654	59.6907	30.1986	1.06343	0.114151	1.84595	0.000124371	2.54694	1.11487e-08
SHC1	ENSG00000160691	SHC adaptor protein 1 [Source:HGNC Symbol;Acc:HGNC:10840]	bacterial_fungal_specific_up	12.697	2.47241	7.52298	5.67952	9.86505	7.02195	13.8609	12.4368	16.3133	22.7705	12.4642	12.6933	11.9629	11.0401	15.1079	26.1082	45.9463	54.9521	100.545	39.9412	27.7346	8.44568	15.9962	15.3825	53.8239	22.3398	0.886118	0.204054	0.825489	0.167817	2.54536	8.32267e-09
ACSL5	ENSG00000197142	acyl-CoA synthetase long chain family member 5 [Source:HGNC Symbol;Acc:HGNC:16526]	bacterial_fungal_specific_up	0	0	0	0	3.79425	0	10.5343	0	0	0	0	14.3857	16.564	0	29.1367	10.8784	20.8847	27.4761	59.1442	45.7862	45.1971	2.04693	0	14.193	39.6977	13.5134	-0.243073		1.57133	0.159135	2.53855	0.0125184
MCOLN1	ENSG00000090674	mucolipin TRP cation channel 1 [Source:HGNC Symbol;Acc:HGNC:13356]	bacterial_fungal_specific_up	7.05388	8.65343	5.93919	4.86816	3.79425	12.1714	7.20765	23.9853	21.3328	6.07214	23.462	16.9244	24.846	37.5362	22.6619	50.0407	39.6809	13.738	65.5963	19.4835	77.0405	7.09828	18.7131	30.4018	43.1078	23.4328	1.33368	0.0387018	1.91514	9.30272e-05	2.53742	2.88633e-08
S100P	ENSG00000163993	S100 calcium binding protein P [Source:HGNC Symbol;Acc:HGNC:10504]	bacterial_fungal_specific_up	4.93772	0	6.73109	0.40568	2.27655	11.7032	73.7398	3.55338	0	0	0	0.846219	3.68088	4.41602	3.23741	0	112.777	13.738	190.337	485.139	62.6596	14.2563	0.888344	2.43611	172.93	46.6752	-1.41111	0.0792776	-1.24215	0.163821	2.53602	0.0136522
ADAM9	ENSG00000168615	ADAM metallopeptidase domain 9 [Source:HGNC Symbol;Acc:HGNC:216]	bacterial_fungal_specific_up	5.64311	0	2.37568	2.83976	0	0.936259	2.77217	9.77179	3.76461	4.55411	8.06507	11.0009	6.44155	2.20801	3.23741	4.35136	6.26541	13.738	15.5926	11.6901	31.8434	2.081	6.53889	5.44784	15.8259	7.00434	1.44578		1.26993	0.148618	2.53191	0.000283417
CCNJL	ENSG00000135083	cyclin J like [Source:HGNC Symbol;Acc:HGNC:25876]	bacterial_fungal_specific_up	0	0	0	0.81136	0.75885	3.27691	2.21774	4.44172	0	1.51804	0	2.53866	1.84044	0	6.47483	23.9325	16.7077	0	17.2056	5.84505	15.4081	1.00927	1.48994	6.95729	11.0333	4.90369	0.589712		1.89655	0.0564539	2.52987	0.00557721
DCT	ENSG00000080166	dopachrome tautomerase [Source:HGNC Symbol;Acc:HGNC:2709]	bacterial_fungal_specific_up	2.11617	0	0	0.40568	4.5531	0.46813	0.554435	0	1.25487	1.51804	0	2.53866	5.52133	30.9121	1.07914	10.8784	2.08847	123.642	0.537675	0	1.02721	1.15679	0.693226	10.1859	25.4591	9.00456	0.150161		1.94522	0.0602406	2.52371	0.00513123
IL18RAP	ENSG00000115607	interleukin 18 receptor accessory protein [Source:HGNC Symbol;Acc:HGNC:5989]	bacterial_fungal_specific_up	1.41078	0	0	0	0	0	0	0	0	0	0	0.846219	0.920221	4.41602	1.07914	0	0	0	27.9591	5.84505	0	0.20154	0	1.45232	6.76083	2.02269	0.26533		1.10461	0.257253	2.5232	0.0123189
PCDH9	ENSG00000184226	protocadherin 9 [Source:HGNC Symbol;Acc:HGNC:8661]	bacterial_fungal_specific_up	0	0	0	0.40568	2.27655	1.87252	0.554435	6.21841	6.27434	1.51804	1.46638	1.69244	4.60111	11.0401	4.31655	2.17568	0	27.4761	12.3665	7.7934	2.05441	0.729883	3.86929	4.76517	9.93808	4.48108	1.7958		1.98636	0.0346149	2.52315	0.00279838
PVR	ENSG00000073008	PVR cell adhesion molecule [Source:HGNC Symbol;Acc:HGNC:9705]	bacterial_fungal_specific_up	6.3485	10.5077	3.16757	2.43408	5.31195	0	12.752	20.4319	8.78408	21.2525	5.13232	12.6933	3.68088	30.9121	12.9497	19.5811	6.26541	27.4761	82.8019	66.2439	28.7618	5.78883	13.9002	15.9634	42.3098	18.4518	1.10333	0.276667	1.24013	0.124846	2.52293	0.00012723
BLM	ENSG00000197299	BLM RecQ like helicase [Source:HGNC Symbol;Acc:HGNC:1058]	bacterial_fungal_specific_up	0	0	0	0.81136	0	0	0.554435	0	1.25487	1.51804	0	0.846219	0	0	2.15828	0	6.26541	27.4761	10.7535	0	0	0.195114	0.693226	0.600899	8.89899	2.45896	0.805065		0.842762	0.53687	2.52249	0.00818244
ARSJ	ENSG00000180801	arylsulfatase family member J [Source:HGNC Symbol;Acc:HGNC:26286]	bacterial_fungal_specific_up	3.52694	0	0	0.81136	3.0354	0.936259	0	3.55338	3.76461	1.51804	1.46638	5.07732	6.44155	11.0401	2.15828	0	0	13.738	25.2707	9.74175	8.21765	1.18714	2.5756	4.94344	11.3936	4.77608	0.96169		1.59136	0.106015	2.51854	0.00316333
ITGB6	ENSG00000115221	integrin subunit beta 6 [Source:HGNC Symbol;Acc:HGNC:6161]	bacterial_fungal_specific_up	3.52694	0	13.0662	8.51928	11.3828	12.1714	65.9777	10.6601	2.50974	12.1443	16.1301	0	31.2875	19.8721	15.1079	8.70273	121.131	0	557.569	141.255	59.578	16.3778	10.3611	14.9941	175.907	52.8853	-0.248538	0.785237	-0.014164	0.957682	2.5178	0.00605538
PPARG	ENSG00000132170	peroxisome proliferator activated receptor gamma [Source:HGNC Symbol;Acc:HGNC:9236]	bacterial_fungal_specific_up	0	6.18102	0.395946	0.40568	0.75885	0	1.10887	1.77669	1.25487	0	0	1.69244	1.84044	4.41602	2.15828	6.52705	0	41.2141	25.8084	5.84505	10.2721	1.26434	0.757889	3.32684	16.6279	5.31694	-0.1401		0.894165	0.467337	2.5103	0.00399574
DMKN	ENSG00000161249	dermokine [Source:HGNC Symbol;Acc:HGNC:25063]	bacterial_fungal_specific_up	11.2862	0	13.0662	26.7749	15.9359	10.767	27.1673	5.33007	16.3133	9.10821	16.8633	22.0017	26.6864	0	9.71224	8.70273	89.8041	68.6902	88.7163	225.034	66.7684	14.9996	11.9037	13.4206	107.803	36.1299	-0.208123	0.82513	-0.0510967	0.942546	2.50915	5.26149e-05
LINC02346	ENSG00000206187	long intergenic non-protein coding RNA 2346 [Source:HGNC Symbol;Acc:HGNC:53268]	bacterial_fungal_specific_up	0	0	0	0	0	0.46813	0	1.77669	0	0	1.46638	1.69244	0	0	0	0	8.35387	0	6.98977	1.94835	1.02721	0.0668757	0.810766	0.338488	3.66384	1.12966	1.22268		0.911674	0.484888	2.50881	0.0142646
ABCA1	ENSG00000165029	ATP binding cassette subfamily A member 1 [Source:HGNC Symbol;Acc:HGNC:29]	bacterial_fungal_specific_up	14.1078	23.1788	12.6703	12.5761	28.8363	19.1933	23.2863	25.762	26.3522	12.1443	49.1236	57.5429	103.985	57.4083	86.3311	87.0273	64.7425	178.594	126.891	74.0373	161.271	19.1213	28.3455	78.4589	121.107	59.2887	0.60945	0.30361	1.97135	7.71559e-08	2.50772	6.09004e-13
KRT6A	ENSG00000205420	keratin 6A [Source:HGNC Symbol;Acc:HGNC:6443]	bacterial_fungal_specific_up	112.862	22.5607	8.71082	8.51928	21.2478	7.49008	2648.54	243.406	745.392	699.815	420.117	7.61597	33.128	11.0401	408.993	424.258	7027.7	27.4761	4357.85	11921	5854.05	404.275	527.182	177.007	5837.61	1667.23	0.314184	0.901849	-0.443294	0.582395	2.5076	0.0149904
LYVE1	ENSG00000133800	lymphatic vessel endothelial hyaluronan receptor 1 [Source:HGNC Symbol;Acc:HGNC:14687]	bacterial_fungal_specific_up	0	0	0	0	0	6.08569	0	0	0	0	0.733188	0	0.920221	4.41602	1.07914	0	10.4423	137.38	9.14047	3.8967	1.02721	0.869384	0.183297	1.28308	32.3774	8.33911	0.0311864		0.307927	0.903538	2.50251	0.0203309
SNORD38C	ENSG00000207109	small nucleolar RNA, C/D box 38C [Source:HGNC Symbol;Acc:HGNC:52227]	bacterial_fungal_specific_up	0	0	0	0	0	0	0	0	0	6.07214	1.46638	1.69244	0.920221	0	0	0	14.6193	0	0	2.92252	6.16324	0	1.88463	0.522532	4.74101	1.6122	1.61948		1.05984	0.329664	2.50248	0.00980363
TMEM190	ENSG00000160472	transmembrane protein 190 [Source:HGNC Symbol;Acc:HGNC:29632]	bacterial_fungal_specific_up	1.41078	0	0.395946	1.62272	0	0	2.77217	0	3.76461	7.59018	2.19956	3.38488	5.52133	0	2.15828	6.52705	2.08847	0	5.37675	13.6384	20.5441	0.885945	3.38859	3.51831	8.32956	3.76168	1.35484		1.4516	0.168665	2.49998	0.00485593
NFKB2	ENSG00000077150	nuclear factor kappa B subunit 2 [Source:HGNC Symbol;Acc:HGNC:7795]	bacterial_fungal_specific_up	23.9832	22.8698	23.7568	21.0954	17.4536	79.1139	26.0584	55.9657	90.3506	69.8296	46.924	114.24	67.1761	46.3682	169.425	21.7568	50.1232	192.333	238.728	242.569	252.693	30.6187	65.7675	83.7931	195.289	89.1815	1.03969	0.13139	1.37737	0.00886508	2.4959	5.4112e-08
CH25H	ENSG00000138135	cholesterol 25-hydroxylase [Source:HGNC Symbol;Acc:HGNC:1907]	bacterial_fungal_specific_up	2.11617	0	0	0.40568	3.0354	0	1.6633	0	1.25487	0	0.733188	5.92353	11.0427	0	9.71224	0	4.17694	13.738	20.9693	5.84505	8.21765	1.03151	0.497014	5.33569	10.5894	4.23019	-0.0318954		1.8452	0.0620595	2.49295	0.00501917
MAP3K5-AS2	ENSG00000286646	MAP3K5 antisense RNA 2 [Source:HGNC Symbol;Acc:HGNC:56125]	bacterial_fungal_specific_up	0	0	0	0.40568	1.5177	0	0.554435	0	0	0	0.733188	2.53866	4.60111	0	1.07914	4.35136	0	27.4761	1.61302	4.87087	7.19044	0.353974	0.183297	2.51405	8.23008	2.71103	0.323321		1.84225	0.078451	2.49265	0.00561586
ARRB2	ENSG00000141480	arrestin beta 2 [Source:HGNC Symbol;Acc:HGNC:712]	bacterial_fungal_specific_up	29.6263	18.8521	26.5284	45.8418	34.1483	71.6238	92.5906	23.097	22.5876	25.8066	30.0607	98.1614	112.267	70.6563	219.065	106.608	106.512	302.237	395.191	250.363	338.978	45.6016	25.388	121.352	278.656	115.276	-0.737734	0.197776	1.35221	0.00198	2.47973	1.54843e-10
GNA15	ENSG00000060558	G protein subunit alpha 15 [Source:HGNC Symbol;Acc:HGNC:4383]	bacterial_fungal_specific_up	23.9832	57.1744	22.9649	27.5862	34.1483	57.58	77.6209	48.8589	75.2921	47.0591	43.9913	66.8513	46.9313	66.2403	100.36	58.7434	139.927	137.38	307.012	321.478	349.25	43.0083	53.8004	67.8252	251.01	100.497	0.320781	0.642408	0.639195	0.162149	2.4792	6.57443e-13
HEY2	ENSG00000135547	hes related family bHLH transcription factor with YRPW motif 2 [Source:HGNC Symbol;Acc:HGNC:4881]	bacterial_fungal_specific_up	0	0	0	0	0	0	1.10887	0	2.50974	0	0	0.846219	0	2.20801	5.39569	0	16.7077	0	5.37675	5.84505	0	0.15841	0.627434	1.68998	5.58591	1.90467	0.833864		1.39845	0.167898	2.47413	0.0115588
EIF4EBP1	ENSG00000187840	eukaryotic translation initiation factor 4E binding protein 1 [Source:HGNC Symbol;Acc:HGNC:3288]	bacterial_fungal_specific_up	28.2155	2.78146	35.2392	19.067	22.7655	22.0021	27.7217	29.3154	17.5682	27.3246	21.2625	21.1555	33.128	37.5362	55.036	21.7568	112.777	233.547	112.374	111.056	148.945	22.5418	23.8677	33.7225	143.74	54.3131	0.115	0.926278	0.572686	0.31699	2.4708	1.08707e-09
LINC00528	ENSG00000269220	long intergenic non-protein coding RNA 528 [Source:HGNC Symbol;Acc:HGNC:26875]	bacterial_fungal_specific_up	0	0	0	0	0	0	0	0	0	1.51804	0.733188	0	0.920221	0	1.07914	0	0	0	0	5.84505	19.5169	0	0.562806	0.399872	5.07239	1.41012	0.911393		0.876124	0.448141	2.47038	0.0174823
WFDC2	ENSG00000101443	WAP four-disulfide core domain 2 [Source:HGNC Symbol;Acc:HGNC:15939]	bacterial_fungal_specific_up	2.11617	0.309051	2.77162	4.46248	7.5885	1.40439	67.0866	3.55338	8.78408	4.55411	4.39913	27.079	4.60111	2.20801	16.1871	15.2298	79.3618	96.1663	183.347	75.9856	58.5507	12.2484	5.32267	13.061	98.6823	31.7022	-0.749241	0.433166	0.126479	0.943629	2.46678	0.00102275
BRSK2	ENSG00000174672	BR serine/threonine kinase 2 [Source:HGNC Symbol;Acc:HGNC:11405]	bacterial_fungal_specific_up	0	0	3.56352	0	1.5177	2.34065	0	7.9951	10.039	1.51804	2.19956	4.2311	1.84044	4.41602	10.7914	0	18.7962	27.4761	1.07535	11.6901	7.19044	1.06027	5.43791	4.25579	13.2456	5.55622	1.68238		1.47356	0.158654	2.46529	0.0042376
DDX60L	ENSG00000181381	DExD/H-box 60 like [Source:HGNC Symbol;Acc:HGNC:26429]	bacterial_fungal_specific_up	23.2778	5.87197	13.0662	21.9067	6.82965	18.7252	27.1673	6.21841	30.1169	18.2164	16.8633	21.1555	32.2077	22.0801	61.5109	32.6352	10.4423	109.904	79.5759	166.584	171.543	16.6921	17.8538	33.9179	107.61	42.6619	0.130716	0.945779	0.955222	0.141453	2.46458	1.57245e-06
AKT1S1	ENSG00000204673	AKT1 substrate 1 [Source:HGNC Symbol;Acc:HGNC:28426]	bacterial_fungal_specific_up	38.091	28.7417	20.5892	17.0386	17.4536	34.1735	35.4838	51.524	48.9399	30.3607	41.7917	59.2353	69.9368	101.568	173.741	69.6218	227.643	137.38	101.083	149.049	180.788	27.3673	43.1541	94.8207	159.189	77.8207	0.661089	0.204538	1.73969	4.56635e-07	2.46303	2.4309e-14
WNK4	ENSG00000126562	WNK lysine deficient protein kinase 4 [Source:HGNC Symbol;Acc:HGNC:14544]	bacterial_fungal_specific_up	0	0	0	0	0.75885	0	0	0.888344	0	1.51804	0	0	0	0	0	0	0	0	4.3014	12.6643	7.19044	0.108407	0.601595	0	4.83122	1.30102	0.79897		0.379484	0.792512	2.46242	0.0193104
S100A7A	ENSG00000184330	S100 calcium binding protein A7A [Source:HGNC Symbol;Acc:HGNC:21657]	bacterial_fungal_specific_up	0	0	0	0	0	0	0.554435	0	0	0	0	0	0	0	0	0	0	0	4.3014	12.6643	15.4081	0.079205	0	0	6.47475	1.56801	0.272478		0.207037	0.818535	2.46184	0.0307233
RNF24	ENSG00000101236	ring finger protein 24 [Source:HGNC Symbol;Acc:HGNC:13779]	bacterial_fungal_specific_up	18.3401	0	9.10677	12.1704	6.82965	28.0878	27.1673	8.88344	40.1558	37.9509	30.7939	29.6177	44.1706	30.9121	46.4029	15.2298	58.4771	54.9521	127.967	81.8307	152.027	14.5289	29.446	33.2666	95.0506	41.0034	0.933777	0.30361	1.10024	0.123218	2.45925	2.07847e-05
NLRP3	ENSG00000162711	NLR family pyrin domain containing 3 [Source:HGNC Symbol;Acc:HGNC:16400]	bacterial_fungal_specific_up	0	0	0	0	2.27655	0	6.65322	0.888344	0	0	0	6.76975	6.44155	0	19.4245	15.2298	0	13.738	29.5721	12.6643	27.7346	1.27568	0.222086	9.57311	16.7418	6.73298	-0.219936		1.87872	0.0763871	2.45401	0.0114543
LIMK1	ENSG00000106683	LIM domain kinase 1 [Source:HGNC Symbol;Acc:HGNC:6613]	bacterial_fungal_specific_up	16.9293	9.58058	18.6095	10.142	27.3186	26.2153	27.7217	19.5436	32.6266	16.6984	24.1952	48.2345	51.5324	30.9121	105.756	65.2705	35.504	206.071	126.354	112.03	130.455	19.5024	23.2659	60.341	122.083	54.3666	0.288863	0.749581	1.5727	0.000264474	2.45316	4.25821e-10
GLIPR1	ENSG00000139278	GLI pathogenesis related 1 [Source:HGNC Symbol;Acc:HGNC:17001]	bacterial_fungal_specific_up	2.11617	0	1.97973	0	0	1.40439	1.6633	0.888344	2.50974	0	1.46638	5.92353	2.76066	2.20801	18.3453	0	6.26541	0	18.2809	10.7159	7.19044	1.02337	1.21611	5.84751	8.49054	3.98659	0.442692		1.93219	0.0416372	2.44937	0.00485593
ARAP3	ENSG00000120318	ArfGAP with RhoGAP domain, ankyrin repeat and PH domain 3 [Source:HGNC Symbol;Acc:HGNC:24097]	bacterial_fungal_specific_up	11.9916	1.2362	2.37568	10.5477	6.82965	11.7032	3.88104	8.88344	17.5682	4.55411	8.06507	15.2319	8.28199	4.41602	29.1367	8.70273	25.0616	41.2141	47.8531	55.528	50.3331	6.93787	9.7677	13.1539	43.998	17.7807	0.504828	0.646815	0.911124	0.20277	2.44636	6.9055e-06
LGALS1	ENSG00000100097	galectin 1 [Source:HGNC Symbol;Acc:HGNC:6561]	bacterial_fungal_specific_up	672.941	946.623	709.14	526.978	635.157	668.957	478.477	648.491	849.546	844.028	645.939	1118.7	1256.1	744.099	1537.77	1166.17	1430.6	7075.09	5529.99	1844.11	3301.44	662.611	747.001	1164.57	3836.25	1553.83	0.181307	0.796677	0.793026	0.0361613	2.44402	3.53965e-15
KLK7	ENSG00000169035	kallikrein related peptidase 7 [Source:HGNC Symbol;Acc:HGNC:6368]	bacterial_fungal_specific_up	3.52694	2.78146	0	2.0284	0.75885	0	6.65322	1.77669	0	0	2.19956	0	0.920221	0	1.07914	52.2164	4.17694	0	27.4214	101.314	55.4691	2.24984	0.994063	10.8431	37.6763	12.4915	0.0105007		1.24034	0.285727	2.44369	0.0174866
ADGRL3	ENSG00000150471	adhesion G protein-coupled receptor L3 [Source:HGNC Symbol;Acc:HGNC:20974]	bacterial_fungal_specific_up	1.41078	0	0	0	0	0.46813	0	0	0	0	0	2.53866	3.68088	4.41602	0	0	4.17694	41.2141	2.1507	2.92252	1.02721	0.268415	0	2.12711	10.2983	3.0479	0.17531		1.70355	0.105657	2.4422	0.00322266
CEACAM19	ENSG00000186567	CEA cell adhesion molecule 19 [Source:HGNC Symbol;Acc:HGNC:31951]	bacterial_fungal_specific_up	8.46466	1.85431	1.58379	2.43408	1.5177	4.21317	8.87096	15.1019	21.3328	12.1443	13.1974	6.76975	11.9629	4.41602	3.23741	6.52705	12.5308	0	33.8735	43.8379	24.6529	4.13409	15.4441	6.58262	22.979	11.3582	1.7306		0.704709	0.417657	2.43626	2.02307e-05
DOCK8	ENSG00000107099	dedicator of cytokinesis 8 [Source:HGNC Symbol;Acc:HGNC:19191]	bacterial_fungal_specific_up	32.4479	20.7064	12.2743	4.0568	16.6947	15.4483	35.4838	23.9853	32.6266	25.8066	14.6638	27.079	69.0166	66.2403	121.943	39.1623	27.1501	274.761	81.7266	58.4505	208.523	19.5875	24.2706	64.6882	130.122	57.5355	0.332349	0.786662	1.59542	0.00520862	2.43025	2.03746e-06
TMEM236	ENSG00000148483	transmembrane protein 236 [Source:HGNC Symbol;Acc:HGNC:23473]	bacterial_fungal_specific_up	0.705388	0	0	0	0	3.27691	0	1.77669	0	0	0	0	6.44155	0	31.295	13.0541	0	82.4282	26.8837	6.81922	15.4081	0.568899	0.444172	10.1581	26.3079	8.95661	0.413967		1.71801	0.0797434	2.42669	0.0098151
SAMD9L	ENSG00000177409	sterile alpha motif domain containing 9 like [Source:HGNC Symbol;Acc:HGNC:1349]	bacterial_fungal_specific_up	5.64311	0.309051	3.16757	3.24544	5.31195	9.36259	22.7318	2.66503	13.8036	9.10821	8.06507	16.0782	34.0482	6.62403	73.3814	15.2298	89.8041	0	50.0038	49.6829	45.1971	7.11022	8.41047	29.0723	46.9376	22.0697	0.305925	0.888609	1.77836	0.0157791	2.42241	0.000291269
ZFP92	ENSG00000189420	ZFP92 zinc finger protein [Source:HGNC Symbol;Acc:HGNC:12865]	bacterial_fungal_specific_up	1.41078	0	0	2.43408	0	0	0	0	0	0	0.733188	0.846219	0.920221	0	1.07914	0	8.35387	0	14.5172	2.92252	8.21765	0.549265	0.183297	0.569116	6.80225	1.97309	-0.0817697		0.296858	0.899109	2.41867	0.0228244
HIF1A-AS3	ENSG00000258667	HIF1A antisense RNA 3 [Source:HGNC Symbol;Acc:HGNC:54284]	bacterial_fungal_specific_up	0	0.309051	0.395946	0.40568	0	0.46813	2.21774	0	1.25487	0	0	1.69244	0.920221	0	11.8705	0	0	0	19.894	0.974175	14.3809	0.542364	0.313717	2.89664	7.04981	2.60874	0.145796		1.46308	0.201277	2.41826	0.0183923
LINC01094	ENSG00000251442	long intergenic non-protein coding RNA 1094 [Source:HGNC Symbol;Acc:HGNC:49219]	bacterial_fungal_specific_up	4.23233	0	0	1.62272	4.5531	0.46813	9.97983	1.77669	3.76461	3.03607	2.19956	20.3093	14.7235	6.62403	18.3453	0	6.26541	27.4761	14.5172	33.1219	38.0066	2.97944	2.69423	12.0004	23.8775	10.0487	0.111701		1.67264	0.0598756	2.41608	0.00207491
CFAP58-DT	ENSG00000231233	CFAP58 divergent transcript [Source:HGNC Symbol;Acc:HGNC:45243]	bacterial_fungal_specific_up	0	0	0.395946	0.40568	0	0.936259	0	0	0	0	0.733188	0.846219	0.920221	0	5.39569	0	0	0	4.83907	5.84505	10.2721	0.248269	0.183297	1.43243	4.19124	1.45664	0.370988		1.32756	0.271378	2.41532	0.0227404
RELB	ENSG00000104856	RELB proto-oncogene, NF-kB subunit [Source:HGNC Symbol;Acc:HGNC:9956]	bacterial_fungal_specific_up	5.64311	14.5254	9.89866	19.4726	11.3828	36.5141	34.375	25.762	33.8815	24.2886	31.5271	104.085	47.8515	4.41602	100.36	6.52705	43.8578	178.594	160.227	117.875	111.965	18.8302	28.8648	52.6479	122.504	53.4776	0.594918	0.56796	1.3701	0.0338233	2.40793	1.51475e-05
KLK1	ENSG00000167748	kallikrein 1 [Source:HGNC Symbol;Acc:HGNC:6357]	bacterial_fungal_specific_up	1.41078	0	0	0.40568	1.5177	0	0.554435	3.55338	0	1.51804	0.733188	2.53866	4.60111	2.20801	2.15828	0	0	0	22.5823	2.92252	2.05441	0.555513	1.45115	2.30121	5.51186	2.32183	0.996947		1.39998	0.20773	2.40532	0.0134945
CLEC4E	ENSG00000166523	C-type lectin domain family 4 member E [Source:HGNC Symbol;Acc:HGNC:14555]	bacterial_fungal_specific_up	0	0	0.395946	2.83976	0	0	4.98991	0.888344	0	0	0	18.6168	22.0853	0	7.55397	0	0	0	67.2093	50.6571	43.1427	1.17509	0.222086	9.65122	32.2018	10.399	0.133219		1.36639	0.206051	2.40349	0.0195085
RNU6-1327P	ENSG00000202172	RNA, U6 small nuclear 1327, pseudogene [Source:HGNC Symbol;Acc:HGNC:48290]	bacterial_fungal_specific_up	0	0	1.18784	0	0.75885	0.46813	1.6633	1.77669	0	3.03607	0.733188	0	0.920221	0	2.15828	0	41.7694	0	0	5.84505	0	0.582589	1.38649	0.615699	9.52288	2.87224	0.704334		0.301405	0.909136	2.40307	0.0218745
ATF5	ENSG00000169136	activating transcription factor 5 [Source:HGNC Symbol;Acc:HGNC:790]	bacterial_fungal_specific_up	41.6179	19.4702	28.5081	27.5862	32.6306	25.7471	36.5927	52.4123	45.1753	77.4198	44.7245	77.006	101.224	19.8721	194.245	34.8109	77.2733	439.617	182.809	86.7015	166.407	30.3076	54.933	85.4316	190.562	86.2787	0.824932	0.237354	1.43234	0.0041731	2.4024	5.66509e-08
AMZ1	ENSG00000174945	archaelysin family metallopeptidase 1 [Source:HGNC Symbol;Acc:HGNC:22231]	bacterial_fungal_specific_up	0	0	0	0	0	0.46813	0	0	0	0	0	0.846219	2.76066	2.20801	2.15828	0	6.26541	0	0	4.87087	5.13603	0.0668757	0	1.59463	3.25446	1.17684	0.507808		1.67481	0.12366	2.39151	0.0186808
PARVB	ENSG00000188677	parvin beta [Source:HGNC Symbol;Acc:HGNC:14653]	bacterial_fungal_specific_up	26.8048	21.3245	21.777	8.1136	19.7301	21.534	34.9294	27.5387	21.3328	31.8788	25.6616	45.6958	32.2077	35.3282	105.756	26.1082	58.4771	261.023	220.984	57.4763	82.1765	22.0305	26.6029	49.0191	136.027	56.4694	0.289665	0.771604	1.11055	0.0322415	2.38987	3.7769e-08
HELLPAR	ENSG00000281344	HELLP associated long non-coding RNA [Source:HGNC Symbol;Acc:HGNC:43984]	bacterial_fungal_specific_up	0.705388	2.47241	0.791893	2.43408	1.5177	7.9582	0.554435	18.6552	1.25487	7.59018	10.2646	5.07732	1.84044	11.0401	7.55397	6.52705	2.08847	54.9521	17.2056	11.6901	20.5441	2.34773	9.44123	6.40776	21.2961	9.17706	1.67106		1.16346	0.206632	2.38629	0.000768062
NPTX2	ENSG00000106236	neuronal pentraxin 2 [Source:HGNC Symbol;Acc:HGNC:7953]	bacterial_fungal_specific_up	0	0	0	0	0	0	0	3.55338	0	0	0	0	8.28199	19.8721	0	0	4.17694	54.9521	24.1954	0.974175	3.08162	0	0.888344	5.63082	17.476	5.67084	0.821593		1.63565	0.0261818	2.38626	0.00186329
SLC13A4	ENSG00000164707	solute carrier family 13 member 4 [Source:HGNC Symbol;Acc:HGNC:15827]	bacterial_fungal_specific_up	0	0	0.395946	2.43408	2.27655	2.80878	6.09878	15.1019	7.52921	24.2886	9.53144	5.92353	10.1224	13.2481	2.15828	2.17568	6.26541	68.6902	0	6.81922	28.7618	2.00202	14.1128	6.7256	22.1073	10.2205	2.11306		1.34394	0.187789	2.37985	0.00374671
SYTL4	ENSG00000102362	synaptotagmin like 4 [Source:HGNC Symbol;Acc:HGNC:15588]	bacterial_fungal_specific_up	0.705388	0	1.18784	0	3.0354	1.87252	0	1.77669	2.50974	4.55411	4.39913	0	1.84044	0	4.31655	0	8.35387	27.4761	6.4521	4.87087	7.19044	0.971592	3.30992	1.2314	10.8687	3.83529	1.35704		0.53884	0.757441	2.37938	0.00438035
CTSZ	ENSG00000101160	cathepsin Z [Source:HGNC Symbol;Acc:HGNC:2547]	bacterial_fungal_specific_up	218.67	216.954	138.977	227.181	147.217	235.937	180.746	223.863	341.324	362.811	343.865	651.589	691.086	388.61	1224.82	678.813	701.725	1552.4	1313	700.432	1062.13	195.097	317.966	726.984	1065.94	552.483	0.696983	0.0823054	1.85773	3.58038e-11	2.37755	4.96688e-19
GLIPR2	ENSG00000122694	GLI pathogenesis related 2 [Source:HGNC Symbol;Acc:HGNC:18007]	bacterial_fungal_specific_up	12.697	16.0707	0.791893	15.4158	4.5531	18.2571	16.633	0	16.3133	3.03607	0.733188	24.5404	48.7717	6.62403	133.813	10.8784	85.6272	123.642	53.2298	80.8565	84.2309	12.0598	5.02064	44.9255	85.5173	36.0341	-0.843584	0.301809	1.6311	0.0323084	2.37556	0.000442244
BASP1	ENSG00000176788	brain abundant membrane attached signal protein 1 [Source:HGNC Symbol;Acc:HGNC:957]	bacterial_fungal_specific_up	87.4682	61.8102	104.53	101.826	54.6372	131.544	55.4435	221.198	95.37	94.1182	200.16	203.093	153.677	251.713	443.526	278.487	357.128	508.307	468.852	394.541	611.188	85.3227	152.712	266.099	468.003	232.315	0.830906	0.0672009	1.59093	1.77973e-06	2.37374	1.51964e-14
CACNA1G	ENSG00000006283	calcium voltage-gated channel subunit alpha1 G [Source:HGNC Symbol;Acc:HGNC:1394]	bacterial_fungal_specific_up	0	0	0	0	0.75885	0	0	0	2.50974	3.03607	0.733188	0	0	0	2.15828	0	0	27.4761	8.6028	1.94835	0	0.108407	1.56975	0.431655	7.60544	2.24873	1.49587		0.903746	0.440251	2.37188	0.00636888
IRAK3	ENSG00000090376	interleukin 1 receptor associated kinase 3 [Source:HGNC Symbol;Acc:HGNC:17020]	bacterial_fungal_specific_up	13.4024	0	24.1527	16.6329	9.1062	10.2989	19.9597	16.8785	5.01948	9.10821	5.13232	36.3874	22.0853	11.0401	45.3238	0	58.4771	137.38	130.117	51.6313	76.0133	13.3647	9.03464	22.9673	90.7239	33.2451	-0.36717	0.683971	0.723847	0.407307	2.37131	0.000182411
AMTN	ENSG00000187689	amelotin [Source:HGNC Symbol;Acc:HGNC:33188]	bacterial_fungal_specific_up	0	0	0	0	0	0	0	1.77669	0	0	0	0	1.84044	0	1.07914	0	0	0	106.46	11.6901	2.05441	0	0.444172	0.583916	24.0408	5.94764	0.476117		0.448459	0.461955	2.36997	0.00582513
MS4A14	ENSG00000166928	membrane spanning 4-domains A14 [Source:HGNC Symbol;Acc:HGNC:30706]	bacterial_fungal_specific_up	0.705388	0	1.18784	6.0852	1.5177	0	1.6633	0	0	0	0	0.846219	11.0427	6.62403	7.55397	0	0	27.4761	11.8288	18.5093	24.6529	1.5942	0	5.21337	16.4934	5.69969	-0.911498		1.22057	0.268162	2.36744	0.0090857
DNAH5	ENSG00000039139	dynein axonemal heavy chain 5 [Source:HGNC Symbol;Acc:HGNC:2950]	bacterial_fungal_specific_up	1.41078	0.618102	4.35541	2.43408	2.27655	0	0	6.21841	0	4.55411	7.33188	3.38488	8.28199	2.20801	10.7914	0	8.35387	0	31.1851	8.76757	9.24486	1.58499	4.5261	4.93325	11.5103	5.30557	1.20514		1.32978	0.185658	2.36608	0.00439796
LNCATV	ENSG00000238005	lncRNA negative regulator of antiviral signaling [Source:HGNC Symbol;Acc:HGNC:54478]	bacterial_fungal_specific_up	0	0	0	0	0	0	0	0	1.25487	0	0	0	0	0	3.23741	0	0	0	4.3014	8.76757	12.3265	0	0.313717	0.647483	5.07909	1.42323	0.720088		0.968691	0.359838	2.36512	0.0217487
OASL	ENSG00000135114	2'-5'-oligoadenylate synthetase like [Source:HGNC Symbol;Acc:HGNC:8090]	bacterial_fungal_specific_up	1.41078	2.16336	0	0	0.75885	0.46813	2.77217	0	0	0	0.733188	3.38488	21.1651	0	12.9497	0	14.6193	0	0	18.5093	26.7074	1.0819	0.183297	7.49992	11.9672	5.03057	-0.241356		1.85604	0.0818249	2.36385	0.0153774
CST6	ENSG00000175315	cystatin E/M [Source:HGNC Symbol;Acc:HGNC:2478]	bacterial_fungal_specific_up	20.4563	34.3047	9.50271	5.67952	6.82965	21.534	20.5141	16.8785	28.862	15.1804	5.13232	14.3857	16.564	11.0401	2.15828	39.1623	39.6809	13.738	139.258	204.577	109.911	16.9744	16.5133	16.6621	101.433	36.9214	-0.00649728	0.966885	-0.0313105	0.954498	2.36366	3.39605e-05
ADAMTSL4	ENSG00000143382	ADAMTS like 4 [Source:HGNC Symbol;Acc:HGNC:19706]	bacterial_fungal_specific_up	0	2.47241	2.77162	0.40568	0.75885	4.21317	8.87096	4.44172	6.27434	6.07214	4.39913	0.846219	7.36177	2.20801	11.8705	0	56.3886	0	2.1507	21.4318	24.6529	2.78467	5.29683	4.4573	20.9248	7.98051	0.752494		0.622617	0.626207	2.36309	0.00330957
EIF5P1	ENSG00000215319	eukaryotic translation initiation factor 5 pseudogene 1 [Source:HGNC Symbol;Acc:HGNC:51465]	bacterial_fungal_specific_up	1.41078	0.309051	1.18784	1.62272	0	3.27691	0	6.21841	0	3.03607	4.39913	5.07732	5.52133	4.41602	1.07914	2.17568	14.6193	13.738	4.3014	8.76757	7.19044	1.11533	3.4134	3.6539	9.72335	4.20701	1.31699		1.37795	0.149624	2.36282	0.00223233
LIPN	ENSG00000204020	lipase family member N [Source:HGNC Symbol;Acc:HGNC:23452]	bacterial_fungal_specific_up	0	0	0	1.62272	0	0	0	0	0	1.51804	0	0	0.920221	0	2.15828	21.7568	0	0	1.61302	9.74175	26.7074	0.231817	0.379509	4.96706	7.61243	3.14468	0.55469		1.85811	0.0724271	2.36035	0.0194378
CCDC88B	ENSG00000168071	coiled-coil domain containing 88B [Source:HGNC Symbol;Acc:HGNC:26757]	bacterial_fungal_specific_up	30.3317	3.39956	19.7973	26.3692	22.7655	38.3866	17.1875	56.854	69.0178	54.6493	74.7852	80.3908	141.714	11.0401	192.087	36.9866	58.4771	68.6902	202.166	150.997	170.516	22.6053	63.8266	92.4436	130.169	72.6956	1.39404	0.0508012	1.89088	0.000626781	2.35872	5.0437e-06
ZBTB47	ENSG00000114853	zinc finger and BTB domain containing 47 [Source:HGNC Symbol;Acc:HGNC:26955]	bacterial_fungal_specific_up	0.705388	0	0.395946	2.0284	0.75885	2.34065	2.77217	4.44172	3.76461	7.59018	0.733188	3.38488	3.68088	8.83204	2.15828	0	29.2386	0	8.06512	3.8967	6.16324	1.28592	4.13242	3.61122	9.47272	4.33099	1.28631		1.16107	0.267012	2.35805	0.00346903
FAM151B-DT	ENSG00000249042	FAM151B divergent transcript [Source:HGNC Symbol;Acc:HGNC:55578]	bacterial_fungal_specific_up	1.41078	2.47241	1.58379	6.0852	1.5177	3.74504	7.20765	15.1019	16.3133	9.10821	5.13232	8.46219	15.6438	22.0801	14.0288	8.70273	4.17694	0	17.7433	26.3027	46.2243	3.43179	11.4139	13.7835	18.8894	11.0973	1.52385		1.75939	0.0082319	2.35592	0.000102597
CD300E	ENSG00000186407	CD300e molecule [Source:HGNC Symbol;Acc:HGNC:28874]	bacterial_fungal_specific_up	0	16.3797	0	0.81136	0	0.46813	3.32661	0	0	1.51804	0	8.46219	9.20221	0	12.9497	10.8784	25.0616	13.738	26.3461	25.3285	43.1427	2.99797	0.379509	8.29849	26.7234	9.41015	-1.02721		1.05734	0.338729	2.35525	0.00802607
ATP8B4	ENSG00000104043	ATPase phospholipid transporting 8B4 (putative) [Source:HGNC Symbol;Acc:HGNC:13536]	bacterial_fungal_specific_up	1.41078	1.85431	0	0	0.75885	1.87252	4.98991	0.888344	2.50974	3.03607	0	6.76975	12.8831	8.83204	11.8705	0	6.26541	68.6902	0	9.74175	14.3809	1.5552	1.60854	8.07108	19.8156	7.46448	0.247013		1.74606	0.079247	2.35423	0.0059146
HMGN2P46	ENSG00000179362	high mobility group nucleosomal binding domain 2 pseudogene 46 [Source:HGNC Symbol;Acc:HGNC:26817]	bacterial_fungal_specific_up	2.82155	0	1.58379	0	5.31195	0.46813	3.32661	0	6.27434	1.51804	2.19956	1.69244	3.68088	0	15.1079	0	0	13.738	20.4316	10.7159	45.1971	1.93029	2.49799	4.09625	18.0165	6.38419	0.411102		0.860265	0.489529	2.35365	0.0104454
CABP1	ENSG00000157782	calcium binding protein 1 [Source:HGNC Symbol;Acc:HGNC:1384]	bacterial_fungal_specific_up	0.705388	0	0	0	1.5177	2.80878	2.77217	2.66503	0	3.03607	1.46638	2.53866	0	0	0	15.2298	0	0	53.2298	2.92252	14.3809	1.11486	1.79187	3.55369	14.1066	4.91777	0.543521		0.950312	0.454452	2.35329	0.0203447
DCHS1	ENSG00000166341	dachsous cadherin-related 1 [Source:HGNC Symbol;Acc:HGNC:13681]	bacterial_fungal_specific_up	1.41078	0	2.77162	8.1136	1.5177	3.27691	7.76209	0.888344	3.76461	7.59018	5.13232	15.2319	23.9257	0	32.3741	17.4055	12.5308	0	74.1991	9.74175	23.6257	3.55038	4.34386	17.7875	24.0195	11.9649	0.351706		1.9049	0.0224806	2.35169	0.00224486
ACTN1	ENSG00000072110	actinin alpha 1 [Source:HGNC Symbol;Acc:HGNC:163]	bacterial_fungal_specific_up	181.99	133.819	113.637	120.081	102.445	89.4128	205.695	99.4946	154.349	141.177	116.577	214.94	203.369	167.809	316.187	243.676	520.029	535.783	1138.8	698.483	646.113	135.297	127.899	229.196	707.841	292.565	-0.0705327	0.887517	0.751248	0.0135357	2.35165	2.182e-20
CD22	ENSG00000012124	CD22 molecule [Source:HGNC Symbol;Acc:HGNC:1643]	bacterial_fungal_specific_up	0	0	0	4.0568	1.5177	0	0	2.66503	0	6.07214	0	0.846219	0.920221	0	24.8202	4.35136	10.4423	13.738	19.3563	5.84505	7.19044	0.796357	2.18429	6.1876	11.3144	4.84866	0.916179		1.81212	0.0872324	2.34997	0.0147413
WFDC3	ENSG00000124116	WAP four-disulfide core domain 3 [Source:HGNC Symbol;Acc:HGNC:15957]	bacterial_fungal_specific_up	0	0	3.16757	2.43408	0	0	2.21774	0	1.25487	3.03607	0	3.38488	1.84044	0	2.15828	0	4.17694	54.9521	9.67815	8.76757	3.08162	1.11706	1.07274	1.47672	16.1313	4.76906	0.0788888		0.42516	0.813637	2.34917	0.00843337
TUBA1A	ENSG00000167552	tubulin alpha 1a [Source:HGNC Symbol;Acc:HGNC:20766]	bacterial_fungal_specific_up	90.9951	100.442	100.174	73.8337	101.686	102.989	130.847	63.9608	89.0957	101.708	98.2472	219.171	270.545	128.065	430.576	102.257	146.193	659.426	1459.25	344.858	218.795	100.138	88.253	230.123	565.704	239.672	-0.133956	0.849398	1.1409	0.0222189	2.34755	3.71578e-08
MAP3K9-DT	ENSG00000259153	MAP3K9 divergent transcript [Source:HGNC Symbol;Acc:HGNC:53189]	bacterial_fungal_specific_up	0.705388	0.618102	1.58379	4.86816	0.75885	1.40439	2.21774	6.21841	6.27434	13.6623	10.9978	1.69244	11.0427	2.20801	6.47483	13.0541	0	0	29.0344	29.2252	1.02721	1.73663	9.28822	6.8944	11.8574	6.81277	1.87472		1.55198	0.0949107	2.34517	0.00357935
GBP6	ENSG00000183347	guanylate binding protein family member 6 [Source:HGNC Symbol;Acc:HGNC:25395]	bacterial_fungal_specific_up	1.41078	0	0	1.21704	3.0354	0	1.10887	4.44172	0	3.03607	0.733188	1.69244	1.84044	0	2.15828	19.5811	0	0	23.12	16.561	6.16324	0.967441	2.05275	5.05446	9.16884	4.09998	0.836349		1.5567	0.141858	2.34352	0.0135423
RAB24	ENSG00000169228	RAB24, member RAS oncogene family [Source:HGNC Symbol;Acc:HGNC:9765]	bacterial_fungal_specific_up	2.82155	0	0.791893	5.67952	3.0354	1.40439	4.98991	14.2135	10.039	9.10821	10.9978	9.30841	3.68088	6.62403	4.31655	13.0541	35.504	0	6.4521	14.6126	22.5985	2.67467	11.0896	7.39679	15.8334	8.53487	1.78853		1.26729	0.125774	2.34348	0.000477009
ADM	ENSG00000148926	adrenomedullin [Source:HGNC Symbol;Acc:HGNC:259]	bacterial_fungal_specific_up	84.6466	29.0508	70.8744	18.6613	35.666	12.6395	55.9979	21.3203	53.9594	50.0952	64.5205	113.393	36.8088	273.793	88.4893	60.9191	52.2117	315.975	544.127	121.772	272.21	43.9338	47.4738	114.681	261.259	113.197	0.15518	0.927655	1.26381	0.0406407	2.34046	9.89802e-06
RCN3	ENSG00000142552	reticulocalbin 3 [Source:HGNC Symbol;Acc:HGNC:21145]	bacterial_fungal_specific_up	55.0203	46.6667	39.5946	58.8236	45.531	58.0481	42.6915	61.2958	65.2532	75.9018	49.1236	77.8522	115.948	114.817	117.626	76.1489	267.324	288.499	340.348	126.643	283.509	49.4823	62.8936	100.478	261.264	114.603	0.337164	0.450822	1.00712	0.000293943	2.34031	7.50347e-22
TMEM44	ENSG00000145014	transmembrane protein 44 [Source:HGNC Symbol;Acc:HGNC:25120]	bacterial_fungal_specific_up	7.75927	0	7.52298	3.65112	4.5531	14.9802	11.0887	9.77179	13.8036	10.6263	21.2625	10.1546	11.0427	17.6641	24.8202	26.1082	20.8847	109.904	44.0893	20.4577	49.3059	7.07933	13.866	17.9579	48.9284	20.9262	0.910307	0.331707	1.19857	0.0921911	2.3379	6.51874e-05
E2F3	ENSG00000112242	E2F transcription factor 3 [Source:HGNC Symbol;Acc:HGNC:3115]	bacterial_fungal_specific_up	11.9916	0	3.16757	1.62272	5.31195	5.61756	5.54435	2.66503	16.3133	4.55411	2.19956	9.30841	10.1224	8.83204	20.5036	0	18.7962	27.4761	62.908	27.2769	18.4897	4.75082	6.433	9.7533	30.9894	12.5096	0.439004		0.956009	0.296455	2.33576	0.000857288
IFNAR2	ENSG00000159110	interferon alpha and beta receptor subunit 2 [Source:HGNC Symbol;Acc:HGNC:5433]	bacterial_fungal_specific_up	7.05388	0	7.52298	5.27384	5.31195	3.27691	12.1976	7.9951	13.8036	6.07214	12.4642	12.6933	12.8831	4.41602	36.6907	0	8.35387	151.118	6.98977	35.0703	39.0338	5.8053	10.0837	13.3366	48.1132	18.4867	0.719962	0.592838	1.05355	0.258723	2.33314	0.00122517
CNTNAP1	ENSG00000108797	contactin associated protein 1 [Source:HGNC Symbol;Acc:HGNC:8011]	bacterial_fungal_specific_up	11.9916	0	5.93919	2.43408	4.5531	0.936259	2.21774	5.33007	18.823	12.1443	5.8655	27.079	13.8033	15.4561	14.0288	0	8.35387	82.4282	15.0549	22.406	30.8162	4.01028	10.5407	14.0734	31.8118	14.2696	1.20152		1.58169	0.0525075	2.33044	0.00101979
ITGA9	ENSG00000144668	integrin subunit alpha 9 [Source:HGNC Symbol;Acc:HGNC:6145]	bacterial_fungal_specific_up	0	0	0	0.40568	0.75885	0	1.10887	0	0	4.55411	0	1.69244	0.920221	0	5.39569	0	22.9732	0	3.22605	3.8967	0	0.324771	1.13853	1.60167	6.01918	2.13961	0.880122		1.19216	0.295627	2.32844	0.0217183
SHISA2	ENSG00000180730	shisa family member 2 [Source:HGNC Symbol;Acc:HGNC:20366]	bacterial_fungal_specific_up	1.41078	0	0	0	0	1.40439	0.554435	0.888344	3.76461	0	0	2.53866	2.76066	0	2.15828	0	12.5308	27.4761	0	0	11.2993	0.481372	1.16324	1.49152	10.2612	3.1803	0.766711		0.990597	0.433093	2.32759	0.013959
KLHDC7B-DT	ENSG00000272666	KLHDC7B divergent transcript [Source:HGNC Symbol;Acc:HGNC:53791]	bacterial_fungal_specific_up	0	0	0	0	0	0	0.554435	0	0	0	0	2.53866	2.76066	0	1.07914	0	0	0	5.37675	4.87087	6.16324	0.079205	0	1.27569	3.28217	1.11161	0.461229		1.46301	0.180899	2.3266	0.0235268
SDSL	ENSG00000139410	serine dehydratase like [Source:HGNC Symbol;Acc:HGNC:30404]	bacterial_fungal_specific_up	5.64311	0	5.54325	4.0568	6.82965	1.40439	1.6633	3.55338	17.5682	9.10821	11.731	14.3857	23.0055	6.62403	15.1079	8.70273	2.08847	41.2141	23.6577	28.2511	25.6802	3.5915	10.4902	13.5652	24.1783	12.1818	1.37867		1.73563	0.0165405	2.326	0.000373985
HSD3B7	ENSG00000099377	hydroxy-delta-5-steroid dehydrogenase, 3 beta- and steroid delta-isomerase 7 [Source:HGNC Symbol;Acc:HGNC:18324]	bacterial_fungal_specific_up	24.6886	6.18102	24.1527	35.2941	7.5885	24.3427	34.375	47.9706	27.6071	27.3246	50.59	33.8488	59.8144	44.1602	77.6979	104.433	43.8578	219.809	187.649	71.1147	129.428	22.3747	38.3731	63.9908	130.372	61.0441	0.760355	0.292513	1.41732	0.00507365	2.32464	2.2567e-07
EMILIN2	ENSG00000132205	elastin microfibril interfacer 2 [Source:HGNC Symbol;Acc:HGNC:19881]	bacterial_fungal_specific_up	4.23233	12.053	15.046	9.73632	24.2832	5.14943	62.0967	50.6356	47.685	63.7575	31.5271	28.7715	30.3673	22.0801	72.3023	41.338	114.866	96.1663	153.775	75.9856	96.5574	18.9424	48.4013	38.9718	107.47	50.4005	1.25408	0.0774633	0.984621	0.117675	2.31842	4.48121e-06
P2RY1	ENSG00000169860	purinergic receptor P2Y1 [Source:HGNC Symbol;Acc:HGNC:8539]	bacterial_fungal_specific_up	1.41078	0	0	0	7.5885	0	1.6633	2.66503	7.52921	0	1.46638	0.846219	1.84044	0	5.39569	0	4.17694	27.4761	31.7228	8.76757	6.16324	1.52323	2.91516	1.61647	15.6613	5.17677	0.722588		0.303639	0.896521	2.31723	0.0131229
CYBA	ENSG00000051523	cytochrome b-245 alpha chain [Source:HGNC Symbol;Acc:HGNC:2577]	bacterial_fungal_specific_up	148.837	162.561	130.662	118.053	119.898	161.505	164.667	147.465	199.524	170.02	178.165	341.873	393.855	381.986	916.188	261.082	699.637	879.234	920.499	484.165	752.942	143.74	173.794	458.997	747.295	368.229	0.279291	0.581738	1.64311	2.86414e-09	2.31563	7.69626e-19
RUNX1	ENSG00000159216	RUNX family transcription factor 1 [Source:HGNC Symbol;Acc:HGNC:10471]	bacterial_fungal_specific_up	35.2694	37.0861	36.823	27.5862	34.9071	52.4305	98.6894	46.1939	30.1169	37.9509	43.2581	108.316	139.874	97.1525	217.986	93.5543	198.405	233.547	353.79	169.506	253.72	46.1131	39.3799	131.376	241.793	111.722	-0.182055	0.752851	1.47179	2.9171e-05	2.31536	8.57407e-13
LTBP2	ENSG00000119681	latent transforming growth factor beta binding protein 2 [Source:HGNC Symbol;Acc:HGNC:6715]	bacterial_fungal_specific_up	76.8873	41.1038	31.2798	25.9635	35.666	17.7889	110.887	43.5289	48.9399	59.2034	24.9284	241.172	142.634	158.977	196.403	256.73	79.3618	494.569	374.759	211.396	206.468	48.5109	44.1501	199.183	273.311	137.079	-0.0856161	0.887791	1.92677	1.855e-05	2.31493	4.88153e-08
SRD5A3-AS1	ENSG00000249700	SRD5A3 antisense RNA 1 [Source:HGNC Symbol;Acc:HGNC:44138]	bacterial_fungal_specific_up	0	0	0	0.40568	0	0.936259	0	1.77669	6.27434	3.03607	2.93275	0.846219	0.920221	0	0	0	0	0	1.07535	3.8967	9.24486	0.191706	3.50496	0.353288	2.84338	1.49263	2.25726		0.767739	0.64409	2.31381	0.0209632
GPR78	ENSG00000155269	G protein-coupled receptor 78 [Source:HGNC Symbol;Acc:HGNC:4528]	bacterial_fungal_specific_up	0	0	0	0.40568	0	0	1.6633	0	0	0	0	0	0	2.20801	0	0	0	0	3.76372	12.6643	16.4353	0.295569	0	0.441602	6.57266	1.76859	0.0428218		0.275296	0.951546	2.31195	0.0488868
HGS	ENSG00000185359	hepatocyte growth factor-regulated tyrosine kinase substrate [Source:HGNC Symbol;Acc:HGNC:4897]	bacterial_fungal_specific_up	7.75927	0	1.97973	3.65112	2.27655	8.89446	2.77217	17.7669	22.5876	13.6623	10.2646	14.3857	7.36177	15.4561	19.4245	10.8784	29.2386	13.738	23.12	6.81922	40.061	3.90476	16.0704	13.5013	22.5954	12.9571	1.8177		1.61273	0.020428	2.31162	0.000188362
DLGAP3	ENSG00000116544	DLG associated protein 3 [Source:HGNC Symbol;Acc:HGNC:30368]	bacterial_fungal_specific_up	1.41078	0	2.77162	3.65112	0.75885	0	0	5.33007	1.25487	1.51804	3.66594	3.38488	0.920221	0	6.47483	0	14.6193	0	14.5172	12.6643	6.16324	1.22748	2.94223	2.15599	9.5928	3.76691	0.964691		0.728017	0.594195	2.31162	0.00890452
LINC02991	ENSG00000196758	long intergenic non-protein coding RNA 2991 [Source:HGNC Symbol;Acc:HGNC:33810]	bacterial_fungal_specific_up	0	0	0	0.81136	0.75885	1.87252	1.10887	0	3.76461	0	0.733188	0	30.3673	4.41602	0	2.17568	16.7077	54.9521	0	0.974175	2.05441	0.650228	1.12445	7.3918	14.9377	5.74747	0.63065		1.9882	0.0591078	2.31104	0.0128794
GPR132	ENSG00000183484	G protein-coupled receptor 132 [Source:HGNC Symbol;Acc:HGNC:17482]	bacterial_fungal_specific_up	0	0	0	0	0	0	4.98991	0	3.76461	0	0	3.38488	10.1224	0	20.5036	0	6.26541	27.4761	15.0549	5.84505	8.21765	0.712845	0.941152	6.80219	12.5718	5.02974	0.493498		1.88261	0.0782765	2.30681	0.0174117
RNVU1-7	ENSG00000206585	RNA, variant U1 small nuclear 7 [Source:HGNC Symbol;Acc:HGNC:37500]	bacterial_fungal_specific_up	0	0	0	0	0	0	0	0	0	0	1.46638	2.53866	1.84044	0	0	0	0	0	12.9042	15.5868	0	0	0.366594	0.87582	5.6982	1.63507	0.72624		1.00804	0.298555	2.30421	0.0206116
RTKN2	ENSG00000182010	rhotekin 2 [Source:HGNC Symbol;Acc:HGNC:19364]	bacterial_fungal_specific_up	5.64311	0	0	0.81136	0	0.936259	3.32661	1.77669	0	1.51804	2.19956	5.07732	3.68088	0	3.23741	0	0	0	62.908	11.6901	1.02721	1.53105	1.37357	2.39912	15.1251	4.9444	0.167823		0.539516	0.727191	2.30133	0.0217652
STEAP2	ENSG00000157214	STEAP2 metalloreductase [Source:HGNC Symbol;Acc:HGNC:17885]	bacterial_fungal_specific_up	12.697	12.6711	12.2743	8.51928	21.2478	0	26.0584	0.888344	3.76461	9.10821	5.13232	17.7706	17.4842	8.83204	20.5036	0	89.8041	206.071	32.7982	57.4763	62.6596	13.3526	4.72337	12.9181	89.7617	29.7981	-1.13302	0.177952	0.0276837	0.992842	2.30087	0.00020287
IL2RG	ENSG00000147168	interleukin 2 receptor subunit gamma [Source:HGNC Symbol;Acc:HGNC:6010]	bacterial_fungal_specific_up	5.64311	0	0	0	0	0	10.5343	0	0	1.51804	0	25.3866	48.7717	0	126.259	0	4.17694	178.594	63.9833	66.2439	112.993	2.31105	0.379509	40.0835	85.1983	30.6716	0.247279	0.445082	1.68794	0.0850222	2.29947	0.0153297
ICAM4-AS1	ENSG00000267607	ICAM4 antisense RNA 1 [Source:HGNC Symbol;Acc:HGNC:55990]	bacterial_fungal_specific_up	1.41078	0	0	0	0	0	0.554435	0	0	0	0.733188	0.846219	0	0	0	0	0	0	20.4316	3.8967	3.08162	0.280745	0.183297	0.169244	5.48199	1.47403	0.25511		0.263682	0.861457	2.29906	0.0353351
PRKAR1B-AS1	ENSG00000237181	PRKAR1B antisense RNA 1 [Source:HGNC Symbol;Acc:HGNC:40470]	bacterial_fungal_specific_up	0	0	0	0	1.5177	0	1.10887	0	2.50974	0	0	2.53866	2.76066	0	12.9497	0	0	0	22.0447	3.8967	5.13603	0.375224	0.627434	3.6498	6.21548	2.59346	0.59813		1.72259	0.0990772	2.29536	0.0220969
APOE	ENSG00000130203	apolipoprotein E [Source:HGNC Symbol;Acc:HGNC:613]	bacterial_fungal_specific_up	7.75927	21.0155	12.6703	8.51928	11.3828	22.0021	23.8407	4.44172	22.5876	10.6263	13.1974	87.1606	96.6232	24.2881	52.8778	71.7975	20.8847	164.856	255.396	13.6384	20.5441	15.3128	12.7132	66.5494	95.0638	46.0052	-0.140488	0.840347	1.89094	0.0031733	2.29485	0.000112327
GDF5	ENSG00000125965	growth differentiation factor 5 [Source:HGNC Symbol;Acc:HGNC:4220]	bacterial_fungal_specific_up	2.82155	0	2.37568	2.0284	0.75885	0	1.6633	2.66503	2.50974	0	1.46638	1.69244	0.920221	0	0	0	2.08847	13.738	23.12	0.974175	18.4897	1.37826	1.66029	0.522532	11.6821	3.68152	0.307859		-0.402404	0.660529	2.29346	0.0106226
CCDC188	ENSG00000234409	coiled-coil domain containing 188 [Source:HGNC Symbol;Acc:HGNC:51899]	bacterial_fungal_specific_up	1.41078	0	0	0	0	2.34065	0	0.888344	0	1.51804	0.733188	0	0	0	2.15828	0	0	27.4761	7.52745	0.974175	14.3809	0.535918	0.784892	0.431655	10.0717	2.82895	0.431307		0.193378	0.975509	2.29344	0.0194378
GPR84	ENSG00000139572	G protein-coupled receptor 84 [Source:HGNC Symbol;Acc:HGNC:4535]	bacterial_fungal_specific_up	0	0	0	0	1.5177	0	6.09878	0	3.76461	0	2.19956	7.61597	11.0427	0	8.63311	0	0	0	21.507	58.4505	74.986	1.08807	1.49104	5.45835	30.9887	9.32457	0.414495		0.93839	0.390019	2.29024	0.0262095
VWA2	ENSG00000165816	von Willebrand factor A domain containing 2 [Source:HGNC Symbol;Acc:HGNC:24709]	bacterial_fungal_specific_up	0	0.309051	0.791893	0.40568	0	0.46813	2.21774	5.33007	0	3.03607	4.39913	2.53866	1.84044	0	2.15828	0	2.08847	0	7.52745	8.76757	4.10882	0.598928	3.19132	1.30748	4.49846	2.18988	1.71475		0.969978	0.459296	2.28999	0.0115058
CDK5RAP3	ENSG00000108465	CDK5 regulatory subunit associated protein 3 [Source:HGNC Symbol;Acc:HGNC:18673]	bacterial_fungal_specific_up	14.1078	0.618102	7.12703	11.359	8.34735	19.1933	4.98991	67.5142	41.4107	47.0591	38.859	46.5421	25.7662	48.5762	45.3238	8.70273	108.6	13.738	33.8735	28.2511	69.85	9.39179	48.7107	34.9822	50.8626	32.8481	2.1602	0.00126294	1.75116	0.00349539	2.28753	3.45587e-05
SLC16A10	ENSG00000112394	solute carrier family 16 member 10 [Source:HGNC Symbol;Acc:HGNC:17027]	bacterial_fungal_specific_up	15.5185	3.70861	9.50271	22.7181	13.6593	12.6395	7.76209	9.77179	2.50974	7.59018	5.8655	15.2319	7.36177	2.20801	11.8705	4.35136	60.5656	109.904	33.3358	45.7862	107.857	12.2155	6.4343	8.20472	71.4897	24.2723	-0.753285	0.313713	-0.393057	0.585084	2.2857	1.24457e-06
NINJ1	ENSG00000131669	ninjurin 1 [Source:HGNC Symbol;Acc:HGNC:7824]	bacterial_fungal_specific_up	91.7005	87.4614	58.996	46.2475	97.8917	94.5622	87.0463	79.951	94.1152	95.6363	81.3839	80.3908	182.204	187.681	335.612	156.649	123.22	467.093	584.453	274.717	653.303	80.5579	87.7716	188.507	420.557	188.586	0.140912	0.880259	1.18305	0.00345902	2.28552	1.26571e-10
CHAC1	ENSG00000128965	ChaC glutathione specific gamma-glutamylcyclotransferase 1 [Source:HGNC Symbol;Acc:HGNC:28680]	bacterial_fungal_specific_up	0	0	0	0	0.75885	3.74504	9.42539	0.888344	0	4.55411	0.733188	0.846219	4.60111	0	0	0	14.6193	82.4282	0.537675	31.1736	3.08162	1.9899	1.54391	1.08946	26.3681	7.49489	-0.0297419		-0.212813	0.797016	2.28472	0.0209375
PRR12	ENSG00000126464	proline rich 12 [Source:HGNC Symbol;Acc:HGNC:29217]	bacterial_fungal_specific_up	8.46466	0	11.4824	1.62272	4.5531	5.61756	13.3064	0.888344	3.76461	6.07214	3.66594	8.46219	51.5324	15.4561	9.71224	13.0541	39.6809	219.809	11.8288	5.84505	4.10882	6.43527	3.59776	19.6434	56.2544	20.9013	-0.409219	0.630309	1.30214	0.163049	2.28347	0.00288653
SLC43A3	ENSG00000134802	solute carrier family 43 member 3 [Source:HGNC Symbol;Acc:HGNC:17466]	bacterial_fungal_specific_up	79.0035	46.0486	49.8892	38.1339	40.9779	31.3647	61.5423	34.6454	66.508	71.3477	45.4577	76.1597	45.0908	55.2003	125.18	108.784	106.512	453.355	385.513	166.584	219.822	49.5657	54.4897	82.083	266.357	109.863	0.142985	0.876321	0.705808	0.119667	2.28049	1.18873e-10
PIGR	ENSG00000162896	polymeric immunoglobulin receptor [Source:HGNC Symbol;Acc:HGNC:8968]	bacterial_fungal_specific_up	1.41078	0	0	0	3.0354	0.46813	1.6633	0	16.3133	0	0	0	0	0	0	17.4055	16.7077	0	136.032	44.812	17.4625	0.939659	4.07832	3.48109	43.0028	12.1576	0.696914		0.59092	0.572018	2.27946	0.0208929
CD300LB	ENSG00000178789	CD300 molecule like family member b [Source:HGNC Symbol;Acc:HGNC:30811]	bacterial_fungal_specific_up	0	0	1.18784	0	0	0	0	0	0	0	0	1.69244	0	8.83204	8.63311	0	0	0	15.0549	1.94835	9.24486	0.169691	0	3.83152	5.24962	2.21874	0.333963		1.85832	0.0837054	2.2757	0.0290477
MX1	ENSG00000157601	MX dynamin like GTPase 1 [Source:HGNC Symbol;Acc:HGNC:7532]	bacterial_fungal_specific_up	84.6466	20.3974	9.89866	41.785	44.0133	46.813	103.125	32.8687	35.1363	40.987	51.3232	95.6228	330.359	39.7442	156.475	145.771	394.721	151.118	145.71	383.825	278.373	50.097	40.0788	153.594	270.749	125.367	-0.232948	0.757562	1.5134	0.00434316	2.27493	1.99869e-06
LINC02595	ENSG00000231566	long intergenic non-protein coding RNA 2595 [Source:HGNC Symbol;Acc:HGNC:53946]	bacterial_fungal_specific_up	40.9125	0	2.77162	13.3874	7.5885	8.42633	14.9697	69.2909	56.4691	51.6132	27.8611	22.8479	36.8088	28.7041	26.9785	45.6893	62.6541	41.2141	44.0893	96.4433	111.965	12.5795	51.3086	32.2057	71.2732	38.6041	1.80916	0.0212902	1.23277	0.0887553	2.2694	0.000182182
NCF2	ENSG00000116701	neutrophil cytosolic factor 2 [Source:HGNC Symbol;Acc:HGNC:7661]	bacterial_fungal_specific_up	3.52694	18.234	4.35541	7.70792	14.4182	5.61756	30.4939	10.6601	0	18.2164	3.66594	13.5395	20.2449	4.41602	99.2807	17.4055	10.4423	96.1663	79.5759	69.1664	129.428	12.0506	8.13563	30.9773	76.9558	31.2648	-0.350999	0.68859	1.18101	0.15089	2.26602	0.000887188
ISLR2	ENSG00000167178	immunoglobulin superfamily containing leucine rich repeat 2 [Source:HGNC Symbol;Acc:HGNC:29286]	bacterial_fungal_specific_up	2.11617	0	0.791893	0	0.75885	0	0	0	0	0	1.46638	0	0	2.20801	4.31655	0	0	0	0.537675	6.81922	34.925	0.523844	0.366594	1.30491	8.45638	2.56856	0.227186		0.670802	0.632617	2.26463	0.0378376
TGFB1I1	ENSG00000140682	transforming growth factor beta 1 induced transcript 1 [Source:HGNC Symbol;Acc:HGNC:11767]	bacterial_fungal_specific_up	30.3317	12.362	19.0054	11.359	19.7301	13.1076	19.9597	36.4221	16.3133	18.2164	30.0607	45.6958	42.3302	30.9121	72.3023	13.0541	8.35387	54.9521	271.526	58.4505	88.3397	17.9794	25.2531	40.8589	96.3244	43.4659	0.500279	0.622478	1.11542	0.0794105	2.26376	1.9405e-05
ZEB2	ENSG00000169554	zinc finger E-box binding homeobox 2 [Source:HGNC Symbol;Acc:HGNC:14881]	bacterial_fungal_specific_up	36.6802	0.618102	13.4622	19.067	18.9713	7.49008	21.0685	18.6552	20.0779	3.03607	16.8633	39.7723	53.3728	30.9121	147.842	13.0541	43.8578	109.904	81.1889	73.0631	183.87	16.7653	14.6581	56.9907	98.3768	45.3727	-0.0539198	0.909959	1.59005	0.0181651	2.26285	0.00018072
CCNF	ENSG00000162063	cyclin F [Source:HGNC Symbol;Acc:HGNC:1591]	bacterial_fungal_specific_up	1.41078	0.309051	0.791893	0	1.5177	1.40439	6.09878	6.21841	18.823	9.10821	2.93275	5.07732	6.44155	0	3.23741	0	14.6193	0	11.2912	17.5351	7.19044	1.64751	9.2706	2.95126	10.1272	5.42892	1.97992		0.881453	0.441763	2.26235	0.00445686
GLT1D1	ENSG00000151948	glycosyltransferase 1 domain containing 1 [Source:HGNC Symbol;Acc:HGNC:26483]	bacterial_fungal_specific_up	0	0	3.95946	0	1.5177	0	0	0.888344	0	0	1.46638	3.38488	0	0	0	0	0	41.2141	5.37675	6.81922	17.4625	0.782452	0.58868	0.676975	14.1745	3.90902	0.118314		0.150477	0.981419	2.26156	0.0242805
NR1I3	ENSG00000143257	nuclear receptor subfamily 1 group I member 3 [Source:HGNC Symbol;Acc:HGNC:7969]	bacterial_fungal_specific_up	0.705388	0	0	0	0	0.936259	0	5.33007	1.25487	0	0.733188	0.846219	1.84044	0	2.15828	0	0	0	1.61302	9.74175	5.13603	0.234521	1.82953	0.968988	3.29816	1.44264	1.55127		1.13966	0.336336	2.26004	0.0224646
PGGHG	ENSG00000142102	protein-glucosylgalactosylhydroxylysine glucosidase [Source:HGNC Symbol;Acc:HGNC:26210]	bacterial_fungal_specific_up	28.2155	0	11.8784	14.1988	17.4536	35.5779	19.9597	31.0921	40.1558	16.6984	21.2625	26.2328	58.8941	59.6163	125.18	19.5811	41.7694	274.761	101.621	66.2439	83.2037	18.1834	27.3022	57.9009	113.52	52.076	0.57382	0.622394	1.49784	0.0294311	2.25956	0.000187087
CFAP69	ENSG00000105792	cilia and flagella associated protein 69 [Source:HGNC Symbol;Acc:HGNC:26107]	bacterial_fungal_specific_up	2.82155	0.309051	1.97973	2.0284	0	0.46813	2.77217	0.888344	2.50974	4.55411	4.39913	1.69244	3.68088	26.4961	1.07914	6.52705	4.17694	0	5.37675	10.7159	27.7346	1.48272	3.08783	7.89513	9.60083	5.2481	0.883272		1.79753	0.045207	2.25702	0.00631415
RETN	ENSG00000104918	resistin [Source:HGNC Symbol;Acc:HGNC:20389]	bacterial_fungal_specific_up	0	0	0	0	0	0	1.10887	0	0	0	0	0	0	0	5.39569	0	0	68.6902	12.3665	17.5351	7.19044	0.15841	0	1.07914	21.1565	5.34699	0.282959		0.593642	0.461092	2.25499	0.0125654
FCGR1BP	ENSG00000291135	Fc gamma receptor Ib, pseudogene [Source:NCBI gene (formerly Entrezgene);Acc:2210]	bacterial_fungal_specific_up	0	0	4.35541	0	0.75885	0	4.98991	0	0	0	0.733188	0.846219	9.20221	6.62403	3.23741	10.8784	0	54.9521	4.3014	16.561	13.3537	1.44345	0.183297	6.15766	17.8336	6.22828	-0.516838		1.37743	0.213125	2.25474	0.0147895
LINC01303	ENSG00000250548	long intergenic non-protein coding RNA 1303 [Source:HGNC Symbol;Acc:HGNC:50470]	bacterial_fungal_specific_up	2.82155	0	0	0	0	0.936259	0.554435	3.55338	2.50974	1.51804	1.46638	0	2.76066	0	5.39569	0	0	0	12.3665	5.84505	11.2993	0.616035	2.26188	1.63127	5.90217	2.42986	1.19098		0.988654	0.43531	2.25435	0.0234195
MTCYBP18	ENSG00000244921	MT-CYB pseudogene 18 [Source:HGNC Symbol;Acc:HGNC:51976]	bacterial_fungal_specific_up	0	1.54525	1.58379	0	0	0.46813	0.554435	0.888344	1.25487	4.55411	0	0	3.68088	0	0	0	0	0	10.7535	16.561	6.16324	0.593086	1.67433	0.736177	6.69554	2.28607	0.801055		0.381335	0.871673	2.25113	0.0319923
EEF1A2	ENSG00000101210	eukaryotic translation elongation factor 1 alpha 2 [Source:HGNC Symbol;Acc:HGNC:3192]	bacterial_fungal_specific_up	4.23233	0.309051	0	0.40568	0	3.27691	0	6.21841	12.5487	7.59018	3.66594	1.69244	1.84044	0	0	0	0	13.738	19.3563	0.974175	20.5441	1.17485	7.5058	0.706576	10.9225	4.59013	1.8197		0.0143809	0.885104	2.24974	0.0156313
PIK3AP1	ENSG00000155629	phosphoinositide-3-kinase adaptor protein 1 [Source:HGNC Symbol;Acc:HGNC:30034]	bacterial_fungal_specific_up	4.93772	0	0	0	3.79425	0	3.32661	1.77669	0	0	0	17.7706	10.1224	0	31.295	0	0	13.738	28.4968	25.3285	25.6802	1.72265	0.444172	11.8376	18.6487	7.91747	-0.201988		1.80592	0.092653	2.24953	0.0221498
MTATP6P9	ENSG00000248420	MT-ATP6 pseudogene 9 [Source:HGNC Symbol;Acc:HGNC:44583]	bacterial_fungal_specific_up	0	0	0	0	0	0.46813	0	0	1.25487	0	2.19956	0	3.68088	0	3.23741	0	12.5308	0	0	1.94835	4.10882	0.0668757	0.863608	1.38366	3.7176	1.40137	1.14288		1.44746	0.163899	2.24612	0.0203896
FRMD6-AS2	ENSG00000258537	FRMD6 antisense RNA 2 [Source:HGNC Symbol;Acc:HGNC:43637]	bacterial_fungal_specific_up	7.75927	0.309051	1.97973	4.0568	2.27655	1.40439	1.6633	7.9951	8.78408	13.6623	13.9306	2.53866	9.20221	22.0801	9.71224	19.5811	6.26541	27.4761	16.1302	14.6126	20.5441	2.77844	11.093	12.6229	17.0057	10.0935	1.80265		1.90201	0.00483738	2.24582	0.000372138
RPL13AP5	ENSG00000236552	ribosomal protein L13a pseudogene 5 [Source:HGNC Symbol;Acc:HGNC:23736]	bacterial_fungal_specific_up	4.93772	3.09051	2.77162	2.0284	0	1.40439	3.88104	5.33007	7.52921	4.55411	0.733188	8.46219	1.84044	8.83204	8.63311	2.17568	35.504	13.738	10.2158	9.74175	11.2993	2.58767	4.53664	5.98869	16.0998	6.98584	0.696005		1.06079	0.210525	2.24513	0.000601943
TTC9B	ENSG00000174521	tetratricopeptide repeat domain 9B [Source:HGNC Symbol;Acc:HGNC:26395]	bacterial_fungal_specific_up	2.11617	0	3.95946	9.33064	0	3.74504	0.554435	0.888344	2.50974	1.51804	0.733188	3.38488	30.3673	6.62403	0	10.8784	18.7962	151.118	0.537675	0	4.10882	2.81511	1.41233	10.2509	34.9122	11.9605	-0.206223		1.24706	0.271825	2.24423	0.0144295
SLC18A3	ENSG00000187714	solute carrier family 18 member A3 [Source:HGNC Symbol;Acc:HGNC:10936]	bacterial_fungal_specific_up	0	0	0	0	0	0	4.98991	2.66503	0	0	2.93275	0	8.28199	4.41602	0	0	43.8578	0	2.68837	4.87087	89.3669	0.712845	1.39945	2.5396	28.1568	7.81284	0.459405		0.60433	0.583309	2.24313	0.0294253
CWH43	ENSG00000109182	cell wall biogenesis 43 C-terminal homolog [Source:HGNC Symbol;Acc:HGNC:26133]	bacterial_fungal_specific_up	0	0	0	0	0	0	0	0	0	4.55411	0	0	0	2.20801	0	0	0	0	5.91442	20.4577	1.02721	0	1.13853	0.441602	5.47986	1.62673	1.02697		0.660551	0.605868	2.24206	0.0239491
NETO2	ENSG00000171208	neuropilin and tolloid like 2 [Source:HGNC Symbol;Acc:HGNC:14644]	bacterial_fungal_specific_up	0.705388	0	0	0	2.27655	0	2.21774	0	3.76461	4.55411	0.733188	1.69244	2.76066	0	5.39569	0	4.17694	0	15.0549	5.84505	6.16324	0.742811	2.26298	1.96976	6.24802	2.63526	1.06064		1.06016	0.382908	2.24184	0.0210251
MESP1	ENSG00000166823	mesoderm posterior bHLH transcription factor 1 [Source:HGNC Symbol;Acc:HGNC:29658]	bacterial_fungal_specific_up	0	0	1.58379	1.21704	0.75885	0.936259	0.554435	3.55338	0	0	0	7.61597	1.84044	0	0	0	6.26541	41.2141	2.68837	0.974175	9.24486	0.721481	0.888344	1.89128	12.0774	3.73558	0.416586		0.993339	0.435782	2.24077	0.0120657
PRKCQ	ENSG00000065675	protein kinase C theta [Source:HGNC Symbol;Acc:HGNC:9410]	bacterial_fungal_specific_up	0	0	0.791893	0	0	0	4.43548	0	0	0	0	2.53866	0.920221	17.6641	7.55397	2.17568	10.4423	0	13.4419	8.76757	4.10882	0.746767	0	6.17052	7.35212	3.4686	-0.29783		1.91718	0.0709686	2.24053	0.0251849
ANKRD24	ENSG00000089847	ankyrin repeat domain 24 [Source:HGNC Symbol;Acc:HGNC:29424]	bacterial_fungal_specific_up	1.41078	0	0.791893	0.40568	3.0354	3.27691	1.10887	7.10675	7.52921	3.03607	6.59869	3.38488	1.84044	2.20801	5.39569	2.17568	0	27.4761	26.8837	1.94835	3.08162	1.43279	6.06768	3.00094	11.878	5.17594	1.65411		0.93413	0.419758	2.24028	0.00615588
MUC1	ENSG00000185499	mucin 1, cell surface associated [Source:HGNC Symbol;Acc:HGNC:7508]	bacterial_fungal_specific_up	61.3688	6.79912	5.54325	3.65112	28.0775	1.40439	365.373	13.3252	15.0584	13.6623	16.1301	54.158	22.0853	99.3605	78.7771	63.0948	588.948	206.071	575.85	767.65	338.978	67.4595	14.544	63.4951	495.499	158.351	-1.30318	0.148515	-0.0461276	0.964708	2.23618	0.00828817
COLGALT1	ENSG00000130309	collagen beta(1-O)galactosyltransferase 1 [Source:HGNC Symbol;Acc:HGNC:26182]	bacterial_fungal_specific_up	105.808	47.2848	74.042	90.8723	101.686	117.501	105.343	120.815	135.526	142.695	113.644	161.628	161.039	152.353	305.396	350.285	304.916	604.474	717.258	305.891	349.25	91.7909	128.17	226.14	456.358	217.51	0.48071	0.328369	1.26689	9.59686e-05	2.234	3.48476e-14
OS9	ENSG00000135506	OS9 endoplasmic reticulum lectin [Source:HGNC Symbol;Acc:HGNC:16994]	bacterial_fungal_specific_up	61.3688	61.8102	35.2392	81.136	46.2899	70.2195	68.1955	170.562	176.937	185.2	137.106	144.703	163.799	176.641	172.662	430.785	361.305	247.285	386.588	173.403	305.08	60.6084	167.451	217.718	294.732	174.11	1.42673	0.000164457	1.78426	8.11021e-09	2.23169	3.64146e-14
DRAM1	ENSG00000136048	DNA damage regulated autophagy modulator 1 [Source:HGNC Symbol;Acc:HGNC:25645]	bacterial_fungal_specific_up	24.6886	0	11.8784	9.33064	25.0421	9.36259	20.5141	14.2135	8.78408	15.1804	14.6638	43.1572	63.4953	2.20801	94.9642	17.4055	33.4155	151.118	127.429	57.4763	68.8228	14.4023	13.2104	44.246	87.6524	38.7214	0.0042494	0.947029	1.44295	0.0505854	2.2316	0.000534597
PTPN6	ENSG00000111679	protein tyrosine phosphatase non-receptor type 6 [Source:HGNC Symbol;Acc:HGNC:9658]	bacterial_fungal_specific_up	51.4934	46.0486	33.6554	36.1055	34.9071	44.9405	41.5826	71.9559	69.0178	42.505	52.7895	107.47	113.187	108.193	210.432	139.244	119.043	178.594	215.07	204.577	260.91	41.2476	59.0671	135.705	195.639	103.891	0.525342	0.190062	1.68967	8.10001e-11	2.2245	3.81752e-19
ATP8B3	ENSG00000130270	ATPase phospholipid transporting 8B3 [Source:HGNC Symbol;Acc:HGNC:13535]	bacterial_fungal_specific_up	9.87544	0	5.1473	5.27384	1.5177	0.46813	3.32661	4.44172	0	3.03607	2.19956	4.2311	6.44155	4.41602	11.8705	10.8784	6.26541	54.9521	49.4661	14.6126	6.16324	3.65843	2.41934	7.56752	26.2919	9.74207	-0.245811		0.876162	0.380247	2.22423	0.00281974
GRAMD1A	ENSG00000089351	GRAM domain containing 1A [Source:HGNC Symbol;Acc:HGNC:29305]	bacterial_fungal_specific_up	33.8586	3.09051	34.8433	35.2941	26.5598	62.2613	33.8205	29.3154	43.9204	34.9148	27.128	137.934	106.746	68.4483	127.338	73.9732	37.5924	233.547	315.615	182.171	103.748	32.8183	33.8196	102.888	174.535	83.4342	0.0847667	0.97367	1.5432	0.0034622	2.22359	3.44735e-06
PPP1R14B-AS1	ENSG00000256940	PPP1R14B antisense RNA 1 [Source:HGNC Symbol;Acc:HGNC:54233]	bacterial_fungal_specific_up	4.93772	4.32671	1.18784	2.43408	3.0354	2.80878	2.21774	18.6552	26.3522	3.03607	6.59869	2.53866	6.44155	0	0	8.70273	50.1232	0	4.3014	22.406	10.2721	2.99261	13.6606	3.53659	17.4205	8.58934	1.82212		0.282258	0.888462	2.2193	0.00211298
ABCD1	ENSG00000101986	ATP binding cassette subfamily D member 1 [Source:HGNC Symbol;Acc:HGNC:61]	bacterial_fungal_specific_up	13.4024	0	11.4824	4.0568	9.1062	18.2571	13.3064	21.3203	15.0584	16.6984	19.7961	26.2328	33.128	37.5362	35.6116	15.2298	54.3002	109.904	37.6372	36.0445	53.4147	9.94447	18.2183	29.5477	58.2602	27.6916	0.842674	0.323334	1.45975	0.0150298	2.21909	3.15141e-05
KRT19	ENSG00000171345	keratin 19 [Source:HGNC Symbol;Acc:HGNC:6436]	bacterial_fungal_specific_up	177.758	41.7219	23.3608	27.5862	91.8209	33.2372	868.245	64.8491	926.093	86.528	21.2625	29.6177	20.2449	70.6563	72.3023	200.163	1094.36	123.642	2760.42	2162.67	778.622	180.533	274.683	78.5968	1383.94	460.722	0.466588	0.778079	-0.735475	0.423265	2.21789	0.0118027
RNF122	ENSG00000133874	ring finger protein 122 [Source:HGNC Symbol;Acc:HGNC:21147]	bacterial_fungal_specific_up	0.705388	0	1.58379	7.70792	3.79425	1.87252	4.98991	1.77669	0	1.51804	0	5.92353	7.36177	8.83204	8.63311	0	6.26541	13.738	34.9489	17.5351	18.4897	2.95054	0.823681	6.15009	18.1954	6.93696	-0.924554		0.892745	0.364617	2.20987	0.0033698
UPB1	ENSG00000100024	beta-ureidopropionase 1 [Source:HGNC Symbol;Acc:HGNC:16297]	bacterial_fungal_specific_up	0	0.309051	1.18784	2.0284	0	2.34065	1.10887	3.55338	0	0	0	0	0.920221	0	2.15828	0	0	0	19.3563	7.7934	16.4353	0.996401	0.888344	0.615699	8.717	2.72341	0.108211		-0.110751	0.869417	2.20949	0.0302835
ARID3A	ENSG00000116017	AT-rich interaction domain 3A [Source:HGNC Symbol;Acc:HGNC:3031]	bacterial_fungal_specific_up	40.2071	8.03533	21.3811	17.0386	20.489	30.8966	45.4637	24.8736	53.9594	69.8296	49.1236	49.9269	90.1817	61.8243	148.921	128.365	96.0695	357.189	33.8735	83.779	165.38	26.2159	49.4466	95.8438	147.258	76.0385	0.874469	0.236525	1.75022	0.000623706	2.20884	3.61671e-06
HSD11B1-AS1	ENSG00000227591	HSD11B1 antisense RNA 1 [Source:HGNC Symbol;Acc:HGNC:54053]	bacterial_fungal_specific_up	0	0	0.395946	2.0284	0	2.80878	0	0	1.25487	0	0	5.92353	0.920221	0	0	28.2839	0	0	24.1954	18.5093	6.16324	0.747589	0.313717	7.02552	9.77358	4.30874	0.0968849		1.77308	0.106373	2.20649	0.0327148
RHOG	ENSG00000177105	ras homolog family member G [Source:HGNC Symbol;Acc:HGNC:672]	bacterial_fungal_specific_up	43.7341	46.9757	53.0568	39.7566	50.843	88.4765	116.431	92.3878	71.5275	74.3838	68.1865	99.8539	185.885	145.729	221.223	200.163	235.997	302.237	297.872	346.806	320.488	62.7534	76.6214	170.571	300.68	147.715	0.296334	0.58901	1.40686	3.72497e-06	2.20392	5.28023e-15
ITPKA	ENSG00000137825	inositol-trisphosphate 3-kinase A [Source:HGNC Symbol;Acc:HGNC:6178]	bacterial_fungal_specific_up	0	0	0	0	0	0.46813	1.10887	0	0	0	0.733188	3.38488	1.84044	0	5.39569	0	0	0	5.37675	5.84505	5.13603	0.225286	0.183297	2.1242	3.27157	1.39472	0.438834		1.68912	0.125073	2.20246	0.031384
C4orf48	ENSG00000243449	chromosome 4 open reading frame 48 [Source:HGNC Symbol;Acc:HGNC:34437]	bacterial_fungal_specific_up	21.1617	19.1612	17.8176	25.5578	22.7655	36.5141	35.4838	45.3056	46.4301	47.0591	36.6594	49.0807	74.5379	33.1202	140.288	100.081	127.397	178.594	153.237	90.5982	93.4758	25.4945	43.8636	79.4216	128.66	66.3965	0.76526	0.128792	1.59526	5.21228e-06	2.202	2.03408e-11
TMEM91	ENSG00000142046	transmembrane protein 91 [Source:HGNC Symbol;Acc:HGNC:32393]	bacterial_fungal_specific_up	14.8132	14.8344	3.95946	6.0852	15.9359	20.1296	54.3346	24.8736	53.9594	22.7705	37.3926	33.0026	34.0482	48.5762	29.1367	71.7975	52.2117	27.4761	139.258	63.3213	184.897	18.5846	34.749	43.3122	93.4328	45.3721	0.853163	0.295187	1.11792	0.0743297	2.20016	2.72967e-05
LBH	ENSG00000213626	LBH regulator of WNT signaling pathway [Source:HGNC Symbol;Acc:HGNC:29532]	bacterial_fungal_specific_up	21.867	8.96248	11.8784	7.30224	2.27655	8.89446	16.633	6.21841	13.8036	10.6263	3.66594	15.2319	36.8088	8.83204	120.863	10.8784	22.9732	96.1663	131.193	27.2769	44.1699	11.1163	8.57854	38.5229	64.3558	29.8344	-0.230554	0.773076	1.60721	0.0184097	2.19905	0.00035447
PTPRE	ENSG00000132334	protein tyrosine phosphatase receptor type E [Source:HGNC Symbol;Acc:HGNC:9669]	bacterial_fungal_specific_up	6.3485	18.8521	17.8176	10.5477	18.9713	38.8548	39.9193	45.3056	5.01948	22.7705	21.2625	56.6967	57.9739	24.2881	151.079	63.0948	35.504	137.38	146.248	117.875	133.537	21.6159	23.5895	70.6266	114.109	55.6831	0.176421	0.906616	1.5842	0.00434413	2.19587	1.49515e-05
TFR2	ENSG00000106327	transferrin receptor 2 [Source:HGNC Symbol;Acc:HGNC:11762]	bacterial_fungal_specific_up	0	2.78146	1.97973	0	0	0	6.09878	3.55338	0	6.07214	1.46638	1.69244	3.68088	0	5.39569	10.8784	10.4423	0	31.7228	3.8967	13.3537	1.55142	2.77297	4.32948	11.8831	4.90547	0.634411		1.01993	0.389997	2.19491	0.018171
C6orf62	ENSG00000112308	chromosome 6 open reading frame 62 [Source:HGNC Symbol;Acc:HGNC:20998]	bacterial_fungal_specific_up	10.5808	22.5607	34.8433	28.3976	22.7655	11.2351	11.0887	36.4221	33.8815	15.1804	19.7961	38.0799	41.4099	105.984	79.8562	89.203	146.193	68.6902	117.751	58.4505	100.666	20.2102	26.32	70.9067	98.3501	52.0493	0.386762	0.622866	1.69466	5.16691e-05	2.19123	2.73687e-08
NRIP3	ENSG00000175352	nuclear receptor interacting protein 3 [Source:HGNC Symbol;Acc:HGNC:1167]	bacterial_fungal_specific_up	2.82155	11.4349	5.54325	7.70792	8.34735	6.55382	10.5343	7.10675	3.76461	4.55411	8.79826	18.6168	8.28199	8.83204	21.5828	0	0	27.4761	94.6308	40.9153	43.1427	7.56329	6.05593	11.4627	41.233	16.2212	-0.165627	0.848396	0.581931	0.529902	2.19017	0.000510933
LINC01524	ENSG00000234948	long intergenic non-protein coding RNA 1524 [Source:HGNC Symbol;Acc:HGNC:51228]	bacterial_fungal_specific_up	0	0.309051	0.395946	1.62272	1.5177	1.40439	0	0.888344	0	6.07214	0.733188	0.846219	3.68088	0	7.55397	0	18.7962	13.738	11.8288	0	0	0.749972	1.92342	2.41621	8.87262	3.30417	0.846825		1.12242	0.35604	2.18715	0.0230895
DEPP1	ENSG00000165507	DEPP1 autophagy regulator [Source:HGNC Symbol;Acc:HGNC:23355]	bacterial_fungal_specific_up	9.17005	0.618102	3.16757	8.1136	4.5531	1.87252	50.4536	1.77669	3.76461	10.6263	4.39913	8.46219	8.28199	64.0323	126.259	52.2164	273.589	41.2141	23.12	31.1736	28.7618	11.1355	5.14167	51.8504	79.5718	35.9822	-0.497135	0.537431	1.69963	0.0710837	2.18536	0.00988435
IL32	ENSG00000008517	interleukin 32 [Source:HGNC Symbol;Acc:HGNC:16830]	bacterial_fungal_specific_up	4.93772	0	3.56352	10.142	6.0708	7.02195	2.21774	5.33007	1.25487	1.51804	4.39913	40.6185	54.293	0	47.4821	0	0	123.642	22.0447	37.0186	17.4625	4.85053	3.12552	28.4787	40.0336	18.5246	-0.150021	0.790769	1.9857	0.0290347	2.18462	0.00848884
CSPG4	ENSG00000173546	chondroitin sulfate proteoglycan 4 [Source:HGNC Symbol;Acc:HGNC:2466]	bacterial_fungal_specific_up	4.23233	0	0	1.62272	0	0	4.98991	0	5.01948	0	1.46638	1.69244	2.76066	8.83204	4.31655	0	33.4155	27.4761	0	9.74175	11.2993	1.54928	1.62146	3.52034	16.3865	5.565	0.248891		0.777368	0.560612	2.18278	0.0239019
RUSC1-AS1	ENSG00000225855	RUSC1 antisense RNA 1 [Source:HGNC Symbol;Acc:HGNC:26680]	bacterial_fungal_specific_up	0.705388	0	1.58379	0.40568	2.27655	2.34065	0	4.44172	10.039	4.55411	3.66594	5.07732	2.76066	8.83204	4.31655	8.70273	12.5308	0	1.61302	5.84505	10.2721	1.04458	5.67518	5.93786	6.05219	4.28395	1.96549		1.99078	0.0179738	2.18249	0.00595047
ADAMTSL1	ENSG00000178031	ADAMTS like 1 [Source:HGNC Symbol;Acc:HGNC:14632]	bacterial_fungal_specific_up	0	0	0	0	0.75885	0	0.554435	0	0	0	0	1.69244	0.920221	0	1.07914	0	8.35387	27.4761	0	0.974175	1.02721	0.187612	0	0.73836	7.56627	2.03983	0.251967		1.06559	0.35492	2.18197	0.0117818
SLC7A7	ENSG00000155465	solute carrier family 7 member 7 [Source:HGNC Symbol;Acc:HGNC:11065]	bacterial_fungal_specific_up	9.87544	15.4525	1.97973	8.51928	0.75885	11.7032	4.43548	10.6601	3.76461	10.6263	3.66594	22.8479	38.6493	15.4561	42.0864	36.9866	0	27.4761	73.6614	36.0445	69.85	7.53208	7.17923	31.2053	41.4064	21.1667	0.0289501	0.950911	1.78518	0.0102533	2.18129	0.000716938
PLOD2	ENSG00000152952	procollagen-lysine,2-oxoglutarate 5-dioxygenase 2 [Source:HGNC Symbol;Acc:HGNC:9082]	bacterial_fungal_specific_up	34.564	37.3952	33.2595	34.4828	25.0421	27.6197	54.3346	15.1019	18.823	13.6623	10.9978	41.4647	31.2875	64.0323	49.6404	21.7568	77.2733	412.141	241.416	52.6054	155.108	35.2425	14.6463	41.6363	187.709	69.1433	-1.14348	0.0435653	0.227419	0.732819	2.18114	3.16411e-08
PPP6R1	ENSG00000105063	protein phosphatase 6 regulatory subunit 1 [Source:HGNC Symbol;Acc:HGNC:29195]	bacterial_fungal_specific_up	1.41078	0	0.395946	0	0	0	0	0.888344	3.76461	0	1.46638	0	3.68088	0	0	0	0	27.4761	4.83907	7.7934	0	0.258103	1.52983	0.736177	8.02171	2.46264	1.22287		0.845731	0.466837	2.18087	0.0141202
TNFRSF12A	ENSG00000006327	TNF receptor superfamily member 12A [Source:HGNC Symbol;Acc:HGNC:18152]	bacterial_fungal_specific_up	93.8167	140.309	35.2392	53.9554	47.0487	77.7095	92.5906	95.9412	96.6249	109.299	112.911	44.8496	55.2133	61.8243	91.7267	30.4595	106.512	247.285	654.888	574.763	291.727	77.2385	103.694	56.8147	375.035	148.319	0.410423	0.561103	-0.39762	0.467227	2.18024	2.53745e-08
H4-16	ENSG00000197837	H4 histone 16 [Source:HGNC Symbol;Acc:HGNC:20510]	bacterial_fungal_specific_up	0	0	0.791893	0.40568	0.75885	0	0.554435	1.77669	1.25487	0	0.733188	0	0.920221	4.41602	2.15828	0	2.08847	0	2.68837	0.974175	10.2721	0.358694	0.941186	1.4989	3.20462	1.41872	0.923969		1.18531	0.32878	2.17848	0.0286892
HTRA4	ENSG00000169495	HtrA serine peptidase 4 [Source:HGNC Symbol;Acc:HGNC:26909]	bacterial_fungal_specific_up	0	0	0	0.81136	0	0	0	0	0	0	0.733188	3.38488	2.76066	0	1.07914	0	0	0	18.2809	0	3.08162	0.115909	0.183297	1.44494	4.27251	1.43485	0.504271		1.24762	0.252957	2.17834	0.0380737
PLEK2	ENSG00000100558	pleckstrin 2 [Source:HGNC Symbol;Acc:HGNC:19238]	bacterial_fungal_specific_up	2.11617	0	11.0865	4.46248	17.4536	12.6395	16.633	18.6552	3.76461	15.1804	13.9306	14.3857	10.1224	6.62403	11.8705	19.5811	22.9732	0	82.2642	119.823	25.6802	9.19875	12.8827	12.5168	50.1482	20.4403	0.468174	0.736101	0.415944	0.714502	2.17802	0.00154412
FLVCR2	ENSG00000119686	FLVCR heme transporter 2 [Source:HGNC Symbol;Acc:HGNC:20105]	bacterial_fungal_specific_up	2.11617	0	6.73109	2.0284	0	0.46813	4.43548	0	2.50974	3.03607	1.46638	8.46219	7.36177	2.20801	30.2159	0	22.9732	54.9521	10.7535	6.81922	6.16324	2.25418	1.75305	9.64957	20.3323	8.22384	-0.0363407		1.63043	0.0885349	2.17744	0.00883245
ADAM8	ENSG00000151651	ADAM metallopeptidase domain 8 [Source:HGNC Symbol;Acc:HGNC:215]	bacterial_fungal_specific_up	7.75927	20.3974	30.0919	50.71	18.9713	36.5141	77.0664	63.9608	66.508	60.7214	49.1236	77.8522	42.3302	28.7041	97.1224	78.3245	85.6272	164.856	180.121	175.351	245.502	34.5015	60.0785	64.8667	170.292	78.9341	0.763201	0.243961	0.872191	0.0948725	2.17536	2.45039e-07
FGD3	ENSG00000127084	FYVE, RhoGEF and PH domain containing 3 [Source:HGNC Symbol;Acc:HGNC:16027]	bacterial_fungal_specific_up	10.5808	0	5.93919	1.62272	6.0708	13.1076	11.0887	3.55338	0	7.59018	12.4642	23.6941	16.564	0	56.1152	6.52705	16.7077	27.4761	46.7777	26.3027	96.5574	6.9157	5.90194	20.5801	42.7643	18.5114	-0.0104076	0.922138	1.31726	0.144377	2.1749	0.00467593
NFKBIZ	ENSG00000144802	NFKB inhibitor zeta [Source:HGNC Symbol;Acc:HGNC:29805]	bacterial_fungal_specific_up	93.8167	13.5982	34.0514	32.8601	64.5023	36.9822	186.29	60.4074	52.7045	40.987	40.3253	71.9286	62.575	92.7364	124.101	58.7434	242.262	398.403	317.766	264.975	432.454	66.0144	48.6061	82.0169	331.172	129.641	-0.37114	0.609241	0.308542	0.659719	2.17431	7.27917e-07
LINC00824	ENSG00000254275	long intergenic non-protein coding RNA 824 [Source:HGNC Symbol;Acc:HGNC:50281]	bacterial_fungal_specific_up	0	0	0	0.40568	0	0	0	0.888344	1.25487	9.10821	0	2.53866	2.76066	2.20801	0	0	0	27.4761	0	0	9.24486	0.0579543	2.81286	1.50147	7.34419	2.66121	1.86112		1.49695	0.138736	2.17286	0.00988435
TNIP3	ENSG00000050730	TNFAIP3 interacting protein 3 [Source:HGNC Symbol;Acc:HGNC:19315]	bacterial_fungal_specific_up	2.82155	0.618102	2.77162	8.51928	3.79425	2.80878	0	5.33007	5.01948	4.55411	6.59869	11.0009	5.52133	6.62403	5.39569	0	0	27.4761	15.0549	17.5351	36.9794	3.04765	5.37559	5.70838	19.4091	8.02016	0.725246		0.82099	0.422143	2.17128	0.00309591
ARHGAP9	ENSG00000123329	Rho GTPase activating protein 9 [Source:HGNC Symbol;Acc:HGNC:14130]	bacterial_fungal_specific_up	8.46466	0	5.54325	0	4.5531	0.46813	8.31652	0.888344	0	0	0	5.92353	9.20221	2.20801	64.7483	0	0	27.4761	15.0549	69.1664	101.693	3.90652	0.222086	16.4164	42.6782	15.4146	-0.567111	0.186621	1.25727	0.288485	2.1681	0.035849
SLC39A8	ENSG00000138821	solute carrier family 39 member 8 [Source:HGNC Symbol;Acc:HGNC:20862]	bacterial_fungal_specific_up	26.0994	23.1788	21.3811	12.9818	18.2124	10.767	105.343	7.9951	0	6.07214	3.66594	82.9295	40.4897	6.62403	121.943	50.0407	160.812	151.118	180.659	175.351	156.135	31.1376	4.4333	60.4053	164.815	64.8476	-2.20189	0.00155234	0.87426	0.200051	2.16806	7.87293e-05
DIO3OS	ENSG00000258498	DIO3 opposite strand upstream RNA [Source:HGNC Symbol;Acc:HGNC:20348]	bacterial_fungal_specific_up	0.705388	17.3069	1.18784	3.24544	5.31195	4.6813	5.54435	5.33007	5.01948	3.03607	3.66594	2.53866	31.2875	30.9121	24.8202	10.8784	37.5924	13.738	60.2196	14.6126	22.5985	5.42616	4.26289	20.0874	29.7522	14.4873	-0.165		1.60842	0.0277722	2.16677	0.00102982
MGLL	ENSG00000074416	monoglyceride lipase [Source:HGNC Symbol;Acc:HGNC:17038]	bacterial_fungal_specific_up	40.9125	29.3598	45.1379	23.5294	19.7301	36.5141	38.256	38.1988	90.3506	85.01	69.6529	60.9278	66.2559	112.609	65.8274	152.298	98.158	315.975	113.987	133.462	189.006	33.3486	70.8031	91.5835	170.118	86.9123	1.04592	0.0259181	1.3845	0.000165888	2.16485	1.17422e-10
PTGS2	ENSG00000073756	prostaglandin-endoperoxide synthase 2 [Source:HGNC Symbol;Acc:HGNC:9605]	bacterial_fungal_specific_up	67.0119	78.808	32.0717	48.6816	28.0775	39.3229	135.282	46.1939	26.3522	69.8296	89.4489	27.9252	31.2875	2.20801	71.2231	0	119.043	522.045	226.899	324.4	446.835	61.3222	57.9562	26.5288	327.844	115.855	-0.0516442	0.951794	-1.00698	0.122734	2.16326	7.33629e-05
BIRC3	ENSG00000023445	baculoviral IAP repeat containing 3 [Source:HGNC Symbol;Acc:HGNC:591]	bacterial_fungal_specific_up	14.1078	1.2362	51.0771	21.0954	18.9713	15.9164	36.5927	20.4319	37.6461	18.2164	17.5965	34.695	34.9684	41.9522	73.3814	0	85.6272	357.189	119.364	53.5796	56.4963	22.7138	23.4727	36.9994	134.451	52.8638	0.0967979	0.979504	0.643222	0.462651	2.1632	0.00050152
CMTM3	ENSG00000140931	CKLF like MARVEL transmembrane domain containing 3 [Source:HGNC Symbol;Acc:HGNC:19174]	bacterial_fungal_specific_up	26.0994	31.5232	24.5487	29.6146	15.9359	31.8328	41.5826	22.2086	28.862	40.987	27.8611	111.701	92.0221	50.7842	180.216	67.4461	116.954	178.594	205.392	78.9081	116.074	28.7339	29.9797	100.434	139.185	72.3404	0.0653605	0.962786	1.75688	5.23659e-07	2.15782	1.02073e-10
SH2D2A	ENSG00000027869	SH2 domain containing 2A [Source:HGNC Symbol;Acc:HGNC:10821]	bacterial_fungal_specific_up	0.705388	3.70861	0	0.40568	0.75885	0	9.97983	0	7.52921	1.51804	2.19956	6.76975	15.6438	0	52.8778	0	14.6193	0	17.2056	30.1994	27.7346	2.22262	2.8117	15.0583	17.9518	9.13597	0.419474		1.93014	0.055401	2.15768	0.021443
CARD16	ENSG00000204397	caspase recruitment domain family member 16 [Source:HGNC Symbol;Acc:HGNC:33701]	bacterial_fungal_specific_up	11.9916	0.618102	2.77162	3.24544	8.34735	6.08569	24.9496	13.3252	18.823	10.6263	13.1974	13.5395	31.2875	6.62403	56.1152	19.5811	25.0616	82.4282	29.0344	30.1994	70.8772	8.28705	13.993	25.4295	47.5202	22.7966	0.72669	0.503237	1.47308	0.0362816	2.15746	0.000510353
LINC01226	ENSG00000284543	long intergenic non-protein coding RNA 1226 [Source:HGNC Symbol;Acc:HGNC:49678]	bacterial_fungal_specific_up	0	0	0	1.21704	2.27655	1.40439	0	0	2.50974	0	0	0	5.52133	0	1.07914	6.52705	4.17694	82.4282	0	2.92252	0	0.699711	0.627434	2.6255	17.9055	5.24109	0.256215		0.965768	0.436124	2.15651	0.018056
IQCA1	ENSG00000132321	IQ motif containing with AAA domain 1 [Source:HGNC Symbol;Acc:HGNC:26195]	bacterial_fungal_specific_up	7.75927	0	1.18784	5.27384	1.5177	3.27691	5.54435	13.3252	10.039	16.6984	10.9978	6.76975	8.28199	11.0401	12.9497	0	6.26541	13.738	23.6577	27.2769	20.5441	3.50856	12.7651	7.80829	18.2964	9.81637	1.63167		1.0754	0.199297	2.15551	0.00113546
MT2A	ENSG00000125148	metallothionein 2A [Source:HGNC Symbol;Acc:HGNC:7406]	bacterial_fungal_specific_up	740.658	710.817	1009.66	994.321	784.651	466.257	974.142	616.511	259.758	459.965	367.327	414.647	427.903	267.169	534.173	317.65	2121.88	6855.28	4512.7	3478.78	2116.04	811.501	425.89	392.308	3816.94	1353.82	-0.889061	0.0324026	-1.00826	0.00295266	2.15517	3.25581e-13
ZNF99	ENSG00000213973	zinc finger protein 99 [Source:HGNC Symbol;Acc:HGNC:13175]	bacterial_fungal_specific_up	0	0	0.395946	0	0	0	0	4.44172	1.25487	3.03607	0	3.38488	0	0	0	0	6.26541	0	9.14047	0.974175	0	0.0565638	2.18317	0.676975	3.27601	1.37588	1.64204		1.05157	0.339543	2.15153	0.0270181
TTC21A	ENSG00000168026	tetratricopeptide repeat domain 21A [Source:HGNC Symbol;Acc:HGNC:30761]	bacterial_fungal_specific_up	2.82155	2.47241	1.97973	14.1988	8.34735	6.08569	5.54435	13.3252	7.52921	19.7345	16.1301	14.3857	17.4842	17.6641	10.7914	21.7568	12.5308	68.6902	19.894	13.6384	58.5507	5.92141	14.1797	16.4164	34.6608	16.836	1.15667	0.149639	1.32944	0.0377088	2.15064	9.58473e-05
GAPLINC	ENSG00000266835	gastric adenocarcinoma associated, positive CD44 regulator, long intergenic non-coding RNA [Source:HGNC Symbol;Acc:HGNC:51308]	bacterial_fungal_specific_up	0	0	0	0	0.75885	0	0	2.66503	2.50974	0	0.733188	1.69244	0	0	2.15828	0	0	0	1.61302	4.87087	5.13603	0.108407	1.47699	0.770143	2.32399	1.05416	1.56138		1.22597	0.258481	2.15009	0.0244061
CSF1	ENSG00000184371	colony stimulating factor 1 [Source:HGNC Symbol;Acc:HGNC:2432]	bacterial_fungal_specific_up	14.8132	15.1435	1.97973	1.62272	9.1062	3.27691	26.6129	6.21841	5.01948	3.03607	0.733188	31.3101	35.8886	0	45.3238	0	4.17694	206.071	79.0382	36.0445	33.8978	10.365	3.75179	22.5045	71.8456	26.6339	-0.849481	0.344564	0.930214	0.349789	2.1488	0.00557721
SND1-IT1	ENSG00000279078	SND1 intronic transcript 1 [Source:HGNC Symbol;Acc:HGNC:24158]	bacterial_fungal_specific_up	8.46466	0	3.56352	5.67952	4.5531	3.27691	6.65322	23.9853	22.5876	18.2164	10.2646	20.3093	22.0853	8.83204	25.8993	0	10.4423	13.738	45.1647	20.4577	25.6802	4.5987	18.7635	15.4252	23.0966	14.2787	1.7935		1.61291	0.0240171	2.14658	0.000891285
TBX3	ENSG00000135111	T-box transcription factor 3 [Source:HGNC Symbol;Acc:HGNC:11602]	bacterial_fungal_specific_up	2.82155	0	2.37568	0.40568	2.27655	1.40439	2.21774	0	0	0	0	0	2.76066	0	5.39569	0	0	54.9521	5.91442	6.81922	17.4625	1.64308	0	1.63127	17.0297	4.99077	-1.10746		0.143072	0.948788	2.14419	0.0156313
DCBLD1	ENSG00000164465	discoidin, CUB and LCCL domain containing 1 [Source:HGNC Symbol;Acc:HGNC:21479]	bacterial_fungal_specific_up	1.41078	0	11.4824	5.67952	6.82965	10.2989	11.6431	6.21841	12.5487	6.07214	5.8655	9.30841	21.1651	0	19.4245	23.9325	0	27.4761	111.299	29.2252	34.925	6.76348	7.67619	14.7661	40.585	16.8955	0.236711	0.928902	0.93658	0.341926	2.14263	0.00533871
MICAL3	ENSG00000243156	microtubule associated monooxygenase, calponin and LIM domain containing 3 [Source:HGNC Symbol;Acc:HGNC:24694]	bacterial_fungal_specific_up	6.3485	0.309051	2.77162	2.0284	2.27655	3.74504	3.32661	9.77179	16.3133	16.6984	4.39913	7.61597	11.0427	17.6641	2.15828	10.8784	27.1501	41.2141	0	3.8967	30.8162	2.97225	11.7957	9.87188	20.6154	10.4964	1.62952		1.42396	0.106295	2.1406	0.00452311
FMNL3	ENSG00000161791	formin like 3 [Source:HGNC Symbol;Acc:HGNC:23698]	bacterial_fungal_specific_up	26.0994	8.96248	5.93919	20.6897	8.34735	26.2153	17.7419	17.7669	22.5876	28.8427	9.53144	78.6984	53.3728	26.4961	130.576	36.9866	45.9463	137.38	61.8326	78.9081	94.503	16.285	19.6822	65.2259	83.7141	44.6392	0.278722	0.801195	1.90296	6.03397e-05	2.13971	2.43786e-06
FLNA	ENSG00000196924	filamin A [Source:HGNC Symbol;Acc:HGNC:3754]	bacterial_fungal_specific_up	496.593	468.83	296.168	409.331	317.958	342.671	454.637	471.711	505.712	481.217	382.724	709.132	697.528	624.867	1315.47	989.935	856.272	2459.11	2851.29	1586.93	1358.99	398.027	460.341	867.386	1822.52	860.813	0.214724	0.689324	1.10059	0.000201072	2.13699	9.55741e-16
PPBP	ENSG00000163736	pro-platelet basic protein [Source:HGNC Symbol;Acc:HGNC:9240]	bacterial_fungal_specific_up	0	0	0	0	0	0	0	0	0	0	0	0	0.920221	0	0	0	0	192.333	13.4419	23.3802	212.632	0	0	0.184044	88.3572	21.0813	0	1	0.211078	0.693026	2.13671	0.00222701
ERO1A	ENSG00000197930	endoplasmic reticulum oxidoreductase 1 alpha [Source:HGNC Symbol;Acc:HGNC:13280]	bacterial_fungal_specific_up	81.8251	71.3908	82.3568	86.4098	82.7147	59.9206	161.341	49.7473	76.547	71.3477	71.1192	57.5429	80.0592	61.8243	117.626	108.784	229.732	879.234	385.513	277.64	390.338	89.4226	67.1903	85.1673	432.491	165.858	-0.383869	0.462074	-0.0626378	0.905475	2.13392	8.94032e-12
CHI3L1	ENSG00000133048	chitinase 3 like 1 [Source:HGNC Symbol;Acc:HGNC:1932]	bacterial_fungal_specific_up	14.8132	33.6866	5.1473	12.5761	4.5531	4.21317	599.344	0	26.3522	4.55411	10.9978	202.246	166.56	11.0401	256.835	89.203	110.689	1689.78	398.955	856.299	926.54	96.3333	10.476	145.177	796.452	258.304	-1.2288	0.0826342	0.409788	0.777162	2.13356	0.0294495
BAX	ENSG00000087088	BCL2 associated X, apoptosis regulator [Source:HGNC Symbol;Acc:HGNC:959]	bacterial_fungal_specific_up	50.788	84.989	31.2798	40.568	25.8009	55.2393	54.3346	71.0675	92.8603	72.8657	60.1214	89.6992	120.549	79.4884	198.561	195.811	227.643	233.547	289.269	210.422	170.516	48.9999	74.2287	136.822	226.279	116.925	0.582096	0.234078	1.43152	1.42028e-05	2.13185	3.40609e-12
OLAH	ENSG00000152463	oleoyl-ACP hydrolase [Source:HGNC Symbol;Acc:HGNC:25625]	bacterial_fungal_specific_up	2.11617	0	0	0.40568	0	0	0.554435	0	0	1.51804	0	0	0.920221	0	0	0	0	13.738	17.2056	0.974175	2.05441	0.439469	0.379509	0.184044	6.79444	1.88032	0.133681		0.0641213	0.966485	2.13146	0.0455861
ARMH1	ENSG00000198520	armadillo like helical domain containing 1 [Source:HGNC Symbol;Acc:HGNC:34345]	bacterial_fungal_specific_up	4.93772	0	3.56352	1.62272	2.27655	0.46813	2.77217	7.9951	7.52921	4.55411	8.06507	5.07732	11.0427	0	17.2662	6.52705	6.26541	41.2141	0.537675	16.561	19.5169	2.2344	7.03587	7.98264	16.819	7.99012	1.37647		1.55267	0.0823495	2.13041	0.00618105
SLC17A7	ENSG00000104888	solute carrier family 17 member 7 [Source:HGNC Symbol;Acc:HGNC:16704]	bacterial_fungal_specific_up	0	0	0.791893	0	0	0.46813	0	3.55338	0	1.51804	0	0	0	2.20801	0	0	25.0616	0	0	0	4.10882	0.180003	1.26785	0.441602	5.83409	1.79571	0.943777		0.450202	0.85673	2.12428	0.0471869
SLC7A2	ENSG00000003989	solute carrier family 7 member 2 [Source:HGNC Symbol;Acc:HGNC:11060]	bacterial_fungal_specific_up	24.6886	17.6159	17.4216	82.7587	62.9846	10.2989	28.8306	11.5485	11.2938	39.4689	11.731	39.7723	29.4471	35.3282	32.3741	78.3245	106.512	522.045	193.025	83.779	46.2243	34.9427	18.5106	43.0492	190.317	70.7368	-0.766707	0.324614	0.272827	0.764667	2.12338	9.35478e-05
CTSH	ENSG00000103811	cathepsin H [Source:HGNC Symbol;Acc:HGNC:2535]	bacterial_fungal_specific_up	89.5843	127.02	47.1176	40.1623	57.6726	57.1118	85.383	95.0528	110.428	71.3477	98.2472	297.023	284.348	97.1525	399.281	313.298	202.581	384.665	440.356	206.525	433.481	72.0074	93.769	278.221	333.522	187.516	0.388145	0.538236	1.88433	1.11356e-07	2.12308	4.45584e-10
RN7SL847P	ENSG00000265319	RNA, 7SL, cytoplasmic 847, pseudogene [Source:HGNC Symbol;Acc:HGNC:46863]	bacterial_fungal_specific_up	1.41078	0	0	1.62272	0	0	0	5.33007	10.039	1.51804	2.93275	0.846219	0	0	4.31655	0	20.8847	0	0.537675	2.92252	1.02721	0.433357	4.95495	1.03255	5.07442	2.54229	2.00232		0.832672	0.565661	2.12143	0.0320034
GPR176	ENSG00000166073	G protein-coupled receptor 176 [Source:HGNC Symbol;Acc:HGNC:32370]	bacterial_fungal_specific_up	10.5808	2.16336	1.18784	12.1704	11.3828	7.02195	10.5343	11.5485	6.27434	4.55411	4.39913	24.5404	11.9629	24.2881	32.3741	50.0407	16.7077	164.856	36.5619	21.4318	17.4625	7.86305	6.69401	28.6412	51.4041	22.9545	-0.0700552	0.895475	1.66253	0.0111226	2.1191	0.000363681
SLC12A6	ENSG00000140199	solute carrier family 12 member 6 [Source:HGNC Symbol;Acc:HGNC:10914]	bacterial_fungal_specific_up	35.2694	18.8521	19.7973	8.1136	23.5244	38.8548	18.8508	77.286	66.508	50.0952	52.7895	43.1572	65.3357	125.857	59.3526	102.257	162.901	0	112.374	109.108	116.074	23.3232	61.6697	79.1918	100.091	62.2075	1.35262	0.00967993	1.67179	6.81423e-05	2.11719	8.83462e-08
UNC13D	ENSG00000092929	unc-13 homolog D [Source:HGNC Symbol;Acc:HGNC:23147]	bacterial_fungal_specific_up	9.87544	0.309051	8.31487	5.67952	7.5885	5.14943	9.97983	9.77179	5.01948	0	10.2646	15.2319	22.0853	8.83204	66.9066	0	8.35387	68.6902	34.4112	43.8379	43.1427	6.69952	6.26397	22.6112	39.6872	18.2592	0.0871075	0.98981	1.52941	0.0525075	2.11366	0.00253915
ELOCP33	ENSG00000271278	elongin C pseudogene 33 [Source:HGNC Symbol;Acc:HGNC:49174]	bacterial_fungal_specific_up	0.705388	0	0	0.40568	0	0	0	0.888344	6.27434	0	2.93275	0	0	4.41602	0	0	0	0	4.83907	2.92252	6.16324	0.158724	2.52386	0.883204	2.78497	1.40702	1.79222		0.923492	0.52048	2.11313	0.0293813
PDPN	ENSG00000162493	podoplanin [Source:HGNC Symbol;Acc:HGNC:29602]	bacterial_fungal_specific_up	76.182	68.3003	46.7217	52.7384	52.3607	31.8328	120.867	61.2958	66.508	60.7214	40.3253	102.393	77.2986	172.225	155.396	67.4461	332.066	439.617	176.895	261.079	289.672	64.1432	57.2126	114.952	299.866	131.045	-0.143013	0.810515	0.815211	0.0369127	2.10867	7.49289e-11
RRAS	ENSG00000126458	RAS related [Source:HGNC Symbol;Acc:HGNC:10447]	bacterial_fungal_specific_up	87.4682	50.6844	62.9555	60.4463	38.7014	124.054	97.5805	79.0626	149.329	116.889	70.3861	113.393	88.3412	108.193	112.23	213.217	215.112	522.045	508.103	210.422	280.427	74.5558	103.917	127.075	347.222	157.573	0.466535	0.421307	0.737413	0.0779092	2.10805	3.59323e-10
JAM2	ENSG00000154721	junctional adhesion molecule 2 [Source:HGNC Symbol;Acc:HGNC:14686]	bacterial_fungal_specific_up	2.82155	0	1.58379	0.40568	3.79425	2.80878	4.43548	3.55338	11.2938	0	1.46638	2.53866	11.0427	8.83204	33.4533	0	6.26541	27.4761	29.5721	1.94835	14.3809	2.26422	4.07839	11.1733	15.9286	7.98441	0.749938		1.81967	0.0471003	2.10779	0.0122942
KRT6C	ENSG00000170465	keratin 6C [Source:HGNC Symbol;Acc:HGNC:20406]	bacterial_fungal_specific_up	2.11617	5.87197	0	0	0	0	0	0	1.25487	0	0	0	1.84044	0	0	0	22.9732	0	0	675.103	203.387	1.14116	0.313717	0.368088	180.293	43.4546	0.234433	0.760615	0.143007	0.830182	2.10337	0.0218204
SLC1A1	ENSG00000106688	solute carrier family 1 member 1 [Source:HGNC Symbol;Acc:HGNC:10939]	bacterial_fungal_specific_up	7.75927	2.16336	0	1.21704	6.0708	0.936259	6.65322	0.888344	1.25487	10.6263	2.93275	1.69244	0	0	2.15828	2.17568	31.327	54.9521	16.1302	12.6643	7.19044	3.54285	3.92555	1.20528	24.4528	8.03775	0.135619		-0.882657	0.322525	2.10248	0.00532728
NDRG1	ENSG00000104419	N-myc downstream regulated 1 [Source:HGNC Symbol;Acc:HGNC:7679]	bacterial_fungal_specific_up	11.9916	5.87197	7.52298	5.67952	9.86505	7.9582	3.32661	10.6601	2.50974	10.6263	5.8655	7.61597	12.8831	13.2481	7.55397	32.6352	20.8847	41.2141	36.0242	17.5351	64.714	7.45942	7.41541	14.7873	36.0744	16.0089	0.0587867	0.997598	0.86416	0.174597	2.10024	2.27794e-05
POLD4	ENSG00000175482	DNA polymerase delta 4, accessory subunit [Source:HGNC Symbol;Acc:HGNC:14106]	bacterial_fungal_specific_up	3.52694	1.85431	2.77162	2.43408	0.75885	7.49008	3.88104	7.10675	31.3717	15.1804	9.53144	8.46219	10.1224	24.2881	7.55397	8.70273	33.4155	27.4761	0.537675	15.5868	19.5169	3.24527	15.7976	11.8259	19.3066	11.5033	1.93944		1.57916	0.0373579	2.09648	0.00198078
CYP19A1	ENSG00000137869	cytochrome P450 family 19 subfamily A member 1 [Source:HGNC Symbol;Acc:HGNC:2594]	bacterial_fungal_specific_up	0	0	0	0	0	0.46813	0	1.77669	0	0	1.46638	1.69244	0	0	0	4.35136	2.08847	41.2141	2.68837	0	0	0.0668757	0.810766	1.20876	9.19819	2.65457	1.19391		1.33396	0.21993	2.09514	0.00566502
NLRP12	ENSG00000142405	NLR family pyrin domain containing 12 [Source:HGNC Symbol;Acc:HGNC:22938]	bacterial_fungal_specific_up	0	0	0.395946	0	0	0.936259	0	0	0	0	0	1.69244	0	0	3.23741	0	0	13.738	3.22605	0.974175	8.21765	0.190315	0	0.985971	5.23118	1.54371	0.198482		1.09456	0.401246	2.09491	0.0429635
VGLL3	ENSG00000206538	vestigial like family member 3 [Source:HGNC Symbol;Acc:HGNC:24327]	bacterial_fungal_specific_up	4.93772	0	0.791893	5.27384	6.0708	0	12.752	6.21841	0	7.59018	0.733188	5.07732	15.6438	33.1202	38.849	21.7568	8.35387	82.4282	52.1545	5.84505	7.19044	4.26089	3.63544	22.8894	31.1944	14.9899	0.0434796	0.916396	1.88851	0.0361195	2.0943	0.0113039
FAM131B	ENSG00000159784	family with sequence similarity 131 member B [Source:HGNC Symbol;Acc:HGNC:22202]	bacterial_fungal_specific_up	0	1.2362	0.395946	0	0	0	1.6633	0.888344	0	0	0	2.53866	1.84044	0	4.31655	0	0	68.6902	0	0.974175	5.13603	0.470779	0.222086	1.73913	14.9601	4.17523	0.0941605		1.02876	0.421751	2.09378	0.0106726
NRXN1	ENSG00000179915	neurexin 1 [Source:HGNC Symbol;Acc:HGNC:8008]	bacterial_fungal_specific_up	0	0	0.395946	0	0	0	0	2.66503	2.50974	0	0	1.69244	0	6.62403	8.63311	0	0	0	12.9042	0	3.08162	0.0565638	1.29369	3.38991	3.19716	1.83362	1.29621		1.96632	0.0416656	2.0928	0.0237139
DENND3	ENSG00000105339	DENN domain containing 3 [Source:HGNC Symbol;Acc:HGNC:29134]	bacterial_fungal_specific_up	18.3401	24.106	21.3811	35.2941	17.4536	43.5361	38.256	18.6552	13.8036	40.987	21.2625	58.3891	48.7717	46.3682	80.9354	78.3245	37.5924	178.594	159.689	76.9598	214.686	28.3381	23.6771	62.5578	133.504	60.6374	-0.232828	0.727515	1.0844	0.0167482	2.09269	8.98797e-08
MOK	ENSG00000080823	MOK protein kinase [Source:HGNC Symbol;Acc:HGNC:9833]	bacterial_fungal_specific_up	5.64311	2.47241	4.75136	4.86816	3.79425	4.21317	2.77217	9.77179	12.5487	12.1443	10.9978	9.30841	11.9629	19.8721	17.2662	2.17568	6.26541	41.2141	30.6475	16.561	14.3809	4.07352	11.3656	12.1171	21.8138	11.6015	1.37627		1.47721	0.0087593	2.09025	3.05473e-05
RAB20	ENSG00000139832	RAB20, member RAS oncogene family [Source:HGNC Symbol;Acc:HGNC:18260]	bacterial_fungal_specific_up	7.05388	19.4702	3.16757	0.81136	10.6239	1.40439	4.43548	4.44172	3.76461	1.51804	2.19956	13.5395	21.1651	4.41602	22.6619	23.9325	0	13.738	108.61	18.5093	41.0882	6.70954	2.98098	17.143	36.3892	15.5501	-0.683246	0.453265	1.12707	0.20531	2.09014	0.0049056
SIGLEC10	ENSG00000142512	sialic acid binding Ig like lectin 10 [Source:HGNC Symbol;Acc:HGNC:15620]	bacterial_fungal_specific_up	1.41078	8.34438	3.95946	3.24544	0	0	4.43548	0	0	0	0	8.46219	6.44155	6.62403	30.2159	17.4055	0	0	60.7573	18.5093	15.4081	3.0565	0	13.8298	18.9349	8.81997	-1.38541		1.62621	0.0916447	2.08959	0.0176104
IGF2BP2	ENSG00000073792	insulin like growth factor 2 mRNA binding protein 2 [Source:HGNC Symbol;Acc:HGNC:28867]	bacterial_fungal_specific_up	36.6802	4.94482	7.12703	15.8215	15.9359	19.1933	28.8306	31.0921	87.8408	59.2034	38.1258	34.695	34.9684	28.7041	28.0576	54.392	12.5308	96.1663	137.107	97.4175	90.3941	18.3619	54.0655	36.1634	86.7231	45.6775	1.44981	0.027177	0.926079	0.132213	2.08934	2.43744e-05
CD1D	ENSG00000158473	CD1d molecule [Source:HGNC Symbol;Acc:HGNC:1637]	bacterial_fungal_specific_up	0	0	0.395946	0.40568	0	0	4.98991	1.77669	2.50974	0	0.733188	0.846219	0	0	18.3453	0	0	13.738	16.1302	4.87087	15.4081	0.827363	1.2549	3.83831	10.0294	3.81667	0.510415		1.28103	0.271999	2.08149	0.039603
PPARA	ENSG00000186951	peroxisome proliferator activated receptor alpha [Source:HGNC Symbol;Acc:HGNC:9232]	bacterial_fungal_specific_up	23.2778	22.8698	27.7162	29.2089	41.7368	44.9405	29.385	34.6454	50.1948	39.4689	35.9262	66.8513	113.187	165.601	57.1943	221.92	81.4503	659.426	30.6475	34.0961	57.5235	31.305	40.0588	124.951	172.629	88.9175	0.371856	0.763856	1.80427	0.00254701	2.07717	0.000185853
ENO2	ENSG00000111674	enolase 2 [Source:HGNC Symbol;Acc:HGNC:3353]	bacterial_fungal_specific_up	14.8132	54.702	28.5081	52.7384	42.4956	74.4326	41.0282	27.5387	82.8213	56.1673	78.4511	109.162	46.9313	66.2403	124.101	43.5136	56.3886	274.761	370.458	34.0961	325.624	44.1026	61.2446	77.9897	212.266	95.4749	0.458164	0.622945	0.774025	0.226446	2.07677	3.21146e-05
P4HB	ENSG00000185624	prolyl 4-hydroxylase subunit beta [Source:HGNC Symbol;Acc:HGNC:8548]	bacterial_fungal_specific_up	38.091	20.7064	31.2798	23.5294	38.7014	29.024	16.0786	42.6405	155.604	115.371	65.2537	37.2336	78.2188	48.5762	65.8274	82.6759	56.3886	233.547	87.641	120.798	171.543	28.2015	94.7172	62.5064	133.983	74.2252	1.66957	0.000405755	1.11066	0.0102705	2.07506	3.43093e-08
PGF	ENSG00000119630	placental growth factor [Source:HGNC Symbol;Acc:HGNC:8893]	bacterial_fungal_specific_up	2.82155	4.94482	3.56352	0	3.0354	0.46813	6.09878	2.66503	0	0	2.93275	8.46219	11.0427	19.8721	9.71224	0	0	13.738	17.7433	22.406	33.8978	2.99031	1.39945	9.81784	17.557	7.78116	-0.415484		1.36137	0.143881	2.072	0.0102713
TTYH3	ENSG00000136295	tweety family member 3 [Source:HGNC Symbol;Acc:HGNC:22222]	bacterial_fungal_specific_up	40.2071	6.49007	29.3	36.9169	22.7655	54.303	85.383	24.8736	22.5876	28.8427	20.5293	57.5429	96.6232	35.3282	182.374	69.6218	125.308	219.809	291.957	135.41	149.972	39.3379	24.2083	88.2981	184.491	82.6736	-0.594702	0.387573	1.10453	0.038004	2.07189	6.04774e-06
CLMP	ENSG00000166250	CXADR like membrane protein [Source:HGNC Symbol;Acc:HGNC:24039]	bacterial_fungal_specific_up	18.3401	8.03533	20.9852	11.359	19.7301	22.9384	52.6713	39.0872	16.3133	21.2525	28.5943	30.4639	49.6919	28.7041	74.4605	34.8109	85.6272	206.071	118.288	35.0703	98.6118	22.0085	26.3118	43.6263	108.734	48.6241	0.288093	0.771719	0.950358	0.083235	2.06728	4.6263e-06
CERCAM	ENSG00000167123	cerebral endothelial cell adhesion molecule [Source:HGNC Symbol;Acc:HGNC:23723]	bacterial_fungal_specific_up	24.6886	23.7969	9.50271	6.0852	28.0775	10.767	50.4536	34.6454	33.8815	7.59018	24.1952	51.6194	45.0908	24.2881	118.705	60.9191	18.7962	96.1663	245.717	55.528	109.911	21.9102	25.0781	60.1245	105.224	51.4488	0.240551	0.869678	1.33566	0.0353966	2.0671	0.00021566
TSHZ3	ENSG00000121297	teashirt zinc finger homeobox 3 [Source:HGNC Symbol;Acc:HGNC:30700]	bacterial_fungal_specific_up	6.3485	0	0.791893	0.40568	3.79425	0	2.21774	1.77669	0	12.1443	0.733188	16.9244	14.7235	0	30.2159	4.35136	0	0	32.7982	12.6643	21.5713	1.93687	3.66354	13.243	13.4068	7.68863	0.733165		1.98185	0.0450413	2.06697	0.0271187
R3HDM4	ENSG00000198858	R3H domain containing 4 [Source:HGNC Symbol;Acc:HGNC:28270]	bacterial_fungal_specific_up	117.8	109.404	62.1636	99.7972	81.197	173.676	130.292	185.664	181.956	192.791	180.364	144.703	194.167	189.889	248.202	271.96	482.436	343.451	462.938	581.582	467.379	110.619	185.194	209.784	467.557	233.42	0.733971	0.027177	0.903839	0.00060762	2.06545	7.01481e-19
GALK1	ENSG00000108479	galactokinase 1 [Source:HGNC Symbol;Acc:HGNC:4118]	bacterial_fungal_specific_up	19.7509	19.7793	23.7568	13.7931	9.86505	24.3427	19.4052	26.6503	47.685	30.3607	34.4598	46.5421	64.4155	37.5362	77.6979	34.8109	89.8041	123.642	91.9424	53.5796	78.0677	18.6704	34.789	52.2005	87.4072	46.0899	0.863668	0.0523358	1.46073	9.18729e-06	2.06535	1.70509e-11
OPA3	ENSG00000125741	outer mitochondrial membrane lipid metabolism regulator OPA3 [Source:HGNC Symbol;Acc:HGNC:8142]	bacterial_fungal_specific_up	31.7425	5.56292	32.0717	33.6714	27.3186	35.1097	20.5141	49.7473	27.6071	36.4329	37.3926	49.9269	58.8941	50.7842	41.0072	78.3245	290.297	109.904	98.9322	46.7604	64.714	26.5701	37.795	55.7874	122.122	58.415	0.506817	0.516019	1.01022	0.0525896	2.06261	2.64228e-06
NSMCE1	ENSG00000169189	NSE1 homolog, SMC5-SMC6 complex component [Source:HGNC Symbol;Acc:HGNC:29897]	bacterial_fungal_specific_up	52.1987	31.8323	22.5689	10.9534	24.2832	8.42633	29.9395	39.9755	31.3717	25.8066	24.1952	54.158	53.3728	50.7842	63.6692	34.8109	79.3618	192.333	91.9424	131.514	106.829	25.7432	30.3373	51.359	120.396	55.2536	0.260469	0.747902	0.978932	0.0269921	2.06121	3.46493e-08
VEGFA	ENSG00000112715	vascular endothelial growth factor A [Source:HGNC Symbol;Acc:HGNC:12680]	bacterial_fungal_specific_up	35.2694	19.1612	35.6352	59.6349	31.8717	68.8151	162.449	23.9853	31.3717	22.7705	22.7288	55.0043	52.4526	6.62403	67.9857	21.7568	43.8578	357.189	474.229	119.823	443.753	58.9767	25.2141	40.7647	287.77	102.684	-1.03953	0.16541	-0.4439	0.558896	2.05966	0.000133809
HSPB8	ENSG00000152137	heat shock protein family B (small) member 8 [Source:HGNC Symbol;Acc:HGNC:30171]	bacterial_fungal_specific_up	2.11617	6.18102	0	0	1.5177	0	16.0786	2.66503	0	0	0.733188	5.92353	3.68088	0	0	0	20.8847	0	37.6372	49.6829	24.6529	3.69907	0.849555	1.92088	26.5716	8.17876	-0.820837		-0.416259	0.715114	2.0564	0.0383473
TM4SF19	ENSG00000145107	transmembrane 4 L six family member 19 [Source:HGNC Symbol;Acc:HGNC:25167]	bacterial_fungal_specific_up	0	1.54525	0	0.40568	0	0	0.554435	4.44172	1.25487	0	2.93275	0	0.920221	2.20801	0	0	10.4423	0	0	4.87087	5.13603	0.35791	2.15734	0.625646	4.08985	1.65296	1.37847		0.460624	0.883091	2.05497	0.0487186
ENG	ENSG00000106991	endoglin [Source:HGNC Symbol;Acc:HGNC:3349]	bacterial_fungal_specific_up	72.655	103.532	40.7825	60.0406	31.1129	67.4107	107.006	55.9657	67.7629	48.5771	65.2537	132.856	187.725	92.7364	261.151	128.365	156.635	494.569	392.503	241.595	271.182	68.9342	59.3899	160.567	311.297	146.639	-0.182719	0.762042	1.18344	0.00168423	2.05289	1.11683e-09
FST	ENSG00000134363	follistatin [Source:HGNC Symbol;Acc:HGNC:3971]	bacterial_fungal_specific_up	41.6179	0	0	0.81136	6.82965	3.74504	32.1572	11.5485	23.8425	16.6984	21.2625	27.9252	20.2449	15.4561	59.3526	19.5811	31.327	41.2141	109.686	172.429	46.2243	12.1659	18.338	28.512	80.176	33.4263	0.518274	0.781402	0.93827	0.405224	2.05256	0.0202048
LGI4	ENSG00000153902	leucine rich repeat LGI family member 4 [Source:HGNC Symbol;Acc:HGNC:18712]	bacterial_fungal_specific_up	3.52694	0	0.791893	0.40568	1.5177	4.21317	2.21774	3.55338	5.01948	9.10821	7.33188	1.69244	1.84044	11.0401	6.47483	28.2839	20.8847	54.9521	1.07535	0.974175	5.13603	1.81045	6.25324	9.86633	16.6045	8.09715	1.37961		1.82684	0.0476351	2.05079	0.0140564
MYL3	ENSG00000160808	myosin light chain 3 [Source:HGNC Symbol;Acc:HGNC:7584]	bacterial_fungal_specific_up	1.41078	0	1.97973	4.0568	6.0708	0	2.21774	2.66503	16.3133	3.03607	1.46638	6.76975	3.68088	6.62403	6.47483	0	27.1501	41.2141	10.2158	5.84505	1.02721	2.24798	5.87019	4.7099	17.0905	7.05802	1.07777		0.894232	0.433267	2.04918	0.0135049
RAMP1	ENSG00000132329	receptor activity modifying protein 1 [Source:HGNC Symbol;Acc:HGNC:9843]	bacterial_fungal_specific_up	0	0	0	0	0	0	3.88104	0	7.52921	0	0	0	8.28199	0	11.8705	0	12.5308	0	15.0549	11.6901	9.24486	0.554435	1.8823	4.0305	9.70413	3.8135	0.809136		1.30171	0.227608	2.04798	0.042659
FGD5	ENSG00000154783	FYVE, RhoGEF and PH domain containing 5 [Source:HGNC Symbol;Acc:HGNC:19117]	bacterial_fungal_specific_up	0	2.78146	0.395946	1.62272	0.75885	0	0	0.888344	0	0	0	9.30841	7.36177	0	21.5828	0	0	0	30.1098	5.84505	1.02721	0.794139	0.222086	7.65059	7.39641	3.88963	-0.0397859		1.98912	0.0690346	2.04698	0.048306
VGLL4	ENSG00000144560	vestigial like family member 4 [Source:HGNC Symbol;Acc:HGNC:28966]	bacterial_fungal_specific_up	5.64311	0	3.56352	1.21704	3.79425	6.08569	7.76209	16.8785	15.0584	15.1804	8.79826	11.0009	7.36177	26.4961	12.9497	0	14.6193	41.2141	6.4521	16.561	34.925	4.00938	13.9789	11.5617	22.7543	12.1696	1.56985		1.33969	0.0901132	2.04588	0.00251946
HERC5	ENSG00000138646	HECT and RLD domain containing E3 ubiquitin protein ligase 5 [Source:HGNC Symbol;Acc:HGNC:24368]	bacterial_fungal_specific_up	2.11617	4.01766	0	0.81136	0.75885	0	2.21774	0	3.76461	0	0	1.69244	8.28199	0	2.15828	0	0	41.2141	14.5172	2.92252	12.3265	1.4174	0.941152	2.42654	14.1961	4.6095	-0.109969		0.613346	0.669087	2.04573	0.0289508
PML	ENSG00000140464	PML nuclear body scaffold [Source:HGNC Symbol;Acc:HGNC:9113]	bacterial_fungal_specific_up	37.3856	54.702	28.9041	30.8317	24.2832	39.791	52.6713	34.6454	37.6461	39.4689	13.1974	92.2379	113.187	50.7842	150	67.4461	119.043	41.2141	272.601	216.267	150.999	38.367	31.2395	94.7311	160.025	79.3955	-0.272924	0.658684	1.26247	0.0018523	2.04552	2.255e-08
STEAP3	ENSG00000115107	STEAP3 metalloreductase [Source:HGNC Symbol;Acc:HGNC:24592]	bacterial_fungal_specific_up	14.1078	7.10817	7.91893	3.24544	7.5885	4.6813	24.9496	5.33007	38.9009	7.59018	10.9978	20.3093	12.8831	15.4561	25.8993	45.6893	33.4155	123.642	55.9182	34.0961	22.5985	9.94281	15.7048	24.0474	53.9341	24.8727	0.624295	0.534082	1.15181	0.0868494	2.04457	0.000296009
ANKRD65	ENSG00000235098	ankyrin repeat domain 65 [Source:HGNC Symbol;Acc:HGNC:42950]	bacterial_fungal_specific_up	0	0	1.97973	0	0.75885	4.21317	3.88104	2.66503	3.76461	1.51804	1.46638	1.69244	0	0	0	2.17568	10.4423	27.4761	9.67815	12.6643	2.05441	1.54754	2.35351	0.773624	12.463	4.11572	0.463953		-0.426527	0.603944	2.04452	0.0187839
NFKBID	ENSG00000167604	NFKB inhibitor delta [Source:HGNC Symbol;Acc:HGNC:15671]	bacterial_fungal_specific_up	11.2862	0	5.54325	14.1988	4.5531	12.6395	9.97983	13.3252	17.5682	28.8427	12.4642	15.2319	19.3246	13.2481	33.4533	4.35136	31.327	27.4761	36.5619	45.7862	53.4147	8.31438	18.0501	17.1219	38.9132	19.5512	1.00637	0.243709	0.987956	0.172152	2.04321	0.000456905
ADAMTSL4-AS2	ENSG00000237781	ADAMTSL4 antisense RNA 2 [Source:HGNC Symbol;Acc:HGNC:40895]	bacterial_fungal_specific_up	0	0	0	2.0284	0	0	0	0	0	0	0	0	1.84044	0	0	0	0	96.1663	19.894	5.84505	4.10882	0.289771	0	0.368088	25.2028	6.1849	0.17807		0.215847	0.88193	2.04299	0.0405835
PRKAR2B-AS1	ENSG00000243193	PRKAR2B antisense RNA 1 [Source:HGNC Symbol;Acc:HGNC:40472]	bacterial_fungal_specific_up	0	0	0	0	0.75885	0	1.10887	0.888344	0	0	0.733188	5.92353	3.68088	0	3.23741	0	0	0	11.8288	0	6.16324	0.266817	0.405383	2.56837	3.59842	1.63444	0.571023		1.63384	0.11647	2.04167	0.038616
HERC6	ENSG00000138642	HECT and RLD domain containing E3 ubiquitin protein ligase family member 6 [Source:HGNC Symbol;Acc:HGNC:26072]	bacterial_fungal_specific_up	17.6347	3.70861	11.8784	7.70792	19.7301	9.83072	50.4536	15.9902	33.8815	9.10821	19.7961	13.5395	98.4637	15.4561	62.59	23.9325	79.3618	41.2141	62.908	131.514	86.2853	17.2777	19.694	42.7963	80.2565	38.8088	0.232677	0.878927	1.21302	0.0675232	2.04034	0.000355841
CNTN2	ENSG00000184144	contactin 2 [Source:HGNC Symbol;Acc:HGNC:2172]	bacterial_fungal_specific_up	0	0	0	0.81136	0	0	0	1.77669	0	1.51804	1.46638	1.69244	4.60111	2.20801	0	0	0	0	2.68837	3.8967	3.08162	0.115909	1.19028	1.70031	1.93334	1.13051	1.42155		1.73529	0.114069	2.0397	0.0424878
TAGLN	ENSG00000149591	transgelin [Source:HGNC Symbol;Acc:HGNC:11553]	bacterial_fungal_specific_up	0	0	0	0	0	0	0	0	0	0	0	3.38488	5.52133	2.20801	0	0	18.7962	0	4.83907	0	0	0	0	2.22284	4.72706	1.65474	0		1.4472	0.125792	2.03955	0.0305276
FXYD3	ENSG00000089356	FXYD domain containing ion transport regulator 3 [Source:HGNC Symbol;Acc:HGNC:4027]	bacterial_fungal_specific_up	4.93772	1.54525	1.97973	2.83976	0.75885	4.6813	0.554435	5.33007	2.50974	19.7345	3.66594	2.53866	7.36177	11.0401	5.39569	13.0541	35.504	0	0	13.6384	17.4625	2.47101	7.81005	7.87805	13.321	7.35869	1.30725		1.31379	0.161484	2.0386	0.0105275
ABL2	ENSG00000143322	ABL proto-oncogene 2, non-receptor tyrosine kinase [Source:HGNC Symbol;Acc:HGNC:77]	bacterial_fungal_specific_up	19.0455	12.9801	20.1933	18.6613	16.6947	25.7471	29.9395	59.5191	21.3328	54.6493	27.8611	33.0026	41.4099	26.4961	47.4821	34.8109	18.7962	96.1663	135.494	84.7532	111.965	20.4659	40.8406	36.6403	89.435	44.6191	0.95496	0.0901135	0.823777	0.0910627	2.03739	1.87367e-07
MMP12	ENSG00000262406	matrix metallopeptidase 12 [Source:HGNC Symbol;Acc:HGNC:7158]	bacterial_fungal_specific_up	0	0	0	0	0	1.40439	0.554435	0	0	0	0	2.53866	3.68088	0	50.7195	0	0	0	44.627	18.5093	10.2721	0.279832	0	11.3878	14.6817	6.3003	0.364073		1.80967	0.0462102	2.03703	0.0209375
SCN11A	ENSG00000168356	sodium voltage-gated channel alpha subunit 11 [Source:HGNC Symbol;Acc:HGNC:10583]	bacterial_fungal_specific_up	0.705388	0	1.18784	2.0284	3.79425	0	0	1.77669	2.50974	6.07214	3.66594	0	2.76066	0	2.15828	0	4.17694	0	1.07535	11.6901	18.4897	1.10227	3.50613	0.983788	7.08642	2.95673	1.15077		0.205798	0.975832	2.037	0.0329182
LINC01215	ENSG00000271856	long intergenic non-protein coding RNA 1215 [Source:HGNC Symbol;Acc:HGNC:49651]	bacterial_fungal_specific_up	2.11617	0.927153	0	1.62272	0	2.80878	1.6633	5.33007	2.50974	3.03607	2.19956	3.38488	1.84044	0	3.23741	6.52705	6.26541	13.738	11.8288	2.92252	6.16324	1.30545	3.26886	2.99796	8.18361	3.72007	1.09474		0.981444	0.345456	2.03632	0.00807261
C17orf114	ENSG00000262165	chromosome 17 open reading frame 114 [Source:HGNC Symbol;Acc:HGNC:55343]	bacterial_fungal_specific_up	2.11617	0	1.18784	0.40568	2.27655	1.87252	0	2.66503	0	0	0.733188	3.38488	2.76066	0	4.31655	0	8.35387	0	12.9042	1.94835	9.24486	1.12268	0.849555	2.09242	6.49025	2.57954	0.0887344		0.8097	0.52048	2.03557	0.0279714
MT-TL2	ENSG00000210191	mitochondrially encoded tRNA-Leu (CUN) 2 [Source:HGNC Symbol;Acc:HGNC:7491]	bacterial_fungal_specific_up	1.41078	2.47241	5.54325	9.33064	2.27655	6.08569	26.6129	7.10675	15.0584	15.1804	13.1974	5.07732	11.9629	2.20801	6.47483	28.2839	58.4771	0	24.733	81.8307	19.5169	7.67603	12.6357	10.8014	36.9115	16.3257	0.634385	0.595202	0.420594	0.707162	2.0344	0.00263105
DNASE1L1	ENSG00000013563	deoxyribonuclease 1 like 1 [Source:HGNC Symbol;Acc:HGNC:2957]	bacterial_fungal_specific_up	0	0	0	0	0	0	0.554435	0	0	0	0	0	2.76066	2.20801	2.15828	0	0	0	15.0549	0	4.10882	0.079205	0	1.42539	3.83274	1.27834	0.37008		1.17116	0.246328	2.03211	0.0449832
FSCN1	ENSG00000075618	fascin actin-bundling protein 1 [Source:HGNC Symbol;Acc:HGNC:11148]	bacterial_fungal_specific_up	72.655	66.446	51.473	73.8337	61.4669	100.648	161.895	91.4995	82.8213	85.01	98.9804	89.6992	53.3728	44.1602	212.59	208.865	261.059	233.547	658.114	443.249	231.121	84.0596	89.5778	121.738	365.418	161.072	0.108451	0.916559	0.51291	0.341926	2.03181	2.51416e-07
LY96	ENSG00000154589	lymphocyte antigen 96 [Source:HGNC Symbol;Acc:HGNC:17156]	bacterial_fungal_specific_up	6.3485	7.10817	9.10677	2.83976	10.6239	3.27691	7.20765	3.55338	1.25487	7.59018	2.93275	6.76975	20.2449	0	34.5324	0	16.7077	41.2141	36.0242	39.9412	32.8706	6.64452	3.83279	12.3094	33.3516	13.8166	-0.565112		0.869404	0.273699	2.02774	0.00106996
ZNF469	ENSG00000225614	zinc finger protein 469 [Source:HGNC Symbol;Acc:HGNC:23216]	bacterial_fungal_specific_up	9.17005	0	0.791893	10.5477	0	4.6813	2.21774	4.44172	1.25487	0	2.19956	8.46219	18.4044	0	34.5324	2.17568	6.26541	109.904	30.1098	4.87087	7.19044	3.91552	1.97404	12.7149	31.6682	12.2486	-0.330782		1.28401	0.219179	2.0271	0.019312
CADM3	ENSG00000162706	cell adhesion molecule 3 [Source:HGNC Symbol;Acc:HGNC:17601]	bacterial_fungal_specific_up	62.7796	47.5939	21.777	98.1745	50.843	0.46813	47.6814	30.2037	131.761	27.3246	41.0585	67.6975	158.278	505.634	83.0936	328.528	133.662	1071.57	74.1991	24.3544	129.428	47.0454	57.587	228.646	286.642	149.338	0.342886	0.889135	1.80156	0.04181	2.02699	0.0124134
PVT1	ENSG00000249859	Pvt1 oncogene [Source:HGNC Symbol;Acc:HGNC:9709]	bacterial_fungal_specific_up	11.2862	0.927153	3.16757	2.43408	3.0354	10.767	13.3064	7.9951	16.3133	9.10821	11.731	19.463	11.0427	24.2881	53.9569	21.7568	4.17694	54.9521	30.1098	22.406	53.4147	6.41769	11.2869	26.1015	33.0119	18.3637	0.776633	0.460529	1.81593	0.00594123	2.02659	0.00112574
ANPEP	ENSG00000166825	alanyl aminopeptidase, membrane [Source:HGNC Symbol;Acc:HGNC:500]	bacterial_fungal_specific_up	99.4598	35.8499	97.4028	53.1441	54.6372	74.9008	35.4838	68.4025	67.7629	59.2034	30.0607	68.5438	60.7346	108.193	111.151	104.433	167.077	508.307	237.652	227.957	298.917	64.4112	56.3574	90.611	287.982	122.346	-0.172631	0.778829	0.470863	0.299546	2.02329	1.04664e-09
TPPP3	ENSG00000159713	tubulin polymerization promoting protein family member 3 [Source:HGNC Symbol;Acc:HGNC:24162]	bacterial_fungal_specific_up	0	0	1.58379	0.81136	0	0	2.21774	36.4221	13.8036	15.1804	3.66594	0.846219	0	0	0	0	20.8847	0	0	1.94835	5.13603	0.658983	17.268	0.169244	5.59381	4.88096	3.09551		-0.057734	0.736955	2.02015	0.0381894
ABHD12B	ENSG00000131969	abhydrolase domain containing 12B [Source:HGNC Symbol;Acc:HGNC:19837]	bacterial_fungal_specific_up	1.41078	0	0.791893	0.40568	0	1.87252	1.10887	4.44172	3.76461	0	2.93275	0.846219	4.60111	6.62403	0	0	2.08847	0	5.91442	6.81922	8.21765	0.798534	2.78477	2.41427	4.60795	2.46857	1.32173		1.12046	0.336166	2.01943	0.0288419
ZNF90	ENSG00000213988	zinc finger protein 90 [Source:HGNC Symbol;Acc:HGNC:13165]	bacterial_fungal_specific_up	2.82155	0	0.791893	0.40568	0	0	0.554435	5.33007	0	0	1.46638	6.76975	3.68088	2.20801	8.63311	0	0	0	11.8288	0.974175	11.2993	0.653366	1.69911	4.25835	4.82046	2.70305	0.977528		1.76765	0.0957731	2.01314	0.0422976
PAPLN-AS1	ENSG00000258376	PAPLN antisense RNA 1 [Source:HGNC Symbol;Acc:HGNC:55451]	bacterial_fungal_specific_up	2.11617	0	1.18784	3.24544	0	6.55382	1.10887	3.55338	5.01948	0	0.733188	2.53866	0.920221	0	0	0	2.08847	41.2141	17.7433	4.87087	14.3809	2.0303	2.32651	0.691776	16.0595	5.10832	0.194896		-0.607139	0.532247	2.01229	0.0202048
EGFL7	ENSG00000172889	EGF like domain multiple 7 [Source:HGNC Symbol;Acc:HGNC:20594]	bacterial_fungal_specific_up	11.2862	27.1965	3.95946	7.30224	9.1062	37.4504	9.42539	12.4368	21.3328	24.2886	19.0629	9.30841	23.9257	70.6563	118.705	41.338	48.0348	192.333	67.2093	33.1219	56.4963	15.1038	19.2803	52.7867	79.439	40.1893	0.35553	0.791864	1.6142	0.0105821	2.01199	0.000511033
IQGAP3	ENSG00000183856	IQ motif containing GTPase activating protein 3 [Source:HGNC Symbol;Acc:HGNC:20669]	bacterial_fungal_specific_up	13.4024	9.27153	7.52298	6.0852	8.34735	13.1076	6.09878	13.3252	10.039	15.1804	11.731	37.2336	9.20221	19.8721	18.3453	30.4595	14.6193	13.738	45.1647	79.8823	29.789	9.11941	12.5689	23.0226	36.6387	19.6389	0.462897	0.606181	1.25415	0.0175913	2.00994	1.58693e-05
SPINK5	ENSG00000133710	serine peptidase inhibitor Kazal type 5 [Source:HGNC Symbol;Acc:HGNC:15464]	bacterial_fungal_specific_up	56.4311	50.3753	20.9852	75.4564	106.998	26.6834	44.9092	102.16	112.938	197.345	91.6485	15.2319	100.304	17.6641	65.8274	250.203	323.713	0	56.9935	833.893	231.121	54.5484	126.023	89.8462	289.144	132.423	1.00947	0.367866	0.621139	0.561013	2.00831	0.00707885
CCDC71L	ENSG00000253276	coiled-coil domain containing 71 like [Source:HGNC Symbol;Acc:HGNC:26685]	bacterial_fungal_specific_up	12.697	27.5055	20.5892	4.0568	14.4182	6.55382	41.0282	4.44172	8.78408	9.10821	2.19956	16.9244	8.28199	22.0801	28.0576	23.9325	71.0079	96.1663	125.816	61.373	62.6596	18.1212	6.1334	19.8553	83.4045	31.7944	-1.36357	0.0487758	0.105494	0.909558	2.00731	4.5748e-05
HIC1	ENSG00000177374	HIC ZBTB transcriptional repressor 1 [Source:HGNC Symbol;Acc:HGNC:4909]	bacterial_fungal_specific_up	14.8132	6.79912	14.2541	27.9919	16.6947	29.9603	5.54435	7.9951	8.78408	24.2886	15.3969	27.9252	23.0055	17.6641	48.5612	0	10.4423	219.809	123.665	41.8895	43.1427	16.5797	14.1162	23.4312	87.7897	34.6965	-0.149262	0.864665	0.480724	0.600266	2.00715	0.00103697
PRSS36	ENSG00000178226	serine protease 36 [Source:HGNC Symbol;Acc:HGNC:26906]	bacterial_fungal_specific_up	8.46466	1.2362	5.93919	2.83976	6.0708	1.87252	7.20765	30.2037	21.3328	16.6984	9.53144	8.46219	19.3246	0	22.6619	52.2164	35.504	0	32.2605	11.6901	23.6257	4.8044	19.4416	20.533	20.6161	15.102	1.79115	0.0288496	1.85388	0.00669354	2.00542	0.00210564
P2RX1	ENSG00000108405	purinergic receptor P2X 1 [Source:HGNC Symbol;Acc:HGNC:8533]	bacterial_fungal_specific_up	5.64311	0	0	0	0.75885	0.46813	0	3.55338	2.50974	0	0.733188	2.53866	3.68088	0	30.2159	4.35136	0	0	0	19.4835	31.8434	0.981441	1.69908	8.15735	10.2654	5.03715	0.616303		1.74487	0.103952	2.00381	0.0453821
EHD2	ENSG00000024422	EH domain containing 2 [Source:HGNC Symbol;Acc:HGNC:3243]	bacterial_fungal_specific_up	85.352	41.1038	49.8892	44.6248	51.6018	57.58	88.1551	83.5044	97.8798	69.8296	71.1192	82.0833	72.6975	97.1525	192.087	52.2164	137.839	453.355	320.992	182.171	215.713	59.7581	80.5833	99.2472	262.014	121.283	0.431169	0.456353	0.724404	0.0795805	2.00192	1.87367e-09
CDH2	ENSG00000170558	cadherin 2 [Source:HGNC Symbol;Acc:HGNC:1759]	bacterial_fungal_specific_up	42.3233	29.0508	43.95	45.8418	23.5244	47.7492	34.9294	9.77179	47.685	91.0821	65.2537	97.3152	62.575	33.1202	60.4317	19.5811	8.35387	467.093	153.775	113.978	190.033	38.1956	53.4482	54.6047	186.647	80.3533	0.456672	0.658343	0.497364	0.53668	2.00139	0.000267609
CPXM1	ENSG00000088882	carboxypeptidase X, M14 family member 1 [Source:HGNC Symbol;Acc:HGNC:15771]	overlap_up	0.705388	0	0	0	0	0	1.10887	0.888344	0	0	0.733188	42.311	89.2614	0	175.9	15.2298	4.17694	41.2141	36.0242	8.76757	17.4625	0.25918	0.405383	64.5403	21.5291	20.6563	1.11468	0.666934	5.82627	3.00641e-11	4.34741	1.33007e-07
CD3G	ENSG00000160654	CD3 gamma subunit of T-cell receptor complex [Source:HGNC Symbol;Acc:HGNC:1675]	overlap_up	0	0	0	0	0	0	0	0	0	3.03607	1.46638	12.6933	28.5269	6.62403	110.072	13.0541	0	0	13.4419	4.87087	1.02721	0	1.12561	34.1941	3.86799	9.2768	2.02118		5.59378	3.62617e-10	3.32661	7.64639e-05
SIGLEC1	ENSG00000088827	sialic acid binding Ig like lectin 1 [Source:HGNC Symbol;Acc:HGNC:11127]	overlap_up	0	0	0	0	0	0	0.554435	0	10.039	0	0	11.8471	73.6177	8.83204	116.547	145.771	56.3886	96.1663	97.8568	52.6054	141.754	0.079205	2.50974	71.3229	88.9543	38.6657	2.21009	0.0275568	5.47918	5.136e-11	5.72294	1.66026e-12
RNASE1	ENSG00000129538	ribonuclease A family member 1, pancreatic [Source:HGNC Symbol;Acc:HGNC:10044]	overlap_up	0	3.70861	0.395946	1.62272	0.75885	9.36259	11.0887	3.55338	3.76461	1.51804	1.46638	92.2379	611.947	185.473	537.411	600.488	1773.11	3585.63	542.514	388.696	380.066	3.8482	2.5756	405.511	1334	415.943	0.394707	0.769776	5.35653	2.42755e-13	6.81267	2.41667e-22
PTPN7	ENSG00000143851	protein tyrosine phosphatase non-receptor type 7 [Source:HGNC Symbol;Acc:HGNC:9659]	overlap_up	0.705388	0	0.791893	0.81136	0	0	0	1.77669	1.25487	4.55411	1.46638	10.1546	23.0055	4.41602	133.813	26.1082	16.7077	96.1663	39.7879	46.7604	90.3941	0.329806	2.26301	39.4995	57.9633	23.7464	1.95918	0.0949393	5.27423	4.24473e-11	5.67383	2.03669e-13
ADAMDEC1	ENSG00000134028	ADAM like decysin 1 [Source:HGNC Symbol;Acc:HGNC:16299]	overlap_up	1.41078	0	0	0	0	0	1.10887	0	0	0	0	51.6194	41.4099	8.83204	25.8993	52.2164	16.7077	54.9521	68.2847	6.81922	3.08162	0.35995	0	35.9954	29.9691	15.8258	0.490034	0.849861	5.12061	1.3499e-09	4.77138	4.5396e-09
MRC1	ENSG00000260314	mannose receptor C-type 1 [Source:HGNC Symbol;Acc:HGNC:7228]	overlap_up	0	0	0.791893	0	1.5177	0	1.10887	0.888344	1.25487	0	1.46638	14.3857	18.4044	4.41602	200.72	73.9732	123.22	398.403	266.687	51.6313	136.618	0.488352	0.902397	62.3798	195.312	61.6898	1.19983	0.649679	5.0423	7.36798e-10	6.38456	1.77115e-15
MPEG1	ENSG00000197629	macrophage expressed 1 [Source:HGNC Symbol;Acc:HGNC:29619]	overlap_up	4.23233	0	1.18784	1.62272	0.75885	0	3.88104	1.77669	2.50974	0	2.19956	71.0824	55.2133	6.62403	133.813	108.784	45.9463	123.642	24.733	62.3472	70.8772	1.66897	1.6215	75.1034	65.5092	34.3444	0.47768	0.948641	4.8215	4.51818e-14	4.53554	2.02408e-13
CHIT1	ENSG00000133063	chitinase 1 [Source:HGNC Symbol;Acc:HGNC:1936]	overlap_up	0	0	0	0	0	0	0	0	0	0	0.733188	24.5404	11.9629	2.20801	20.5036	34.8109	0	27.4761	0	2.92252	4.10882	0	0.183297	18.8052	6.90148	6.15554	1.23322		4.81406	3.92977e-07	2.79589	0.00107895
CXCL12	ENSG00000107562	C-X-C motif chemokine ligand 12 [Source:HGNC Symbol;Acc:HGNC:10672]	overlap_up	0	0.309051	0	0	0	5.14943	0	0	0	1.51804	0	33.8488	31.2875	28.7041	154.317	26.1082	50.1232	13.738	37.6372	9.74175	15.4081	0.779783	0.379509	54.8531	25.3297	19.4233	0.230143	0.60316	4.78786	1.65394e-09	3.8532	7.67319e-07
ELN	ENSG00000049540	elastin [Source:HGNC Symbol;Acc:HGNC:3327]	overlap_up	0	0	1.58379	0	0	0	1.6633	3.55338	2.50974	3.03607	0	24.5404	105.825	15.4561	26.9785	17.4055	12.5308	27.4761	0	5.84505	5.13603	0.46387	2.2748	38.0412	10.1976	12.0733	1.59016		4.70115	4.41119e-08	2.74759	0.00121365
APOC1	ENSG00000130208	apolipoprotein C1 [Source:HGNC Symbol;Acc:HGNC:607]	overlap_up	1.41078	0	0	0.40568	3.79425	1.40439	7.76209	2.66503	0	0	3.66594	89.6992	207.97	112.609	113.31	432.961	6.26541	164.856	348.413	9.74175	76.0133	2.11103	1.58274	191.31	121.058	75.3784	0.540865	0.927873	4.60075	6.64649e-08	4.07093	6.24952e-07
CD52	ENSG00000169442	CD52 molecule [Source:HGNC Symbol;Acc:HGNC:1804]	overlap_up	3.52694	0.927153	0	2.0284	0.75885	2.80878	5.54435	0	6.27434	0	2.19956	38.0799	97.5434	26.4961	478.058	32.6352	31.327	302.237	101.621	42.8637	142.782	2.22778	2.11848	134.563	124.166	62.7481	0.514671	0.981186	4.54659	1.15533e-08	4.3949	9.25122e-09
SASH3	ENSG00000122122	SAM and SH3 domain containing 3 [Source:HGNC Symbol;Acc:HGNC:15975]	overlap_up	0.705388	0	0.791893	0	0.75885	3.27691	1.6633	0	1.25487	1.51804	0.733188	10.1546	39.5695	24.2881	105.756	15.2298	43.8578	68.6902	55.9182	60.3988	58.5507	1.02805	0.876523	38.9995	57.4832	23.4817	0.374885	0.891935	4.53459	4.29927e-12	4.99161	3.2827e-15
CD209	ENSG00000090659	CD209 molecule [Source:HGNC Symbol;Acc:HGNC:1641]	overlap_up	0	0	0	0	0	0.46813	1.10887	0	0	0	0	4.2311	22.0853	6.62403	183.453	8.70273	68.9195	13.738	5.91442	51.6313	70.8772	0.225286	0	45.0193	42.2161	20.8454	0.781016	0.964033	4.53209	6.65029e-07	4.46338	3.20284e-07
PDLIM1P4	ENSG00000249274	PDZ and LIM domain 1 pseudogene 4 [Source:HGNC Symbol;Acc:HGNC:48947]	overlap_up	0.705388	0	0	1.62272	0	0	0.554435	8.88344	17.5682	6.07214	2.93275	15.2319	7.36177	33.1202	14.0288	67.4461	14.6193	0	35.4865	1.94835	35.9522	0.411792	8.86413	27.4378	17.6013	12.5492	3.16521		4.51017	2.14659e-08	4.12377	1.54921e-07
IL12RB1	ENSG00000096996	interleukin 12 receptor subunit beta 1 [Source:HGNC Symbol;Acc:HGNC:5971]	overlap_up	0	0	0	0	0	0	0.554435	0	0	0	0	7.61597	14.7235	0	21.5828	26.1082	2.08847	13.738	0.537675	5.84505	3.08162	0.079205	0	14.0061	5.05817	4.56551	0.764077		4.46495	1.93629e-06	2.82371	0.00123923
IL21R	ENSG00000103522	interleukin 21 receptor [Source:HGNC Symbol;Acc:HGNC:6006]	overlap_up	0.705388	0	0.791893	2.0284	0	0.46813	1.10887	5.33007	3.76461	4.55411	0.733188	25.3866	26.6864	0	117.626	19.5811	2.08847	27.4761	3.22605	11.6901	21.5713	0.728954	3.59549	37.856	13.2104	13.0865	1.72398		4.43746	2.32948e-08	2.96635	0.000202808
LCK	ENSG00000182866	LCK proto-oncogene, Src family tyrosine kinase [Source:HGNC Symbol;Acc:HGNC:6524]	overlap_up	0	0	0	0	0	0	0	0	1.25487	0	0.733188	1.69244	22.0853	6.62403	76.6188	0	6.26541	0	0	9.74175	20.5441	0	0.497014	21.4041	7.31025	6.93142	1.38425		4.37889	1.99286e-06	3.30998	0.000112273
CD96	ENSG00000153283	CD96 molecule [Source:HGNC Symbol;Acc:HGNC:16892]	overlap_up	0.705388	0	0	0	0	0	0	0	0	1.51804	0.733188	11.8471	14.7235	0	88.4893	10.8784	0	0	0	13.6384	14.3809	0.10077	0.562806	25.1877	5.60387	7.47211	1.20911		4.36968	2.28099e-06	2.88676	0.000659609
FXYD6	ENSG00000137726	FXYD domain containing ion transport regulator 6 [Source:HGNC Symbol;Acc:HGNC:4030]	overlap_up	0	0	0	0	0	0.46813	0.554435	0	0	0	0	46.5421	2.76066	6.62403	34.5324	6.52705	0	0	22.5823	1.94835	3.08162	0.146081	0	19.3972	5.52246	5.98196	0.646041		4.3608	4.0074e-06	3.124	0.000528382
EBF1	ENSG00000164330	EBF transcription factor 1 [Source:HGNC Symbol;Acc:HGNC:3126]	overlap_up	0	0.618102	2.37568	0	0.75885	0.46813	0	0	0	0	0.733188	4.2311	3.68088	86.1124	53.9569	23.9325	27.1501	27.4761	3.22605	1.94835	7.19044	0.602966	0.183297	34.3828	13.3982	11.6123	0.205922		4.34585	3.74755e-07	2.99212	0.000364334
CD5	ENSG00000110448	CD5 molecule [Source:HGNC Symbol;Acc:HGNC:1685]	overlap_up	0.705388	0	0	0	0	0	0	0	0	0	0	1.69244	11.0427	11.0401	42.0864	0	4.17694	13.738	4.83907	2.92252	9.24486	0.10077	0	13.1723	6.98428	4.83278	0.763367		4.26586	3.71946e-06	3.2863	0.000143976
MYO1G	ENSG00000136286	myosin IG [Source:HGNC Symbol;Acc:HGNC:13880]	overlap_up	0.705388	0	1.97973	0	0	3.27691	1.6633	0	0	0	1.46638	10.1546	30.3673	17.6641	93.885	26.1082	16.7077	109.904	70.9731	68.1922	149.972	1.08933	0.366594	35.6358	83.1499	28.7153	0.0544905	0.622763	4.17966	2.75036e-09	5.21986	7.90475e-15
FMNL1-DT	ENSG00000267121	FMNL1 divergent transcript [Source:HGNC Symbol;Acc:HGNC:55311]	overlap_up	0	0	0	1.21704	0	1.40439	1.6633	5.33007	5.01948	3.03607	0	20.3093	13.8033	2.20801	99.2807	13.0541	4.17694	96.1663	18.2809	36.0445	85.2581	0.612105	3.3464	29.7311	47.9853	19.3454	1.79583	0.140106	4.17389	2.74869e-07	4.63973	2.58132e-09
FNDC1	ENSG00000164694	fibronectin type III domain containing 1 [Source:HGNC Symbol;Acc:HGNC:21184]	overlap_up	2.82155	0	0.395946	0	0	0	1.10887	1.77669	1.25487	0	0	27.079	43.2504	2.20801	264.389	13.0541	52.2117	164.856	3.76372	6.81922	20.5441	0.618053	0.757889	69.9961	49.639	28.8349	0.821622	0.903413	4.17203	3.65069e-06	3.67359	1.41081e-05
LCP2	ENSG00000043462	lymphocyte cytosolic protein 2 [Source:HGNC Symbol;Acc:HGNC:6529]	overlap_up	2.82155	0	0.791893	0.81136	1.5177	0	2.77217	0	1.25487	1.51804	0.733188	33.8488	54.293	0	151.079	54.392	27.1501	41.2141	190.337	221.138	265.019	1.24495	0.876523	58.7226	148.972	50.0329	0.491402	0.848396	4.16781	2.74793e-07	5.28129	1.34169e-11
MSC	ENSG00000178860	musculin [Source:HGNC Symbol;Acc:HGNC:7321]	overlap_up	0	0	0	0	1.5177	0	0	0	0	1.51804	0	24.5404	8.28199	2.20801	16.1871	6.52705	4.17694	82.4282	37.6372	6.81922	19.5169	0.216814	0.379509	11.5489	30.1157	10.0647	1.04637		4.13865	1.23232e-06	5.02004	1.04664e-09
CCDC170	ENSG00000120262	coiled-coil domain containing 170 [Source:HGNC Symbol;Acc:HGNC:21177]	overlap_up	0	0	0	0	0	0	1.10887	1.77669	10.039	0	0.733188	16.9244	13.8033	4.41602	52.8778	0	0	41.2141	10.2158	7.7934	11.2993	0.15841	3.13721	17.6043	14.1045	8.20008	2.29933		4.12673	3.41007e-06	3.56504	1.98953e-05
GATA3	ENSG00000107485	GATA binding protein 3 [Source:HGNC Symbol;Acc:HGNC:4172]	overlap_up	0	0	0	0	0.75885	0.46813	0	1.77669	0	0	0.733188	7.61597	10.1224	26.4961	52.8778	0	0	0	0	7.7934	12.3265	0.175283	0.627469	19.4225	4.02397	5.76043	1.16934		4.11018	1.19688e-05	2.58239	0.00316886
CD33	ENSG00000105383	CD33 molecule [Source:HGNC Symbol;Acc:HGNC:1659]	overlap_up	0	0	0	0	0	0	1.6633	0	0	3.03607	0	14.3857	11.9629	4.41602	16.1871	23.9325	0	54.9521	19.894	12.6643	31.8434	0.237615	0.759018	14.1768	23.8708	9.28273	1.20084		4.10328	3.11975e-06	4.54078	7.42631e-08
APOBEC3D	ENSG00000243811	apolipoprotein B mRNA editing enzyme catalytic subunit 3D [Source:HGNC Symbol;Acc:HGNC:17354]	overlap_up	4.23233	0.927153	0.791893	1.21704	0.75885	0.936259	1.10887	11.5485	28.862	21.2525	10.2646	21.1555	8.28199	26.4961	48.5612	63.0948	18.7962	13.738	20.4316	19.4835	18.4897	1.42463	17.9819	33.5179	18.1878	16.2109	3.26477	2.91229e-06	4.10071	6.38136e-13	3.35977	5.28747e-09
SPN	ENSG00000197471	sialophorin [Source:HGNC Symbol;Acc:HGNC:11249]	overlap_up	6.3485	0	0	0.81136	1.5177	1.40439	2.77217	5.33007	6.27434	0	1.46638	18.6168	51.5324	6.62403	175.9	45.6893	2.08847	54.9521	22.5823	14.6126	38.0066	1.8363	3.2677	59.6724	26.4484	21.7395	0.901868	0.599453	4.09109	7.77904e-08	2.97709	8.72187e-05
SFRP2	ENSG00000145423	secreted frizzled related protein 2 [Source:HGNC Symbol;Acc:HGNC:10777]	overlap_up	0.705388	0	0	0	0	0	1.10887	2.66503	0	1.51804	0.733188	139.626	29.4471	8.83204	264.389	0	0	54.9521	23.12	0	6.16324	0.25918	1.22906	88.4588	16.8471	25.3933	0.983251	0.436799	4.03757	6.24642e-06	2.30583	0.0017025
MSC-AS1	ENSG00000235531	MSC antisense RNA 1 [Source:HGNC Symbol;Acc:HGNC:48724]	overlap_up	0	0	0	0	0	0	1.10887	0.888344	0	0	0	3.38488	7.36177	8.83204	17.2662	28.2839	4.17694	13.738	0	6.81922	19.5169	0.15841	0.222086	13.0258	8.85022	5.30367	0.903462		4.01962	1.10968e-05	3.45713	7.62591e-05
RARRES2	ENSG00000106538	retinoic acid receptor responder 2 [Source:HGNC Symbol;Acc:HGNC:9868]	overlap_up	10.5808	0	5.93919	6.49088	0	4.21317	8.31652	0.888344	60.2337	21.2525	11.731	377.414	76.3783	99.3605	345.324	41.338	233.908	261.023	532.298	105.211	599.888	5.07723	23.5264	187.963	346.466	133.419	1.78276	0.123739	4.01039	2.5179e-07	4.72654	1.91737e-10
CD2	ENSG00000116824	CD2 molecule [Source:HGNC Symbol;Acc:HGNC:1639]	overlap_up	3.52694	0	0	0	0	0	2.21774	0	0	1.51804	0.733188	21.1555	39.5695	2.20801	110.072	19.5811	0	0	2.68837	21.4318	6.16324	0.820669	0.562806	38.5172	6.05669	10.9936	0.337626		4.00519	1.19578e-05	2.0976	0.0240455
RNASE6	ENSG00000169413	ribonuclease A family member k6 [Source:HGNC Symbol;Acc:HGNC:10048]	overlap_up	3.52694	0.618102	1.18784	1.62272	3.0354	0.46813	9.97983	3.55338	2.50974	3.03607	0	23.6941	66.2559	4.41602	140.288	121.838	83.5387	247.285	59.1442	66.2439	50.3331	2.91985	2.2748	71.2984	101.309	42.5036	0.114689	0.842414	3.96578	2.75036e-09	4.3073	1.68454e-11
POSTN	ENSG00000133110	periostin [Source:HGNC Symbol;Acc:HGNC:16953]	overlap_up	2.82155	3.09051	0	0	1.5177	0.936259	39.9193	6.21841	53.9594	22.7705	2.93275	293.638	808.874	97.1525	2569.43	78.3245	6.26541	357.189	1374.3	57.4763	78.0677	6.8979	21.4703	769.483	374.659	278.804	1.08205	0.507803	3.94261	7.21414e-06	3.20491	0.000100791
PSTPIP1	ENSG00000140368	proline-serine-threonine phosphatase interacting protein 1 [Source:HGNC Symbol;Acc:HGNC:9580]	overlap_up	0.705388	0	0	2.0284	0	1.87252	1.6633	0	20.0779	7.59018	4.39913	13.5395	24.846	0	91.7267	32.6352	8.35387	41.2141	45.7024	29.2252	56.4963	0.895659	8.0168	32.5495	36.1984	18.1941	2.3278	0.0243624	3.9379	7.55426e-07	4.03667	1.38341e-07
FCER1G	ENSG00000158869	Fc epsilon receptor Ig [Source:HGNC Symbol;Acc:HGNC:3611]	overlap_up	4.23233	3.39956	3.56352	7.70792	9.86505	12.1714	49.3447	16.8785	16.3133	22.7705	6.59869	163.32	288.029	88.3204	617.267	282.839	348.774	1167.73	1197.4	692.638	1038.51	12.8978	15.6403	287.955	889.011	287.508	0.456874	0.857666	3.93479	1.56819e-10	5.37143	2.8917e-20
TMEM176B	ENSG00000106565	transmembrane protein 176B [Source:HGNC Symbol;Acc:HGNC:29596]	overlap_up	7.75927	0	0	0.81136	2.27655	6.08569	4.43548	0	6.27434	6.07214	0.733188	118.471	149.996	4.41602	256.835	39.1623	35.504	82.4282	117.213	31.1736	70.8772	3.05262	3.26992	113.776	67.4392	44.7869	0.472633	0.985727	3.92961	2.8607e-06	3.30941	4.69205e-05
MS4A6A	ENSG00000110077	membrane spanning 4-domains A6A [Source:HGNC Symbol;Acc:HGNC:13375]	overlap_up	2.82155	0.309051	4.35541	4.0568	8.34735	4.6813	8.87096	7.10675	15.0584	9.10821	1.46638	49.9269	103.985	22.0801	174.82	108.784	79.3618	68.6902	25.8084	43.8379	56.4963	4.77749	8.18494	91.9193	54.8389	38.094	0.786642	0.488925	3.88958	1.27492e-12	3.15394	9.48044e-09
ALPK2	ENSG00000198796	alpha kinase 2 [Source:HGNC Symbol;Acc:HGNC:20565]	overlap_up	0.705388	0	0	0	0	0.46813	1.10887	0	1.25487	0	0.733188	22.0017	8.28199	6.62403	19.4245	4.35136	16.7077	0	15.0549	0.974175	3.08162	0.326055	0.497014	12.1367	7.16369	4.79869	0.864703		3.84831	1.69018e-05	3.3007	0.000148779
IL7R	ENSG00000168685	interleukin 7 receptor [Source:HGNC Symbol;Acc:HGNC:6024]	overlap_up	2.11617	1.54525	0	0	0	0	3.32661	0	0	0	0.733188	16.0782	34.0482	50.7842	168.346	0	16.7077	54.9521	88.1787	56.5021	98.6118	0.99829	0.183297	53.8512	62.9905	28.1871	0.290135	0.579219	3.84494	1.855e-05	4.01057	3.44735e-06
IKZF1	ENSG00000185811	IKAROS family zinc finger 1 [Source:HGNC Symbol;Acc:HGNC:13176]	overlap_up	0.705388	0	3.16757	1.62272	0	0	3.88104	0	0	0	0.733188	11.0009	35.8886	8.83204	97.1224	23.9325	10.4423	13.738	10.2158	27.2769	35.9522	1.33953	0.183297	35.3553	19.5251	13.5482	-0.427229		3.84238	4.73429e-07	3.12048	3.89968e-05
IL4I1	ENSG00000104951	interleukin 4 induced 1 [Source:HGNC Symbol;Acc:HGNC:19094]	overlap_up	0	0	0	0	0	4.6813	4.43548	0	0	0	0	71.9286	125.15	6.62403	194.245	26.1082	52.2117	206.071	87.1033	48.7087	135.591	1.3024	0	84.8112	105.937	45.8504	0.285185	0.30361	3.79646	2.77344e-05	4.00322	4.06685e-06
DTNA	ENSG00000134769	dystrobrevin alpha [Source:HGNC Symbol;Acc:HGNC:3057]	overlap_up	0	0	0	0	0	0	0	0	5.01948	1.51804	1.46638	5.07732	5.52133	6.62403	18.3453	0	0	13.738	8.06512	3.8967	17.4625	0	2.00097	7.1136	8.63247	4.1302	2.44318		3.7956	1.96404e-05	3.87709	6.16025e-06
TMEM176A	ENSG00000002933	transmembrane protein 176A [Source:HGNC Symbol;Acc:HGNC:24930]	overlap_up	2.82155	0	0	0	0	0	7.76209	0	5.01948	1.51804	0.733188	84.6219	48.7717	8.83204	169.425	73.9732	81.4503	123.642	221.522	55.528	153.054	1.51195	1.81767	77.1247	127.039	49.4607	0.7353	0.934354	3.78613	1.39889e-05	4.33123	2.42447e-07
FCN1	ENSG00000085265	ficolin 1 [Source:HGNC Symbol;Acc:HGNC:3623]	overlap_up	0	1.54525	0.395946	1.21704	0	0.936259	0	0	2.50974	0	0	21.1555	12.8831	4.41602	160.792	0	33.4155	68.6902	25.2707	77.934	246.529	0.584929	0.627434	39.8492	90.368	31.3186	0.784837	0.967769	3.78364	2.3225e-05	4.67909	7.00683e-08
SLAMF1	ENSG00000117090	signaling lymphocytic activation molecule family member 1 [Source:HGNC Symbol;Acc:HGNC:10903]	overlap_up	0	0	0	0	0	0	0	0	0	0	0	5.92353	16.564	0	31.295	0	0	13.738	2.1507	4.87087	6.16324	0	0	10.7565	5.38457	3.84311	0		3.77609	0.000129964	2.70694	0.00241992
TNFRSF4	ENSG00000186827	TNF receptor superfamily member 4 [Source:HGNC Symbol;Acc:HGNC:11918]	overlap_up	1.41078	0	0	0	0	0.46813	0	0	0	0	0	19.463	15.6438	0	48.5612	2.17568	0	0	20.4316	11.6901	4.10882	0.268415	0	17.1687	7.24611	5.90253	0.449564		3.76486	8.32613e-05	2.94217	0.00122235
PEF1-AS1	ENSG00000235790	PEF1 and COL16A1 antisense RNA 1 [Source:HGNC Symbol;Acc:HGNC:40154]	overlap_up	1.41078	0	0	2.0284	1.5177	0	2.77217	4.44172	2.50974	3.03607	4.39913	11.8471	16.564	37.5362	29.1367	10.8784	16.7077	27.4761	19.894	12.6643	32.8706	1.10415	3.59666	21.1925	21.9225	11.3186	1.6003		3.75219	5.08672e-09	3.75351	2.24218e-09
PLXDC1	ENSG00000161381	plexin domain containing 1 [Source:HGNC Symbol;Acc:HGNC:20945]	overlap_up	0.705388	0.309051	0.395946	0	0	2.34065	1.6633	1.77669	1.25487	1.51804	0	4.2311	63.4953	0	56.1152	13.0541	0	0	32.2605	8.76757	27.7346	0.773477	1.1374	27.3791	13.7525	10.2677	0.714534		3.73563	2.16022e-05	3.04588	0.000425991
GBP5	ENSG00000154451	guanylate binding protein 5 [Source:HGNC Symbol;Acc:HGNC:19895]	overlap_up	2.82155	0	0	2.0284	0.75885	0	0.554435	0	0	0	0	4.2311	61.6548	2.20801	108.993	113.135	0	13.738	4.3014	16.561	61.6324	0.880463	0	58.0445	19.2466	18.6961	0.203468	0.484012	3.72949	0.000112784	2.5913	0.00452311
BST2	ENSG00000130303	bone marrow stromal cell antigen 2 [Source:HGNC Symbol;Acc:HGNC:1119]	overlap_up	7.75927	1.2362	1.58379	6.49088	1.5177	0.936259	8.31652	3.55338	3.76461	1.51804	2.19956	49.0807	100.304	8.83204	167.266	28.2839	73.0964	68.6902	41.401	98.3916	58.5507	3.97723	2.7589	70.7534	68.026	34.894	-0.112091	0.750339	3.72849	2.62625e-10	3.64622	2.55623e-10
AOAH	ENSG00000136250	acyloxyacyl hydrolase [Source:HGNC Symbol;Acc:HGNC:548]	overlap_up	3.52694	0	0	0	0	1.40439	2.21774	0.888344	2.50974	0	1.46638	22.8479	13.8033	6.62403	36.6907	26.1082	14.6193	27.4761	5.91442	14.6126	17.4625	1.0213	1.21611	21.2148	16.017	9.43679	0.620711		3.72502	3.43171e-07	3.18969	9.99841e-06
TBC1D10C	ENSG00000175463	TBC1 domain family member 10C [Source:HGNC Symbol;Acc:HGNC:24702]	overlap_up	4.23233	0	0.395946	2.0284	1.5177	4.6813	3.32661	0	0	3.03607	0.733188	15.2319	40.4897	17.6641	145.684	19.5811	6.26541	41.2141	6.98977	17.5351	20.5441	2.31175	0.942315	47.7301	18.5097	16.7215	-0.446107	0.450075	3.71202	2.09085e-07	2.30438	0.00176232
CR1	ENSG00000203710	complement C3b/C4b receptor 1 (Knops blood group) [Source:HGNC Symbol;Acc:HGNC:2334]	overlap_up	0	0	0	0	0	0	1.10887	0	0	0	0	6.76975	3.68088	8.83204	8.63311	4.35136	6.26541	13.738	13.4419	7.7934	17.4625	0.15841	0	6.45343	11.7402	4.38463	0.630804		3.70868	1.8072e-05	4.43605	1.11085e-07
WDR86	ENSG00000187260	WD repeat domain 86 [Source:HGNC Symbol;Acc:HGNC:28020]	overlap_up	0	0	1.97973	1.62272	1.5177	0	0.554435	0	1.25487	0	0.733188	16.0782	5.52133	22.0801	45.3238	21.7568	16.7077	0	42.4763	0.974175	38.0066	0.810655	0.497014	22.152	19.633	10.3137	0.267503		3.70185	4.94096e-06	3.66657	3.65029e-06
COL1A1	ENSG00000108821	collagen type I alpha 1 chain [Source:HGNC Symbol;Acc:HGNC:2197]	overlap_up	387.964	251.258	104.926	199.189	275.463	338.926	665.876	366.886	661.316	431.122	192.095	3561.74	10684.7	558.627	17243.5	700.57	1526.67	6855.28	11537.4	2386.73	1994.83	317.657	412.855	6549.83	4860.19	2901.2	0.489363	0.813618	3.69564	8.24154e-08	3.32814	6.24952e-07
CDA	ENSG00000158825	cytidine deaminase [Source:HGNC Symbol;Acc:HGNC:1712]	overlap_up	0	0	0	0	0	0	0	1.77669	0	0	0.733188	0.846219	5.52133	0	28.0576	4.35136	0	54.9521	51.6168	10.7159	35.9522	0	0.627469	7.7553	30.6474	9.26302	1.69168		3.69337	2.24852e-05	5.13908	2.86027e-09
C1QA	ENSG00000173372	complement C1q A chain [Source:HGNC Symbol;Acc:HGNC:1241]	overlap_up	28.9209	4.63576	1.58379	0	12.1416	12.1714	83.7197	4.44172	10.039	10.6263	3.66594	220.017	672.682	154.561	1097.48	465.596	833.299	1318.85	1018.89	256.208	425.263	20.4533	7.19322	522.068	770.503	315.943	-0.452282	0.333905	3.68501	3.4056e-06	4.14015	4.00192e-08
MILR1	ENSG00000271605	mast cell immunoglobulin like receptor 1 [Source:HGNC Symbol;Acc:HGNC:27570]	overlap_up	0.705388	0	0	0	0	2.34065	1.10887	0	2.50974	4.55411	2.93275	8.46219	13.8033	13.2481	26.9785	17.4055	37.5924	27.4761	1.61302	20.4577	60.6052	0.593558	2.49915	15.9795	29.5489	11.514	1.60136		3.66946	4.08589e-06	4.40189	8.21371e-09
CARMN	ENSG00000249669	cardiac mesoderm enhancer-associated non-coding RNA [Source:HGNC Symbol;Acc:HGNC:42872]	overlap_up	0.705388	0.309051	0	0	0	0	2.21774	0	2.50974	0	0.733188	3.38488	4.60111	26.4961	29.1367	6.52705	12.5308	0	16.1302	5.84505	6.16324	0.46174	0.810731	14.0292	8.13387	5.58525	0.875546		3.6688	2.3225e-05	3.17049	0.000200378
BISPR	ENSG00000282851	BST2 interferon stimulated positive regulator [Source:HGNC Symbol;Acc:HGNC:51290]	overlap_up	1.41078	0	0	0	2.27655	0.936259	1.10887	3.55338	1.25487	3.03607	0	5.92353	34.0482	0	21.5828	30.4595	16.7077	13.738	23.6577	12.6643	14.3809	0.818922	1.96108	18.4028	16.2297	8.89235	1.17653		3.65559	3.4056e-06	3.49947	5.03514e-06
IFT20	ENSG00000109083	intraflagellar transport 20 [Source:HGNC Symbol;Acc:HGNC:30989]	overlap_up	0	0	0	0.81136	0.75885	5.14943	0.554435	16.8785	22.5876	18.2164	10.2646	9.30841	16.564	46.3682	10.7914	32.6352	16.7077	13.738	28.4968	5.84505	13.3537	1.03915	16.9868	23.1334	15.6283	12.8109	3.27107		3.65071	2.48635e-07	3.21901	5.03514e-06
SCN1B	ENSG00000105711	sodium voltage-gated channel beta subunit 1 [Source:HGNC Symbol;Acc:HGNC:10586]	overlap_up	2.11617	0	0.791893	0	0	0.936259	1.10887	0	5.01948	0	0	34.695	13.8033	13.2481	18.3453	2.17568	16.7077	41.2141	69.8977	14.6126	15.4081	0.707598	1.25487	16.4535	31.5681	11.9086	0.898292		3.64803	3.4056e-06	4.38466	4.76973e-09
ADAMTS5	ENSG00000154736	ADAM metallopeptidase with thrombospondin type 1 motif 5 [Source:HGNC Symbol;Acc:HGNC:221]	overlap_up	0	0.618102	0	0	0	0.46813	0.554435	0	0	0	0.733188	11.0009	12.8831	0	14.0288	8.70273	12.5308	0	2.1507	2.92252	2.05441	0.234381	0.183297	9.32309	3.93169	3.26894	0.587535		3.63713	0.000126154	2.65629	0.00400571
S1PR4	ENSG00000125910	sphingosine-1-phosphate receptor 4 [Source:HGNC Symbol;Acc:HGNC:3170]	overlap_up	0.705388	0	0	0	0	0	1.10887	0	1.25487	0	0.733188	0.846219	14.7235	0	41.0072	15.2298	0	0	28.4968	14.6126	16.4353	0.25918	0.497014	14.3614	11.9089	6.43589	0.946758		3.63672	8.54227e-05	3.52532	8.33022e-05
ADAP2	ENSG00000184060	ArfGAP with dual PH domains 2 [Source:HGNC Symbol;Acc:HGNC:16487]	overlap_up	2.11617	0	0	4.86816	0	0.46813	3.32661	6.21841	1.25487	1.51804	2.93275	15.2319	43.2504	19.8721	36.6907	30.4595	29.2386	82.4282	21.507	26.3027	68.8228	1.53987	2.98102	29.1009	45.6599	18.8813	1.00302	0.46803	3.63128	4.92036e-08	4.09021	1.30051e-10
IGDCC4	ENSG00000103742	immunoglobulin superfamily DCC subclass member 4 [Source:HGNC Symbol;Acc:HGNC:13770]	overlap_up	0	0	0	0	0	0	0	0	0	0	0	8.46219	10.1224	0	31.295	0	0	13.738	2.1507	0.974175	7.19044	0	0	9.97593	4.81067	3.52062	0		3.60109	0.000319824	2.44579	0.00620705
COL4A1	ENSG00000187498	collagen type IV alpha 1 chain [Source:HGNC Symbol;Acc:HGNC:2202]	overlap_up	0	0	1.18784	4.0568	0	0	0.554435	0	1.25487	3.03607	2.19956	4.2311	21.1651	24.2881	86.3311	2.17568	0	41.2141	44.627	15.5868	10.2721	0.828439	1.62263	27.6382	22.34	12.4848	0.875171		3.59457	4.51774e-05	3.25623	0.000128789
SLCO2B1	ENSG00000137491	solute carrier organic anion transporter family member 2B1 [Source:HGNC Symbol;Acc:HGNC:10962]	overlap_up	0	0	0.395946	0	0.75885	0	1.10887	0	0	0	0	4.2311	10.1224	6.62403	15.1079	2.17568	20.8847	27.4761	19.894	9.74175	12.3265	0.323381	0	7.65223	18.0646	6.23085	0.317206		3.59052	2.16572e-05	4.51975	2.07694e-08
MIR142HG	ENSG00000265206	MIR142 host genes [Source:HGNC Symbol;Acc:HGNC:55980]	overlap_up	7.75927	0	0.791893	0	2.27655	0.936259	3.32661	2.66503	1.25487	1.51804	2.19956	26.2328	27.6066	6.62403	142.446	15.2298	8.35387	41.2141	55.3805	80.8565	142.782	2.1558	1.90938	43.6279	65.7173	27.1169	0.348347	0.9883	3.58579	1.81441e-06	4.08954	1.19564e-08
SIRPB1	ENSG00000101307	signal regulatory protein beta 1 [Source:HGNC Symbol;Acc:HGNC:15928]	overlap_up	0	0.309051	0.395946	0	1.5177	0	0	0	3.76461	0	0	0	2.76066	4.41602	55.036	17.4055	4.17694	0	26.3461	36.0445	56.4963	0.317528	0.941152	15.9236	24.6128	9.93663	1.15559		3.58298	7.83394e-05	4.13117	3.15882e-06
CD74	ENSG00000019582	CD74 molecule [Source:HGNC Symbol;Acc:HGNC:1697]	overlap_up	555.141	360.044	103.738	314.808	315.682	334.245	1005.74	176.781	481.87	358.256	305.006	3665.82	7280.79	916.324	13824.8	5976.6	3402.12	5124.29	2733.54	3411.56	5000.44	427.057	330.478	6332.87	3934.39	2649.89	-0.232761	0.723466	3.57133	2.33613e-12	2.94212	3.89487e-09
IDO1	ENSG00000131203	indoleamine 2,3-dioxygenase 1 [Source:HGNC Symbol;Acc:HGNC:6059]	overlap_up	0	0	0	0	0	0	0.554435	0	0	0	0	6.76975	19.3246	0	22.6619	0	8.35387	0	2.68837	32.1478	6.16324	0.079205	0	9.75126	9.87065	4.69828	0.763272		3.56935	0.000129964	3.6241	6.04139e-05
CCR4	ENSG00000183813	C-C motif chemokine receptor 4 [Source:HGNC Symbol;Acc:HGNC:1605]	overlap_up	0	0	0	0	0	0	0	0.888344	1.25487	0	0	4.2311	3.68088	4.41602	37.7698	0	0	0	0	4.87087	4.10882	0	0.535803	10.0196	1.79594	2.91527	1.26794		3.56924	0.000309287	2.13492	0.0189047
VNN1	ENSG00000112299	vanin 1 [Source:HGNC Symbol;Acc:HGNC:12705]	overlap_up	0	0	0	0	0	0	0	0	0	0	0.733188	15.2319	6.44155	0	3.23741	0	4.17694	54.9521	11.2912	19.4835	8.21765	0	0.183297	4.98218	19.6243	5.89359	1.30798		3.55842	8.31919e-05	4.75815	3.85218e-08
CD180	ENSG00000134061	CD180 molecule [Source:HGNC Symbol;Acc:HGNC:6726]	overlap_up	0	0	0	0	0	0	0.554435	0	0	1.51804	0	1.69244	4.60111	2.20801	28.0576	8.70273	2.08847	27.4761	0	2.92252	22.5985	0.079205	0.379509	9.05237	11.0171	4.87714	1.09423		3.55762	0.000124371	3.47085	6.60308e-05
TRAC	ENSG00000277734	T cell receptor alpha constant [Source:HGNC Symbol;Acc:HGNC:12029]	overlap_up	9.87544	0	0	0.40568	1.5177	0.936259	11.0887	0	8.78408	6.07214	1.46638	56.6967	113.187	30.9121	366.907	13.0541	25.0616	0	18.2809	41.8895	52.3875	3.4034	4.08065	116.151	27.5239	36.1201	0.493454	0.929478	3.55127	0.000124673	2.06295	0.0252898
DPP4	ENSG00000197635	dipeptidyl peptidase 4 [Source:HGNC Symbol;Acc:HGNC:3009]	overlap_up	3.52694	0	1.58379	0.81136	3.0354	0	1.6633	1.77669	1.25487	0	2.19956	16.0782	13.8033	6.62403	70.144	23.9325	41.7694	13.738	187.649	50.6571	53.4147	1.51726	1.30778	26.1164	69.4455	23.5077	0.416809	0.985658	3.53863	3.66076e-07	4.82811	2.08431e-13
PECAM1	ENSG00000261371	platelet and endothelial cell adhesion molecule 1 [Source:HGNC Symbol;Acc:HGNC:8823]	overlap_up	10.5808	4.63576	1.18784	2.43408	6.82965	4.21317	8.31652	0	1.25487	0	1.46638	19.463	45.0908	39.7442	229.856	60.9191	39.6809	54.9521	48.9284	46.7604	76.0133	5.45684	0.680311	79.0147	53.267	33.4442	-1.50258	0.0569878	3.51732	2.99238e-10	2.97927	8.46715e-08
RASAL3	ENSG00000105122	RAS protein activator like 3 [Source:HGNC Symbol;Acc:HGNC:26129]	overlap_up	5.64311	0	0.395946	0.40568	0.75885	6.08569	1.10887	0	5.01948	6.07214	0.733188	16.0782	25.7662	13.2481	120.863	34.8109	2.08847	41.2141	27.9591	36.0445	45.1971	2.05688	2.9562	42.1534	30.5006	18.5473	0.615046	0.829057	3.51703	5.79477e-06	3.08283	5.14994e-05
ITGAL	ENSG00000005844	integrin subunit alpha L [Source:HGNC Symbol;Acc:HGNC:6148]	overlap_up	4.23233	0	0	2.43408	2.27655	2.80878	2.21774	0.888344	2.50974	0	0.733188	13.5395	46.0111	2.20801	110.072	19.5811	4.17694	41.2141	33.8735	6.81922	26.7074	1.99564	1.03282	38.2824	22.5582	15.3478	-0.121631	0.675881	3.50668	4.96932e-06	2.74214	0.000324172
LINC01482	ENSG00000267659	long intergenic non-protein coding RNA 1482 [Source:HGNC Symbol;Acc:HGNC:51128]	overlap_up	1.41078	0	0.791893	2.43408	3.0354	1.87252	2.21774	8.88344	27.6071	4.55411	10.9978	4.2311	16.564	15.4561	44.2447	58.7434	91.8926	96.1663	17.7433	37.9928	77.0405	1.68034	13.0106	27.8478	64.1671	24.9466	2.5664	0.00132716	3.50085	6.01496e-08	4.52252	1.34399e-13
INHBA	ENSG00000122641	inhibin subunit beta A [Source:HGNC Symbol;Acc:HGNC:6066]	overlap_up	3.52694	0	0	0	0	3.27691	3.32661	2.66503	18.823	12.1443	0.733188	57.5429	113.187	0	306.475	8.70273	31.327	164.856	238.19	252.311	505.385	1.44721	8.59139	97.1816	238.414	82.0226	1.49218	0.224368	3.49192	3.34972e-05	4.43609	7.99906e-08
ARHGAP4	ENSG00000089820	Rho GTPase activating protein 4 [Source:HGNC Symbol;Acc:HGNC:674]	overlap_up	23.2778	5.87197	8.31487	14.1988	5.31195	15.9164	6.65322	15.9902	23.8425	21.2525	19.7961	104.085	100.304	46.3682	321.583	178.406	31.327	137.38	159.152	131.514	149.972	11.3636	20.2203	150.149	121.869	72.4056	0.834272	0.295041	3.48835	5.18331e-14	3.19677	1.93882e-12
CCDC200	ENSG00000236383	coiled-coil domain containing 200 [Source:HGNC Symbol;Acc:HGNC:43658]	overlap_up	0	0	0	0.40568	0	0	0	0	0	0	0	1.69244	8.28199	0	6.47483	17.4055	0	13.738	8.06512	6.81922	14.3809	0.0579543	0	6.77094	8.60065	3.67922	0.779835		3.47647	0.000235244	3.64742	6.17168e-05
DOK3	ENSG00000146094	docking protein 3 [Source:HGNC Symbol;Acc:HGNC:24583]	overlap_up	0	0	0.395946	1.62272	3.0354	0	4.43548	4.44172	15.0584	1.51804	0.733188	16.9244	18.4044	8.83204	64.7483	19.5811	10.4423	41.2141	87.641	51.6313	61.6324	1.35565	5.43784	25.6981	50.5122	19.633	1.68045	0.129954	3.47171	3.4056e-06	4.30076	1.3895e-09
CYBB	ENSG00000165168	cytochrome b-245 beta chain [Source:HGNC Symbol;Acc:HGNC:2578]	overlap_up	10.5808	21.6336	1.97973	7.70792	7.5885	16.3845	28.8306	2.66503	10.039	4.55411	3.66594	158.243	226.374	19.8721	407.914	150.122	52.2117	302.237	184.422	184.119	313.298	13.5294	5.23101	192.505	207.258	100.688	-0.936104	0.169183	3.461	4.63582e-10	3.53081	5.41315e-11
VAV1	ENSG00000141968	vav guanine nucleotide exchange factor 1 [Source:HGNC Symbol;Acc:HGNC:12657]	overlap_up	2.11617	0	0	0.40568	3.0354	0	6.65322	2.66503	2.50974	1.51804	0.733188	22.0017	28.5269	6.62403	78.7771	8.70273	58.4771	82.4282	77.4252	66.2439	61.6324	1.74435	1.8565	28.9265	69.2413	24.3084	0.48392	0.933695	3.45468	1.42998e-06	4.49973	2.69347e-11
CPE	ENSG00000109472	carboxypeptidase E [Source:HGNC Symbol;Acc:HGNC:2303]	overlap_up	4.23233	2.78146	3.95946	1.21704	0.75885	1.40439	2.77217	14.2135	23.8425	42.505	32.9935	2.53866	50.6122	8.83204	160.792	2.17568	48.0348	54.9521	9.14047	8.76757	47.2515	2.44653	28.3886	44.99	33.6293	24.9417	2.85889	0.00112342	3.45248	2.35418e-06	3.0038	3.12797e-05
NCKAP1L	ENSG00000123338	NCK associated protein 1 like [Source:HGNC Symbol;Acc:HGNC:4862]	overlap_up	4.23233	0	1.97973	0	3.79425	2.34065	14.9697	1.77669	5.01948	3.03607	2.93275	54.158	67.1761	6.62403	161.871	34.8109	31.327	178.594	57.5312	68.1922	101.693	3.90239	3.19125	64.928	87.4677	38.1933	0.110278	0.889716	3.43754	1.25247e-06	3.72708	3.33343e-08
HCLS1	ENSG00000180353	hematopoietic cell-specific Lyn substrate 1 [Source:HGNC Symbol;Acc:HGNC:4844]	overlap_up	13.4024	7.41722	3.56352	6.49088	9.86505	5.14943	18.8508	7.10675	1.25487	3.03607	9.53144	56.6967	63.4953	37.5362	271.943	161	125.308	233.547	148.936	138.333	227.013	9.24847	5.23228	118.134	174.627	73.7846	-0.450105	0.486996	3.42897	1.27492e-12	3.92529	2.53101e-17
HCK	ENSG00000101336	HCK proto-oncogene, Src family tyrosine kinase [Source:HGNC Symbol;Acc:HGNC:4840]	overlap_up	0.705388	2.47241	2.77162	4.0568	2.27655	4.21317	3.32661	0.888344	2.50974	3.03607	0.733188	41.4647	33.128	2.20801	98.2016	30.4595	14.6193	54.9521	94.6308	130.539	128.401	2.83179	1.79184	41.0924	84.6285	31.2188	-0.22796	0.595202	3.4224	1.20911e-08	4.37414	1.44988e-14
MTATP6P15	ENSG00000254931	MT-ATP6 pseudogene 15 [Source:HGNC Symbol;Acc:HGNC:52060]	overlap_up	0	0	0.791893	0.81136	0	0.936259	0.554435	0	2.50974	1.51804	0.733188	5.07732	2.76066	11.0401	8.63311	36.9866	6.26541	41.2141	10.7535	1.94835	0	0.441992	1.19024	12.8995	12.0363	6.31114	1.03621		3.40738	0.000139954	2.82601	0.000897757
TMC8	ENSG00000167895	transmembrane channel like 8 [Source:HGNC Symbol;Acc:HGNC:20474]	overlap_up	7.75927	0	1.97973	4.46248	5.31195	2.80878	4.43548	6.21841	6.27434	1.51804	2.93275	36.3874	32.2077	13.2481	145.684	39.1623	10.4423	68.6902	17.2056	22.406	27.7346	3.82253	4.23589	53.3378	29.2957	21.7557	0.339881	0.89626	3.39156	5.75243e-08	2.39093	0.000182716
C1QB	ENSG00000173369	complement C1q B chain [Source:HGNC Symbol;Acc:HGNC:1242]	overlap_up	30.3317	0	0.791893	2.83976	3.79425	14.0439	63.76	0.888344	6.27434	6.07214	4.39913	108.316	634.032	83.9044	677.699	387.271	628.629	1112.78	924.801	240.621	177.707	16.5088	4.40849	378.245	616.908	243.284	-0.430922	0.268308	3.38919	6.76578e-05	3.94427	1.02026e-06
ACE	ENSG00000159640	angiotensin I converting enzyme [Source:HGNC Symbol;Acc:HGNC:2707]	overlap_up	0	3.70861	0.395946	0.40568	1.5177	0	2.77217	0	0	0	0.733188	8.46219	18.4044	0	64.7483	43.5136	4.17694	82.4282	34.9489	14.6126	10.2721	1.25716	0.183297	27.0257	29.2877	13.8619	-0.306066		3.38724	5.20753e-05	3.26034	4.56719e-05
EVI2B	ENSG00000185862	ecotropic viral integration site 2B [Source:HGNC Symbol;Acc:HGNC:3500]	overlap_up	1.41078	0	2.77162	0	2.27655	1.87252	12.1976	0.888344	10.039	1.51804	0.733188	40.6185	44.1706	13.2481	114.389	91.3786	29.2386	164.856	227.974	75.0114	121.21	2.93272	3.29463	60.7609	123.658	45.5144	0.49345	0.952859	3.38664	2.75213e-05	4.20746	3.6445e-08
PRF1	ENSG00000180644	perforin 1 [Source:HGNC Symbol;Acc:HGNC:9360]	overlap_up	0	0	0	0	0	0	0	0	6.27434	1.51804	0.733188	4.2311	6.44155	0	36.6907	4.35136	0	0	0	5.84505	12.3265	0	2.13139	10.3429	3.6343	3.73389	1.93215		3.38506	0.000220886	2.51441	0.00314698
CD300LF	ENSG00000186074	CD300 molecule like family member f [Source:HGNC Symbol;Acc:HGNC:29883]	overlap_up	0	0	0	0	0.75885	0.46813	0	0	1.25487	0	0	0	6.44155	0	16.1871	32.6352	0	41.2141	2.68837	6.81922	19.5169	0.175283	0.313717	11.0528	14.0477	6.09449	0.870722		3.38016	0.000252999	3.36783	0.000106318
C16orf54	ENSG00000185905	chromosome 16 open reading frame 54 [Source:HGNC Symbol;Acc:HGNC:26649]	overlap_up	0.705388	0	0	0.40568	0	0	2.77217	0	0	3.03607	0	6.76975	12.8831	2.20801	79.8562	0	0	13.738	16.1302	10.7159	22.5985	0.554749	0.759018	20.3434	12.6365	8.18186	0.655036		3.36586	0.000407907	2.81951	0.00200308
UBE3AP2	ENSG00000228941	ubiquitin protein ligase E3A pseudogene 2 [Source:HGNC Symbol;Acc:HGNC:12498]	overlap_up	0	0	0	0.81136	0	0	0	0	8.78408	4.55411	0.733188	0	5.52133	0	8.63311	50.0407	0	27.4761	7.52745	2.92252	12.3265	0.115909	3.51784	12.839	10.0505	6.15859	2.12949		3.36473	0.000245342	2.89089	0.000721868
ITK	ENSG00000113263	IL2 inducible T cell kinase [Source:HGNC Symbol;Acc:HGNC:6171]	overlap_up	0	0.309051	0	0	0	0	0	0	1.25487	0	0.733188	2.53866	4.60111	8.83204	22.6619	0	0	0	0	4.87087	3.08162	0.0441501	0.497014	7.72674	1.5905	2.32778	1.16948		3.36233	0.00095811	2.0563	0.0326415
NTM	ENSG00000182667	neurotrimin [Source:HGNC Symbol;Acc:HGNC:17941]	overlap_up	0	0	1.97973	0.40568	0	0.46813	2.21774	0	8.78408	1.51804	2.19956	34.695	80.9795	0	90.6476	0	0	13.738	44.0893	23.3802	28.7618	0.724469	3.12542	41.2644	21.9939	15.8983	1.18885	0.418696	3.35399	0.000345625	2.72814	0.00211837
PXDN	ENSG00000130508	peroxidasin [Source:HGNC Symbol;Acc:HGNC:14966]	overlap_up	0.705388	0	1.58379	3.65112	3.79425	0	12.752	21.3203	7.52921	6.07214	2.19956	49.0807	59.8144	46.3682	114.389	28.2839	106.512	631.95	427.451	139.307	276.318	3.21236	9.2803	59.5872	316.308	92.3372	1.37383	0.283287	3.35285	1.08589e-05	5.33728	6.65463e-14
TNFSF14	ENSG00000125735	TNF superfamily member 14 [Source:HGNC Symbol;Acc:HGNC:11930]	overlap_up	0.705388	0	0	0	0	0	1.6633	2.66503	1.25487	0	0	10.1546	16.564	0	21.5828	0	4.17694	96.1663	93.5554	22.406	35.9522	0.338385	0.979975	9.66027	50.4514	14.6118	1.2777		3.34161	0.000152617	5.1612	1.44005e-09
LIFR	ENSG00000113594	LIF receptor subunit alpha [Source:HGNC Symbol;Acc:HGNC:6597]	overlap_up	0	0	0.791893	0	0	0	0	0.888344	0	3.03607	1.46638	6.76975	0	22.0801	22.6619	0	0	41.2141	1.07535	1.94835	4.10882	0.113128	1.3477	10.3024	9.66933	5.04957	1.51965		3.33718	0.000576237	2.46828	0.00266653
CD300C	ENSG00000167850	CD300c molecule [Source:HGNC Symbol;Acc:HGNC:19320]	overlap_up	0	0	0	0	0	0	0	0	0	0	0	0.846219	11.9629	0	14.0288	8.70273	0	0	7.52745	13.6384	16.4353	0	0	7.10812	7.52024	3.48294	0		3.33647	0.000462157	3.49357	0.000174206
SNX20	ENSG00000167208	sorting nexin 20 [Source:HGNC Symbol;Acc:HGNC:30390]	overlap_up	0	0.309051	0	0	0.75885	0	3.32661	0.888344	0	3.03607	0.733188	5.92353	9.20221	17.6641	49.6404	0	0	27.4761	5.37675	8.76757	14.3809	0.627787	1.1644	16.486	11.2003	7.02303	0.820764		3.33146	0.000265364	2.65515	0.00262313
LIX1-AS1	ENSG00000251513	LIX1 and RIOK2 antisense RNA 1 [Source:HGNC Symbol;Acc:HGNC:52976]	overlap_up	0	0	0	0	0	0.46813	0	1.77669	0	4.55411	2.93275	1.69244	0	4.41602	9.71224	10.8784	8.35387	13.738	24.733	4.87087	5.13603	0.0668757	2.31589	5.33982	11.3664	4.44108	2.48887		3.33138	0.000136256	4.2256	6.50761e-07
CCDC69	ENSG00000198624	coiled-coil domain containing 69 [Source:HGNC Symbol;Acc:HGNC:24487]	overlap_up	2.82155	0	3.56352	2.0284	3.79425	0	8.31652	11.5485	2.50974	7.59018	4.39913	8.46219	28.5269	15.4561	125.18	39.1623	54.3002	27.4761	24.1954	51.6313	65.7412	2.93203	6.51188	43.3575	44.6688	23.1763	1.09704	0.360966	3.32771	1.42321e-06	3.37762	3.99687e-07
JAKMIP2	ENSG00000176049	janus kinase and microtubule interacting protein 2 [Source:HGNC Symbol;Acc:HGNC:29067]	overlap_up	0	0	0	0	0	0	0	0	0	1.51804	0	5.07732	0.920221	0	7.55397	13.0541	0	13.738	2.68837	9.74175	11.2993	0	0.379509	5.32112	7.49348	3.12338	1.28425		3.32374	0.000441971	3.53761	9.26265e-05
LAPTM5	ENSG00000162511	lysosomal protein transmembrane 5 [Source:HGNC Symbol;Acc:HGNC:29612]	overlap_up	41.6179	28.1236	8.71082	23.9351	23.5244	31.3647	114.214	11.5485	28.862	27.3246	16.8633	320.717	443.547	123.649	993.886	626.596	317.447	1785.94	1340.42	647.826	922.431	38.7843	21.1496	501.679	1002.81	375.169	-0.572157	0.399996	3.32043	7.06671e-09	4.211	7.57202e-15
CCND2	ENSG00000118971	cyclin D2 [Source:HGNC Symbol;Acc:HGNC:1583]	overlap_up	3.52694	0	0	8.92496	3.0354	2.34065	13.3064	9.77179	31.3717	12.1443	13.1974	36.3874	31.2875	11.0401	216.907	47.865	73.0964	27.4761	91.9424	149.049	66.7684	4.44777	16.6213	68.6974	81.6664	40.4494	1.63765	0.110352	3.31154	3.4056e-06	3.54548	2.00331e-07
CD163	ENSG00000177575	CD163 molecule [Source:HGNC Symbol;Acc:HGNC:1631]	overlap_up	5.64311	0	6.73109	4.0568	4.5531	7.9582	14.4153	7.9951	0	4.55411	0.733188	30.4639	68.0964	66.2403	173.741	217.568	338.332	1154	673.707	98.3916	61.6324	6.19394	3.3206	111.222	465.211	139.943	-0.0870417	0.625374	3.31121	2.11334e-05	5.01271	5.69126e-12
DOCK2	ENSG00000134516	dedicator of cytokinesis 2 [Source:HGNC Symbol;Acc:HGNC:2988]	overlap_up	5.64311	0	0	2.83976	2.27655	1.40439	6.09878	0	0	1.51804	2.19956	15.2319	33.128	13.2481	90.6476	32.6352	22.9732	27.4761	54.8428	19.4835	35.9522	2.60894	0.9294	36.9782	32.1456	17.5047	-0.471411	0.454495	3.30157	2.16315e-06	3.12632	4.35481e-06
CSF2RB	ENSG00000100368	colony stimulating factor 2 receptor subunit beta [Source:HGNC Symbol;Acc:HGNC:2436]	overlap_up	2.82155	0	0	0.81136	0.75885	0.46813	3.88104	0.888344	6.27434	1.51804	3.66594	27.9252	15.6438	2.20801	66.9066	4.35136	0	54.9521	64.521	70.1406	70.8772	1.24871	3.08667	23.407	52.0982	18.9816	1.18091	0.432533	3.30006	4.3695e-05	4.21787	3.46784e-08
GK-IT1	ENSG00000229331	GK intronic transcript 1 [Source:HGNC Symbol;Acc:HGNC:41339]	overlap_up	0	0	0	0	0	0	0.554435	0	1.25487	0	0	3.38488	1.84044	0	12.9497	10.8784	0	13.738	16.1302	17.5351	58.5507	0.079205	0.313717	5.81068	21.1908	6.51509	1.1643		3.29504	0.000211384	4.80784	4.82738e-08
LAG3	ENSG00000089692	lymphocyte activating 3 [Source:HGNC Symbol;Acc:HGNC:6476]	overlap_up	0.705388	0	0	0	0.75885	0	1.6633	2.66503	2.50974	1.51804	0	12.6933	21.1651	0	41.0072	0	0	0	4.83907	18.5093	5.13603	0.446792	1.6732	14.9731	5.69688	5.38907	1.22883		3.29232	0.000561741	2.38922	0.0101575
SIGLEC9	ENSG00000129450	sialic acid binding Ig like lectin 9 [Source:HGNC Symbol;Acc:HGNC:10878]	overlap_up	0	0	0	0	0	0	1.6633	1.77669	0	0	0	5.07732	1.84044	2.20801	12.9497	10.8784	2.08847	54.9521	25.2707	23.3802	28.7618	0.237615	0.444172	6.59077	26.8907	8.13558	1.05114		3.27439	0.000211714	4.84029	1.33741e-08
PARVG	ENSG00000138964	parvin gamma [Source:HGNC Symbol;Acc:HGNC:14654]	overlap_up	3.52694	2.47241	1.58379	2.0284	0	0	8.87096	1.77669	2.50974	1.51804	0	11.0009	43.2504	0	69.0648	84.8516	18.7962	41.2141	52.1545	24.3544	95.5302	2.64036	1.45112	41.6335	46.4099	22.1192	-0.172915	0.62855	3.25435	1.65817e-05	3.38832	3.24852e-06
DOK2	ENSG00000147443	docking protein 2 [Source:HGNC Symbol;Acc:HGNC:2991]	overlap_up	2.82155	0	0	6.89656	0	0.46813	3.32661	1.77669	2.50974	1.51804	0	11.8471	37.7291	6.62403	151.079	15.2298	35.504	178.594	22.5823	37.9928	72.9316	1.93041	1.45112	44.5019	69.521	28.0682	0.300056	0.863871	3.24987	0.00023004	3.66433	1.16914e-05
FOLR2	ENSG00000165457	folate receptor beta [Source:HGNC Symbol;Acc:HGNC:3793]	overlap_up	0	0	0	0	0	5.61756	0	0	0	0	0	21.1555	32.2077	4.41602	92.8059	30.4595	156.635	151.118	70.4354	39.9412	59.578	0.802508	0	36.2089	95.5416	31.6367	0.382678	0.486782	3.24822	0.000386767	4.25312	1.7491e-06
VCAN	ENSG00000038427	versican [Source:HGNC Symbol;Acc:HGNC:2464]	overlap_up	6.3485	0	0.791893	1.62272	0.75885	0	4.98991	2.66503	10.039	3.03607	0	44.0034	62.575	4.41602	258.993	0	85.6272	535.783	367.77	130.539	488.95	2.07312	3.93501	73.9975	321.734	95.6623	0.958161	0.713305	3.24404	0.000181173	4.8268	1.09903e-08
TEX41	ENSG00000226674	testis expressed 41 [Source:HGNC Symbol;Acc:HGNC:48667]	overlap_up	0	0	0.395946	0	0.75885	0	0	0.888344	2.50974	1.51804	1.46638	8.46219	4.60111	0	10.7914	6.52705	10.4423	0	0.537675	2.92252	0	0.164971	1.59562	6.07634	2.78051	2.46769	1.8246		3.23707	0.000538526	2.41337	0.00696097
GBP4	ENSG00000162654	guanylate binding protein 4 [Source:HGNC Symbol;Acc:HGNC:20480]	overlap_up	0	0	0	0	0.75885	0	6.65322	1.77669	2.50974	3.03607	0.733188	10.1546	50.6122	4.41602	47.4821	6.52705	29.2386	27.4761	0.537675	38.967	15.4081	1.05887	2.01392	23.8384	22.3255	11.728	0.861261		3.22718	0.000282788	3.08582	0.000304135
SLC1A3	ENSG00000079215	solute carrier family 1 member 3 [Source:HGNC Symbol;Acc:HGNC:10941]	overlap_up	3.52694	0.618102	5.93919	2.83976	3.79425	2.34065	3.88104	4.44172	5.01948	0	3.66594	27.9252	41.4099	8.83204	29.1367	82.6759	20.8847	54.9521	25.2707	16.561	20.5441	3.27713	3.28178	37.996	27.6425	17.3457	0.232503	0.952259	3.22245	2.92396e-09	2.60059	2.45966e-06
ATP2A3	ENSG00000074370	ATPase sarcoplasmic/endoplasmic reticulum Ca2+ transporting 3 [Source:HGNC Symbol;Acc:HGNC:813]	overlap_up	2.82155	7.10817	3.16757	1.21704	3.0354	6.08569	6.65322	11.5485	17.5682	10.6263	5.13232	18.6168	30.3673	6.62403	186.691	28.2839	25.0616	151.118	56.9935	74.0373	109.911	4.29838	11.2188	54.1166	83.4244	36.3176	1.25956	0.197994	3.21986	2.09085e-07	3.69266	4.00667e-10
ZNF674-AS1	ENSG00000230844	ZNF674 antisense RNA 1 (head to head) [Source:HGNC Symbol;Acc:HGNC:44266]	overlap_up	3.52694	0	3.95946	2.43408	1.5177	4.6813	2.21774	23.9853	7.52921	10.6263	11.731	14.3857	12.8831	66.2403	16.1871	69.6218	0	13.738	20.4316	11.6901	26.7074	2.6196	13.4679	35.8636	14.5134	15.4331	2.03389	0.0201775	3.21663	1.53805e-06	2.16179	0.00215315
PMEPA1	ENSG00000124225	prostate transmembrane protein, androgen induced 1 [Source:HGNC Symbol;Acc:HGNC:14107]	overlap_up	11.2862	15.7616	5.54325	14.6045	3.0354	6.08569	41.0282	17.7669	38.9009	16.6984	5.13232	138.78	335.881	22.0801	288.13	60.9191	56.3886	206.071	330.132	218.215	176.679	13.9064	19.6246	169.158	197.497	95.6723	0.540888	0.698601	3.21496	6.89257e-08	3.40524	2.73035e-09
TRPV2	ENSG00000187688	transient receptor potential cation channel subfamily V member 2 [Source:HGNC Symbol;Acc:HGNC:18082]	overlap_up	6.3485	0	0	0.81136	3.0354	3.27691	3.88104	0.888344	1.25487	3.03607	0	39.7723	23.9257	6.62403	63.6692	26.1082	14.6193	13.738	29.5721	37.0186	25.6802	2.47903	1.29482	32.0199	24.1256	14.441	-0.305966		3.21004	4.20393e-06	2.88847	2.8839e-05
CD84	ENSG00000066294	CD84 molecule [Source:HGNC Symbol;Acc:HGNC:1704]	overlap_up	2.11617	3.09051	0	0	1.5177	7.9582	5.54435	0.888344	0	3.03607	1.46638	25.3866	34.9684	15.4561	128.417	6.52705	8.35387	27.4761	44.0893	18.5093	25.6802	2.88956	1.3477	42.1511	24.8217	17.1658	-0.374054	0.533767	3.20871	1.82536e-05	2.53542	0.000696671
GNLY	ENSG00000115523	granulysin [Source:HGNC Symbol;Acc:HGNC:4414]	overlap_up	3.52694	0	0	1.21704	0	0.46813	8.87096	0.888344	2.50974	0	0	7.61597	53.3728	17.6641	105.756	19.5811	0	0	44.0893	9.74175	17.4625	2.01187	0.849521	40.7979	14.2587	13.9412	-0.136077		3.2029	0.00039922	2.13294	0.0194806
SAMSN1	ENSG00000155307	SAM domain, SH3 domain and nuclear localization signals 1 [Source:HGNC Symbol;Acc:HGNC:10528]	overlap_up	2.11617	0	0.791893	0	1.5177	0	3.32661	0	0	0	0.733188	8.46219	7.36177	17.6641	49.6404	2.17568	8.35387	68.6902	34.9489	72.0889	89.3669	1.10748	0.183297	17.0608	54.6898	17.4875	-0.147944	0.479528	3.2016	4.88812e-05	4.59028	5.31465e-10
CHD5	ENSG00000116254	chromodomain helicase DNA binding protein 5 [Source:HGNC Symbol;Acc:HGNC:16816]	overlap_up	0.705388	0	0	0.40568	1.5177	1.40439	0	2.66503	0	6.07214	0.733188	5.92353	29.4471	22.0801	8.63311	47.865	58.4771	467.093	2.1507	6.81922	9.24486	0.576165	2.36759	22.7898	108.757	31.9637	1.34307	0.362096	3.19672	0.000247983	4.79861	1.96724e-08
IL10RA	ENSG00000110324	interleukin 10 receptor subunit alpha [Source:HGNC Symbol;Acc:HGNC:5964]	overlap_up	4.23233	0	2.37568	9.73632	4.5531	1.40439	10.5343	0	5.01948	0	2.19956	48.2345	47.8515	2.20801	174.82	52.2164	14.6193	41.2141	60.7573	26.3027	57.5235	4.69087	1.80476	65.0661	40.0834	26.943	-0.595194	0.402587	3.18381	1.2768e-05	2.57552	0.00037751
RHOH	ENSG00000168421	ras homolog family member H [Source:HGNC Symbol;Acc:HGNC:686]	overlap_up	0	0	0	0	0.75885	1.40439	3.32661	0	0	0	0	5.92353	10.1224	6.62403	56.1152	0	8.35387	27.4761	31.7228	22.406	33.8978	0.784264	0	15.757	24.7713	9.91103	-0.129915		3.17557	0.000365044	3.65096	1.74159e-05
TNFRSF9	ENSG00000049249	TNF receptor superfamily member 9 [Source:HGNC Symbol;Acc:HGNC:11924]	overlap_up	0	0	0	0	0.75885	0	0	0	3.76461	0	1.46638	14.3857	9.20221	0	12.9497	0	0	0	20.4316	7.7934	10.2721	0.108407	1.30775	7.30752	7.69942	3.85831	1.63129		3.16391	0.000430149	3.2993	0.000162547
SNX10	ENSG00000086300	sorting nexin 10 [Source:HGNC Symbol;Acc:HGNC:14974]	overlap_up	1.41078	1.85431	1.58379	2.43408	1.5177	0	7.76209	0.888344	0	0	0	12.6933	22.0853	6.62403	67.9857	45.6893	8.35387	96.1663	17.2056	29.2252	32.8706	2.3661	0.222086	31.0155	36.7643	16.9691	-0.994096	0.134781	3.1636	5.87414e-06	3.14006	2.92048e-06
SAMHD1	ENSG00000101347	SAM and HD domain containing deoxynucleoside triphosphate triphosphohydrolase 1 [Source:HGNC Symbol;Acc:HGNC:15925]	overlap_up	18.3401	8.96248	3.16757	15.4158	6.82965	6.55382	19.9597	21.3203	30.1169	10.6263	12.4642	82.0833	128.831	41.9522	290.288	52.2164	114.866	82.4282	91.4047	149.049	256.802	11.3184	18.6319	119.074	138.91	68.7465	0.73762	0.421126	3.15932	1.6133e-10	3.3782	1.62013e-12
TYROBP	ENSG00000011600	transmembrane immune signaling adaptor TYROBP [Source:HGNC Symbol;Acc:HGNC:12449]	overlap_up	19.0455	25.6512	12.2743	6.89656	10.6239	45.4086	83.7197	7.10675	18.823	15.1804	4.39913	208.17	302.753	99.3605	648.562	308.947	334.155	576.998	688.224	555.28	900.86	29.0885	11.3773	313.558	611.103	232.021	-1.04718	0.0988135	3.15654	5.86066e-10	4.03962	8.25685e-17
RAC2	ENSG00000128340	Rac family small GTPase 2 [Source:HGNC Symbol;Acc:HGNC:9802]	overlap_up	4.93772	0	1.18784	1.62272	2.27655	1.87252	9.42539	0	0	6.07214	0	26.2328	37.7291	4.41602	176.979	17.4055	35.504	96.1663	100.008	110.082	82.1765	3.04611	1.51804	52.5524	84.7872	34.0044	-0.0992495	0.572613	3.14584	0.000188141	3.68005	4.05673e-06
GSN-AS1	ENSG00000235865	GSN antisense RNA 1 [Source:HGNC Symbol;Acc:HGNC:23372]	overlap_up	0	0	0.791893	0.40568	0.75885	0	0.554435	2.66503	15.0584	1.51804	4.39913	5.07732	5.52133	2.20801	12.9497	13.0541	0	0	4.3014	0.974175	13.3537	0.358694	5.91016	7.76208	3.72585	3.98053	2.76522		3.11321	0.000501908	2.51707	0.0046153
TRPM2	ENSG00000142185	transient receptor potential cation channel subfamily M member 2 [Source:HGNC Symbol;Acc:HGNC:12339]	overlap_up	0	0	3.95946	1.62272	1.5177	0.46813	8.31652	1.77669	5.01948	1.51804	4.39913	19.463	39.5695	2.20801	51.7986	43.5136	18.7962	0	81.1889	47.7346	29.789	2.26922	3.17833	31.3106	35.5017	17.2695	0.612789	0.790696	3.10633	3.74051e-05	3.34033	4.23588e-06
KLHL6	ENSG00000172578	kelch like family member 6 [Source:HGNC Symbol;Acc:HGNC:18653]	overlap_up	2.11617	0.309051	0.791893	1.62272	0	0	1.6633	1.77669	0	1.51804	0.733188	4.2311	9.20221	6.62403	30.2159	23.9325	0	0	4.83907	1.94835	18.4897	0.929019	1.00698	14.8411	5.05543	5.23876	0.413106		3.10595	0.000224546	2.04946	0.0196556
SCML4	ENSG00000146285	Scm polycomb group protein like 4 [Source:HGNC Symbol;Acc:HGNC:21397]	overlap_up	0.705388	0	0	0	0	0	0	0	0	0	0	3.38488	8.28199	0	21.5828	0	6.26541	0	4.3014	4.87087	1.02721	0.10077	0	6.64993	3.29298	2.40095	0.588378		3.08394	0.00175216	2.47066	0.00720143
SCIMP	ENSG00000161929	SLP adaptor and CSK interacting membrane protein [Source:HGNC Symbol;Acc:HGNC:33504]	overlap_up	4.93772	0	0	1.21704	0.75885	0.936259	1.6633	11.5485	3.76461	4.55411	4.39913	5.92353	11.9629	11.0401	73.3814	0	14.6193	68.6902	18.2809	3.8967	21.5713	1.35902	6.06658	20.4616	25.4117	12.5308	1.72715		3.08283	0.000152544	3.0942	7.00277e-05
VSIG4	ENSG00000155659	V-set and immunoglobulin domain containing 4 [Source:HGNC Symbol;Acc:HGNC:17032]	overlap_up	11.2862	16.6888	4.35541	2.83976	2.27655	0.936259	27.1673	1.77669	10.039	0	0.733188	39.7723	89.2614	37.5362	182.374	319.825	192.139	741.854	474.229	77.934	163.326	9.36432	3.13721	133.754	329.896	114.112	-0.578152	0.305905	3.07673	8.5777e-05	4.13993	1.58415e-08
MEG3	ENSG00000214548	maternally expressed 3 [Source:HGNC Symbol;Acc:HGNC:14575]	overlap_up	0	0	2.37568	3.65112	1.5177	0	0.554435	0	0	0	0.733188	1.69244	48.7717	11.0401	46.4029	0	8.35387	13.738	12.3665	33.1219	82.1765	1.15699	0.183297	21.5814	29.9514	12.6903	-0.158203		3.07474	0.000576237	3.45892	5.04282e-05
RENBP	ENSG00000102032	renin binding protein [Source:HGNC Symbol;Acc:HGNC:9959]	overlap_up	0.705388	0	1.18784	3.65112	0	4.6813	0.554435	5.33007	5.01948	0	2.93275	7.61597	22.0853	13.2481	51.7986	19.5811	0	82.4282	90.3294	23.3802	42.1155	1.54001	3.32057	22.8658	47.6506	17.9355	1.02271	0.512462	3.07348	9.09112e-05	3.89111	1.27543e-07
ZC3H12D	ENSG00000178199	zinc finger CCCH-type containing 12D [Source:HGNC Symbol;Acc:HGNC:21175]	overlap_up	1.41078	0	0	0.40568	0	0.46813	2.77217	0.888344	0	0	0	8.46219	9.20221	2.20801	28.0576	8.70273	2.08847	0	8.6028	5.84505	6.16324	0.722394	0.222086	11.3265	4.53991	4.06083	-0.0386735		3.06652	0.000519152	2.18404	0.0149537
COL5A1	ENSG00000130635	collagen type V alpha 1 chain [Source:HGNC Symbol;Acc:HGNC:2209]	overlap_up	46.5556	21.9426	10.2946	36.9169	37.1837	67.8788	109.224	60.4074	116.703	72.8657	30.0607	318.178	992.918	108.193	1017.63	237.149	223.466	906.71	1899.61	208.473	467.379	47.1423	70.0092	534.813	741.127	332.844	0.61213	0.669113	3.04451	3.52972e-06	3.44975	2.91014e-08
COL3A1	ENSG00000168542	collagen type III alpha 1 chain [Source:HGNC Symbol;Acc:HGNC:2201]	overlap_up	103.692	40.1766	18.6095	43.0021	40.2191	47.7492	124.748	41.7522	62.7434	47.0591	30.7939	590.661	1080.34	33.1202	2209	36.9866	407.251	1415.02	3558.87	441.301	498.195	59.7423	45.5872	790.021	1264.13	517.68	-0.0263232	0.829644	3.04125	6.59572e-05	3.60313	5.24503e-07
MIR3142HG	ENSG00000253522	MIR3142 host gene [Source:HGNC Symbol;Acc:HGNC:51944]	overlap_up	0.705388	0	0.395946	0	0	0	0	0	0	1.51804	0	2.53866	3.68088	0	6.47483	30.4595	0	0	9.14047	0	2.05441	0.157334	0.379509	8.63078	2.23898	2.71277	0.769849		3.03803	0.00226188	2.01563	0.0304921
NCF4	ENSG00000100365	neutrophil cytosolic factor 4 [Source:HGNC Symbol;Acc:HGNC:7662]	overlap_up	8.46466	0	5.1473	4.46248	6.82965	8.89446	9.42539	9.77179	2.50974	1.51804	6.59869	39.7723	63.4953	39.7442	144.605	19.5811	73.0964	68.6902	81.1889	69.1664	127.374	6.17485	5.09956	61.4395	83.9031	37.635	0.0127144	0.905177	3.03608	5.49462e-08	3.44122	1.24084e-10
TYMP	ENSG00000025708	thymidine phosphorylase [Source:HGNC Symbol;Acc:HGNC:3148]	overlap_up	71.2442	14.5254	17.4216	14.6045	15.177	46.3448	126.966	78.1743	131.761	66.7936	57.9219	260.636	488.637	156.769	1010.07	337.231	1088.09	838.02	1245.79	1915.23	1580.87	43.7547	83.6627	450.669	1333.6	455.347	0.931579	0.340594	3.03389	1.45975e-07	4.43903	1.74448e-16
CCL22	ENSG00000102962	C-C motif chemokine ligand 22 [Source:HGNC Symbol;Acc:HGNC:10621]	overlap_up	0.705388	0	0	0	0	0	1.10887	1.77669	0	0	1.46638	0.846219	1.84044	0	189.928	6.52705	0	68.6902	25.8084	75.9856	44.1699	0.25918	0.810766	39.8284	42.9308	19.9454	0.842149	0.588338	3.03319	0.000220886	3.07169	9.40345e-05
CYP1B1	ENSG00000138061	cytochrome P450 family 1 subfamily B member 1 [Source:HGNC Symbol;Acc:HGNC:2597]	overlap_up	1.41078	0	0.395946	3.65112	0.75885	0	0.554435	0	16.3133	0	0.733188	21.1555	16.564	4.41602	57.1943	0	2.08847	13.738	36.0242	20.4577	21.5713	0.967304	4.26162	19.866	18.7759	10.3346	1.46998		3.03102	0.000792502	2.97077	0.000641888
PTPRC	ENSG00000081237	protein tyrosine phosphatase receptor type C [Source:HGNC Symbol;Acc:HGNC:9666]	overlap_up	11.9916	0	2.77162	5.27384	8.34735	2.34065	22.7318	2.66503	5.01948	1.51804	0	59.2353	92.9423	19.8721	355.036	17.4055	52.2117	27.4761	92.4801	134.436	107.857	7.6367	2.30064	108.898	82.8921	48.6482	-0.654978	0.304259	3.0232	0.000254584	2.71883	0.000696671
ARHGAP15	ENSG00000075884	Rho GTPase activating protein 15 [Source:HGNC Symbol;Acc:HGNC:21030]	overlap_up	0	0	0.395946	0	0.75885	0	0	0	0	0	0	1.69244	8.28199	0	5.39569	13.0541	0	27.4761	2.68837	6.81922	2.05441	0.164971	0	5.68484	7.80762	3.26748	0.473121		3.01977	0.00200281	2.7123	0.00205053
COL4A2	ENSG00000134871	collagen type IV alpha 2 chain [Source:HGNC Symbol;Acc:HGNC:2203]	overlap_up	4.23233	2.78146	1.58379	0	0	3.27691	11.6431	0	0	3.03607	4.39913	20.3093	37.7291	64.0323	183.453	2.17568	4.17694	41.2141	125.816	60.3988	38.0066	3.35966	1.8588	61.54	53.9225	28.965	0.021087	0.738899	3.01881	0.000890599	2.87534	0.000963951
MIR3945HG	ENSG00000251230	MIR3945 host gene [Source:HGNC Symbol;Acc:HGNC:52002]	overlap_up	0	0	0.395946	0	0	0	1.10887	0	0	0	0	0.846219	1.84044	0	26.9785	0	22.9732	41.2141	32.2605	46.7604	131.482	0.214974	0	5.93302	54.9381	14.5648	0.605601		3.01772	0.000937036	5.57456	4.8523e-10
GFRAL	ENSG00000187871	GDNF family receptor alpha like [Source:HGNC Symbol;Acc:HGNC:32789]	overlap_up	0	0	0	0	0	0	0.554435	0.888344	2.50974	6.07214	5.13232	3.38488	0	2.20801	5.39569	17.4055	0	0	13.9795	0.974175	4.10882	0.079205	3.65064	5.67881	3.81251	2.9816	2.5785		3.01552	0.000841316	2.87369	0.00106603
MEFV	ENSG00000103313	MEFV innate immuity regulator, pyrin [Source:HGNC Symbol;Acc:HGNC:6998]	overlap_up	0	0	0.395946	0.40568	0	0	1.10887	0.888344	2.50974	0	0	0	0.920221	11.0401	8.63311	17.4055	0	27.4761	12.9042	18.5093	16.4353	0.272928	0.849521	7.59977	15.065	5.64916	1.12987		3.01473	0.00133779	3.73405	3.26908e-05
TMEM158	ENSG00000249992	transmembrane protein 158 [Source:HGNC Symbol;Acc:HGNC:30293]	overlap_up	0.705388	0	2.37568	2.0284	0.75885	2.34065	0.554435	0.888344	1.25487	1.51804	2.19956	7.61597	16.564	13.2481	26.9785	8.70273	12.5308	164.856	186.573	59.4246	46.2243	1.25191	1.4652	14.6218	93.9219	26.5401	0.529409	0.909959	3.0139	7.52138e-06	5.35623	2.0597e-18
ADA2	ENSG00000093072	adenosine deaminase 2 [Source:HGNC Symbol;Acc:HGNC:1839]	overlap_up	21.867	0	7.91893	8.51928	4.5531	9.36259	29.9395	16.8785	16.3133	4.55411	13.9306	65.1589	156.438	33.1202	373.382	113.135	22.9732	261.023	53.2298	41.8895	112.993	11.7372	12.9191	148.247	98.4216	65.1037	0.301926	0.936526	3.01044	7.16076e-05	2.44624	0.000996981
FCMR	ENSG00000162894	Fc mu receptor [Source:HGNC Symbol;Acc:HGNC:14315]	overlap_up	0	0	0	0	0	0	1.6633	0	0	0	0	4.2311	3.68088	15.4561	21.5828	0	0	0	6.4521	4.87087	8.21765	0.237615	0	8.99016	3.90812	3.15023	0.335137		3.00579	0.00298041	2.32794	0.0153851
JAK3	ENSG00000105639	Janus kinase 3 [Source:HGNC Symbol;Acc:HGNC:6193]	overlap_up	7.75927	0.309051	7.12703	5.67952	5.31195	2.34065	18.2964	10.6601	18.823	6.07214	10.2646	60.9278	73.6177	19.8721	180.216	13.0541	33.4155	27.4761	77.4252	54.5538	90.3941	6.68912	11.455	69.5375	56.6529	34.457	0.780206	0.508365	3.00384	1.5433e-06	2.77248	6.19089e-06
ODF3B	ENSG00000177989	outer dense fiber of sperm tails 3B [Source:HGNC Symbol;Acc:HGNC:34388]	overlap_up	6.3485	0	1.18784	3.24544	0.75885	8.42633	19.4052	3.55338	3.76461	7.59018	19.0629	52.4656	61.6548	28.7041	108.993	56.5677	31.327	68.6902	94.6308	62.3472	134.564	5.6246	8.49276	61.677	78.3118	36.8232	0.668234	0.647771	3.00023	6.32181e-06	3.29993	2.03395e-07
RASGRP1	ENSG00000172575	RAS guanyl releasing protein 1 [Source:HGNC Symbol;Acc:HGNC:9878]	overlap_up	7.05388	2.47241	1.97973	6.49088	5.31195	3.27691	6.65322	13.3252	10.039	6.07214	9.53144	13.5395	32.2077	26.4961	84.1728	69.6218	6.26541	13.738	29.0344	40.9153	31.8434	4.74843	9.74193	45.2076	24.3593	20.002	1.0286	0.228045	2.9962	1.2596e-08	2.28331	2.68318e-05
C1QC	ENSG00000159189	complement C1q C chain [Source:HGNC Symbol;Acc:HGNC:1245]	overlap_up	35.2694	23.7969	0.395946	0.81136	3.79425	14.512	82.0564	3.55338	1.25487	3.03607	0.733188	104.085	446.307	114.817	556.835	354.636	730.964	947.924	807.05	256.208	217.768	22.948	2.14438	315.336	591.983	224.086	-1.38089	0.0206159	2.99547	0.00023004	3.73488	9.91355e-07
LY86	ENSG00000112799	lymphocyte antigen 86 [Source:HGNC Symbol;Acc:HGNC:16837]	overlap_up	0	0	0.395946	2.43408	3.0354	3.27691	6.09878	0.888344	8.78408	1.51804	1.46638	24.5404	40.4897	2.20801	38.849	19.5811	31.327	13.738	15.5926	25.3285	32.8706	2.1773	3.16421	25.1336	23.7714	12.9725	0.599472		2.98823	4.02135e-05	2.92569	3.7414e-05
FES	ENSG00000182511	FES proto-oncogene, tyrosine kinase [Source:HGNC Symbol;Acc:HGNC:3657]	overlap_up	3.52694	0	1.58379	2.0284	12.1416	1.87252	6.09878	5.33007	13.8036	3.03607	5.8655	21.1555	24.846	30.9121	75.5397	36.9866	22.9732	82.4282	60.2196	54.5538	74.986	3.89315	7.0088	37.888	59.0322	25.7089	0.905754	0.415747	2.98791	7.34212e-07	3.51718	8.77657e-10
PRKRA	ENSG00000180228	protein activator of interferon induced protein kinase EIF2AK2 [Source:HGNC Symbol;Acc:HGNC:9438]	overlap_up	7.75927	0.618102	0.791893	4.0568	1.5177	3.74504	3.88104	26.6503	31.3717	22.7705	13.1974	11.0009	46.9313	26.4961	25.8993	50.0407	39.6809	0	6.4521	20.4577	36.9794	3.19569	23.4975	32.0736	20.714	18.1094	2.57608	0.000334271	2.98702	5.81933e-07	2.5525	2.41274e-05
RPS12P23	ENSG00000180172	ribosomal protein S12 pseudogene 23 [Source:HGNC Symbol;Acc:HGNC:35573]	overlap_up	0.705388	0.618102	0.395946	0.40568	0	1.87252	0	4.44172	1.25487	3.03607	13.1974	10.1546	1.84044	0	11.8705	21.7568	14.6193	0	7.52745	6.81922	10.2721	0.571091	5.48251	9.12448	7.8476	5.27562	2.43802		2.98384	0.000327509	2.94472	0.000280972
CCL13	ENSG00000181374	C-C motif chemokine ligand 13 [Source:HGNC Symbol;Acc:HGNC:10611]	overlap_up	1.41078	0	0	0	0	0	0	0	1.25487	0	0	3.38488	10.1224	0	294.605	0	10.4423	82.4282	8.6028	67.218	61.6324	0.20154	0.313717	61.6224	46.0648	25.7667	0.689781	0.830534	2.9802	6.78081e-05	2.68377	9.11402e-05
CXCL5	ENSG00000163735	C-X-C motif chemokine ligand 5 [Source:HGNC Symbol;Acc:HGNC:10642]	overlap_up	0	0	0	0	0	0	0	0.888344	0	0	0	4.2311	1.84044	2.20801	5.39569	2.17568	58.4771	1868.37	1076.96	444.224	675.902	0	0.222086	3.17018	824.788	197.175	1.56657	0.497137	2.97727	0.000220401	9.65448	9.47426e-30
PLEK	ENSG00000115956	pleckstrin [Source:HGNC Symbol;Acc:HGNC:9070]	overlap_up	5.64311	0	0	0.40568	3.0354	0	4.43548	0.888344	0	1.51804	4.39913	19.463	27.6066	0	134.892	10.8784	52.2117	82.4282	109.686	99.3658	91.4213	1.93138	1.70138	38.5681	87.0225	30.8704	0.458287	0.987733	2.96716	0.00104448	3.84619	7.51135e-06
CCDC80	ENSG00000091986	coiled-coil domain containing 80 [Source:HGNC Symbol;Acc:HGNC:30649]	overlap_up	22.5724	25.6512	9.50271	17.4442	15.177	11.7032	18.8508	19.5436	23.8425	21.2525	13.1974	112.547	105.825	41.9522	393.885	128.365	116.954	851.758	295.721	152.945	445.807	17.2717	19.459	156.515	372.637	135.452	0.245578	0.889716	2.96613	5.71629e-10	4.07599	1.80192e-19
RN7SL610P	ENSG00000243847	RNA, 7SL, cytoplasmic 610, pseudogene [Source:HGNC Symbol;Acc:HGNC:46626]	overlap_up	0	0	0	0	0	0	0	0	1.25487	3.03607	0.733188	0.846219	1.84044	13.2481	3.23741	2.17568	6.26541	0	5.37675	0	1.02721	0	1.25603	4.26956	2.53387	1.85911	1.86032		2.96165	0.00215166	2.66819	0.00401696
OMD	ENSG00000127083	osteomodulin [Source:HGNC Symbol;Acc:HGNC:8134]	overlap_up	4.23233	0	1.58379	2.83976	1.5177	0.46813	8.31652	7.9951	5.01948	13.6623	8.06507	29.6177	15.6438	24.2881	46.4029	15.2298	50.1232	41.2141	20.4316	27.2769	19.5169	2.70832	8.68549	26.2365	31.7126	16.3545	1.5393	0.0768664	2.95596	1.32034e-06	3.11022	1.29363e-07
ITGB2	ENSG00000160255	integrin subunit beta 2 [Source:HGNC Symbol;Acc:HGNC:6155]	overlap_up	14.1078	27.8146	6.73109	9.73632	12.9005	17.3208	89.8184	1.77669	22.5876	3.03607	8.06507	241.172	263.183	24.2881	788.85	141.419	258.97	934.186	424.225	245.492	588.589	25.4899	8.86637	291.783	490.293	196.394	-0.828076	0.24143	2.94358	5.3998e-05	3.56511	1.91475e-07
HSH2D	ENSG00000196684	hematopoietic SH2 domain containing [Source:HGNC Symbol;Acc:HGNC:24920]	overlap_up	0	0	0	0	0	0	1.6633	0.888344	0	0	0	0	5.52133	0	60.4317	0	8.35387	0	3.76372	13.6384	15.4081	0.237615	0.222086	13.1906	8.23283	5.22233	0.610305		2.93816	0.00259217	2.532	0.00580014
IFI44L	ENSG00000137959	interferon induced protein 44 like [Source:HGNC Symbol;Acc:HGNC:17817]	overlap_up	15.5185	11.7439	6.33514	11.359	15.9359	16.8527	49.3447	7.9951	5.01948	18.2164	13.9306	79.5446	303.673	64.0323	191.007	163.176	196.316	96.1663	53.7675	162.687	129.428	18.1557	11.2904	160.287	127.673	76.7643	-0.51	0.451907	2.93247	8.27642e-10	2.63039	2.50994e-08
C3	ENSG00000125730	complement C3 [Source:HGNC Symbol;Acc:HGNC:1318]	overlap_up	41.6179	77.5718	2.37568	15.0102	24.2832	12.6395	109.224	3.55338	8.78408	6.07214	4.39913	1127.16	309.194	13.2481	808.274	154.473	336.243	1099.04	1253.86	384.799	873.125	40.3888	5.70218	482.471	789.414	317.379	-1.47276	0.027177	2.92429	0.000152756	3.51328	1.27986e-06
CCN4	ENSG00000104415	cellular communication network factor 4 [Source:HGNC Symbol;Acc:HGNC:12769]	overlap_up	6.3485	0	6.73109	2.43408	0.75885	4.6813	12.1976	0.888344	3.76461	9.10821	0.733188	18.6168	123.31	28.7041	165.108	23.9325	0	123.642	54.8428	13.6384	9.24486	4.73591	3.62359	71.9342	40.2737	28.985	0.0623145	0.854734	2.91997	0.00111312	2.14195	0.014262
MTND1P14	ENSG00000227225	MT-ND1 pseudogene 14 [Source:HGNC Symbol;Acc:HGNC:42063]	overlap_up	0	0	0	0.40568	0	3.27691	0	1.77669	0	1.51804	3.66594	1.69244	3.68088	4.41602	2.15828	43.5136	8.35387	13.738	3.76372	5.84505	3.08162	0.526084	1.74017	11.0923	6.95646	4.80413	1.19715		2.91761	0.00197413	2.24529	0.0148641
FGR	ENSG00000000938	FGR proto-oncogene, Src family tyrosine kinase [Source:HGNC Symbol;Acc:HGNC:3697]	overlap_up	0.705388	0	2.37568	0	4.5531	0.936259	4.43548	2.66503	3.76461	0	3.66594	16.9244	21.1651	0	78.7771	23.9325	27.1501	192.333	440.893	132.488	139.7	1.85799	2.52389	28.1598	186.513	52.2126	0.735506	0.819424	2.91672	0.000531531	5.09965	8.69628e-11
HLA-A	ENSG00000206503	major histocompatibility complex, class I, A [Source:HGNC Symbol;Acc:HGNC:4931]	overlap_up	2.11617	1.54525	0	0.40568	0.75885	19.1933	1.6633	48.8589	1.25487	44.023	0	6.76975	86.5008	4.41602	261.151	110.96	85.6272	27.4761	149.474	11.6901	133.537	3.66894	23.5342	93.9596	81.5608	47.4962	1.61987	0.186464	2.90096	0.00171901	2.76601	0.00167922
MYO1F	ENSG00000142347	myosin IF [Source:HGNC Symbol;Acc:HGNC:7600]	overlap_up	13.4024	0.309051	3.56352	0.81136	3.0354	2.34065	11.6431	7.10675	16.3133	0	11.731	38.9261	49.6919	4.41602	142.446	30.4595	25.0616	123.642	152.162	103.263	212.632	5.01507	8.78776	53.188	123.352	45.3789	0.850108	0.547309	2.90034	4.7359e-05	3.92493	3.43617e-09
BATF	ENSG00000156127	basic leucine zipper ATF-like transcription factor [Source:HGNC Symbol;Acc:HGNC:958]	overlap_up	1.41078	0	0	0	2.27655	0	0.554435	0	1.25487	0	0	1.69244	10.1224	0	43.1655	0	6.26541	41.2141	49.4661	20.4577	16.4353	0.605966	0.313717	10.9961	26.7677	9.25312	0.384524		2.89424	0.00178177	3.79672	1.56153e-05
IRF4	ENSG00000137265	interferon regulatory factor 4 [Source:HGNC Symbol;Acc:HGNC:6119]	overlap_up	0	0	0	0	0.75885	0.936259	0	0	0	0	0.733188	1.69244	4.60111	0	31.295	0	2.08847	0	3.22605	4.87087	3.08162	0.242158	0.183297	7.51771	2.6534	2.53733	0.515495		2.89349	0.0047381	2.00488	0.0372088
SLC38A5	ENSG00000017483	solute carrier family 38 member 5 [Source:HGNC Symbol;Acc:HGNC:18070]	overlap_up	11.2862	12.9801	0.791893	7.30224	3.79425	4.21317	12.752	7.9951	26.3522	9.10821	7.33188	33.8488	105.825	24.2881	71.2231	93.5543	169.166	302.237	394.653	162.687	218.795	7.58856	12.6969	65.7479	249.508	80.0088	0.748594	0.436799	2.88497	8.34349e-09	4.65672	7.86407e-24
NPIPB11	ENSG00000254206	nuclear pore complex interacting protein family member B11 [Source:HGNC Symbol;Acc:HGNC:37453]	overlap_up	0	0	0	0	0	0	0	0	0	0	6.59869	5.07732	0.920221	19.8721	2.15828	0	2.08847	54.9521	4.83907	0.974175	3.08162	0	1.64967	5.60558	13.1871	4.78867	1.93054		2.88249	0.00155763	3.12259	9.99055e-05
LIMD2	ENSG00000136490	LIM domain containing 2 [Source:HGNC Symbol;Acc:HGNC:28142]	overlap_up	4.23233	22.2517	1.18784	3.24544	1.5177	1.40439	14.4153	1.77669	1.25487	0	2.19956	42.311	52.4526	19.8721	209.353	28.2839	29.2386	109.904	89.254	46.7604	83.2037	6.89352	1.30778	70.4545	71.6722	36.3866	-1.26324	0.102458	2.88229	2.03812e-05	2.84903	1.2907e-05
YPEL1	ENSG00000100027	yippee like 1 [Source:HGNC Symbol;Acc:HGNC:12845]	overlap_up	2.11617	4.94482	2.77162	0.81136	0.75885	4.6813	2.21774	5.33007	45.1753	21.2525	10.9978	17.7706	17.4842	8.83204	22.6619	71.7975	12.5308	13.738	61.2949	6.81922	19.5169	2.61455	20.6889	27.7092	22.78	16.8335	2.50659	0.00186517	2.88211	1.73585e-05	2.73164	3.88885e-05
KLHDC7B	ENSG00000130487	kelch domain containing 7B [Source:HGNC Symbol;Acc:HGNC:25145]	overlap_up	0.705388	0	0	0	0	0.46813	3.88104	0	0	0	0	12.6933	9.20221	0	37.7698	4.35136	18.7962	0	34.4112	39.9412	6.16324	0.72208	0	12.8033	19.8624	8.01824	-0.0621043		2.88211	0.00220716	3.41828	0.00013836
CHROMR	ENSG00000223960	cholesterol induced regulator of metabolism RNA [Source:HGNC Symbol;Acc:HGNC:54059]	overlap_up	6.3485	0.618102	13.0662	4.46248	12.9005	2.80878	3.32661	31.0921	20.0779	21.2525	11.731	16.9244	28.5269	52.9922	82.0145	95.73	79.3618	123.642	59.1442	42.8637	67.7956	6.21873	21.0384	55.2376	74.5615	36.9848	1.64385	0.02618	2.88104	1.11823e-07	3.20971	7.60106e-10
HK3	ENSG00000160883	hexokinase 3 [Source:HGNC Symbol;Acc:HGNC:4925]	overlap_up	0	0	0	0.40568	0	0	0	0	0	0	0	1.69244	4.60111	0	17.2662	0	0	41.2141	26.3461	4.87087	14.3809	0.0579543	0	4.71195	17.3624	5.27511	0.763551		2.88033	0.00243081	4.05189	1.04364e-05
CRISPLD2	ENSG00000103196	cysteine rich secretory protein LCCL domain containing 2 [Source:HGNC Symbol;Acc:HGNC:25248]	overlap_up	17.6347	0	7.91893	0.40568	4.5531	2.80878	14.9697	8.88344	6.27434	3.03607	4.39913	124.394	27.6066	50.7842	143.525	52.2164	196.316	261.023	410.246	42.8637	68.8228	6.89871	5.64825	79.7054	195.854	68.9848	0.112986	0.897971	2.87958	0.000190209	3.94517	3.79259e-08
THSD4	ENSG00000187720	thrombospondin type 1 domain containing 4 [Source:HGNC Symbol;Acc:HGNC:25835]	overlap_up	2.11617	0	6.73109	3.24544	3.0354	0.46813	1.10887	7.10675	5.01948	7.59018	9.53144	1.69244	14.7235	15.4561	77.6979	23.9325	6.26541	41.2141	9.14047	22.406	7.19044	2.38644	7.31196	26.7005	17.2433	12.651	1.36165		2.87867	0.000124371	2.11534	0.00579556
POU2F2	ENSG00000028277	POU class 2 homeobox 2 [Source:HGNC Symbol;Acc:HGNC:9213]	overlap_up	14.8132	27.8146	9.10677	10.5477	12.9005	7.49008	19.4052	11.5485	16.3133	54.6493	27.128	110.009	96.6232	35.3282	226.619	143.595	77.2733	384.665	187.649	183.145	222.904	14.5826	27.4098	122.435	211.127	89.5012	0.875942	0.243113	2.87676	3.61303e-10	3.55461	4.52025e-16
BTK	ENSG00000010671	Bruton tyrosine kinase [Source:HGNC Symbol;Acc:HGNC:1133]	overlap_up	0	0.309051	0	6.89656	2.27655	1.87252	3.32661	0.888344	2.50974	1.51804	2.93275	11.8471	17.4842	13.2481	42.0864	26.1082	4.17694	41.2141	30.6475	20.4577	23.6257	2.09733	1.96222	22.1548	24.0244	12.0679	0.196191		2.87282	5.06542e-05	2.86831	3.12402e-05
CXCL10	ENSG00000169245	C-X-C motif chemokine ligand 10 [Source:HGNC Symbol;Acc:HGNC:10637]	overlap_up	1.41078	0	0	0	2.27655	0	0	0	0	0	0	49.9269	288.029	0	185.612	34.8109	6.26541	0	4.83907	267.898	22.5985	0.526761	0	111.676	60.3202	41.127	0.55562	0.769178	2.87271	0.000289451	2.33537	0.00092156
TMIGD3	ENSG00000121933	transmembrane and immunoglobulin domain containing 3 [Source:HGNC Symbol;Acc:HGNC:51375]	overlap_up	2.11617	0	0	0	0.75885	0.936259	1.6633	1.77669	5.01948	0	0	15.2319	25.7662	13.2481	7.55397	19.5811	16.7077	343.451	86.5656	5.84505	4.10882	0.782083	1.69904	16.2763	91.3356	26.2062	1.01713	0.631967	2.86959	0.00129868	4.66466	3.67912e-08
PELATON	ENSG00000224397	plaque enriched lncRNA in atherosclerotic and inflammatory bowel macrophage regulation [Source:HGNC Symbol;Acc:HGNC:50328]	overlap_up	5.64311	0	3.56352	0.81136	3.0354	1.40439	1.10887	7.10675	15.0584	6.07214	2.19956	12.6933	13.8033	6.62403	33.4533	34.8109	39.6809	192.333	161.302	165.61	286.591	2.22381	7.60922	20.277	169.103	47.2812	1.65274	0.0609827	2.86732	3.50557e-06	5.63875	4.1151e-24
CD4	ENSG00000010610	CD4 molecule [Source:HGNC Symbol;Acc:HGNC:1678]	overlap_up	4.93772	0	9.89866	9.73632	7.5885	15.9164	24.9496	0.888344	11.2938	6.07214	5.8655	69.39	132.512	22.0801	188.849	71.7975	54.3002	82.4282	54.8428	37.9928	80.1221	10.4325	6.02995	96.9257	61.9372	42.4506	-0.504986	0.508412	2.85993	3.2681e-06	2.24064	0.000260025
CST7	ENSG00000077984	cystatin F [Source:HGNC Symbol;Acc:HGNC:2479]	overlap_up	0	0	0	0	0	0	0	0	0	0	0	6.76975	22.0853	0	76.6188	0	8.35387	0	17.7433	13.6384	23.6257	0	0	21.0948	12.6723	8.03977	0		2.85939	0.000485233	2.4325	0.00108804
CCRL2	ENSG00000121797	C-C motif chemokine receptor like 2 [Source:HGNC Symbol;Acc:HGNC:1612]	overlap_up	0.705388	0	0	0	0	0	0	0	1.25487	0	0.733188	4.2311	4.60111	0	5.39569	0	0	68.6902	118.826	62.3472	96.5574	0.10077	0.497014	2.84558	69.2842	17.302	1.46761	0.40281	2.85585	0.00081471	6.58139	6.7088e-15
LINC00937	ENSG00000226091	long intergenic non-protein coding RNA 937 [Source:HGNC Symbol;Acc:HGNC:48629]	overlap_up	0	0	0.395946	0.40568	1.5177	0.46813	0	0	1.25487	4.55411	0	11.0009	11.9629	0	11.8705	0	4.17694	0	16.6679	5.84505	16.4353	0.398208	1.45224	6.96685	8.62504	4.12171	1.22785		2.85359	0.00244615	3.16063	0.000459023
THY1	ENSG00000154096	Thy-1 cell surface antigen [Source:HGNC Symbol;Acc:HGNC:11801]	overlap_up	15.5185	0	0.791893	4.0568	5.31195	22.9384	72.631	9.77179	23.8425	9.10821	0.733188	140.472	325.758	35.3282	692.807	58.7434	187.962	247.285	280.666	126.643	380.066	17.3212	10.8639	250.622	244.524	125.735	-0.0460065	0.757562	2.84364	0.00151481	2.81183	0.000963139
MMP9	ENSG00000100985	matrix metallopeptidase 9 [Source:HGNC Symbol;Acc:HGNC:7176]	overlap_up	0	0	0	0	1.5177	0	0	0.888344	0	0	0	668.513	61.6548	11.0401	426.26	0	33.4155	5399.05	1849.06	1418.4	2032.84	0.216814	0.222086	233.494	2146.55	566.792	0.942053	0.814218	2.84239	2.20619e-08	5.04908	9.43916e-15
JAML	ENSG00000160593	junction adhesion molecule like [Source:HGNC Symbol;Acc:HGNC:19084]	overlap_up	10.5808	0	0	4.86816	3.79425	11.2351	20.5141	5.33007	12.5487	4.55411	1.46638	44.8496	54.293	17.6641	280.576	100.081	12.5308	82.4282	52.6921	51.6313	268.101	7.28463	5.97481	99.4928	93.4766	49.5114	0.134566	0.900572	2.83686	0.00120166	2.76335	0.000963139
ST6GALNAC6	ENSG00000257524	ST6 N-acetylgalactosaminide alpha-2,6-sialyltransferase 6 [Source:NCBI gene (formerly Entrezgene);Acc:30815]	overlap_up	0	0	0	0.40568	0	2.34065	0	0	3.76461	10.6263	1.46638	5.07732	0	15.4561	4.31655	21.7568	2.08847	0	8.06512	4.87087	7.19044	0.392333	3.96431	9.32135	4.44298	4.16311	1.95328		2.83569	0.00306722	2.28141	0.0157156
FCGR3A	ENSG00000203747	Fc gamma receptor IIIa [Source:HGNC Symbol;Acc:HGNC:3619]	overlap_up	4.23233	13.2892	2.77162	5.27384	4.5531	7.02195	45.4637	5.33007	8.78408	0	1.46638	55.0043	159.198	19.8721	178.058	143.595	33.4155	192.333	60.2196	51.6313	112.993	11.8008	3.89513	111.145	90.1183	52.5955	-1.02226	0.177952	2.8285	1.22239e-05	2.47876	8.93562e-05
CIITA	ENSG00000179583	class II major histocompatibility complex transactivator [Source:HGNC Symbol;Acc:HGNC:7067]	overlap_up	11.2862	5.56292	5.1473	8.51928	6.82965	5.61756	16.633	8.88344	18.823	7.59018	9.53144	38.0799	81.8997	28.7041	155.396	60.9191	20.8847	0	17.7433	33.1219	129.428	8.51371	11.207	72.9997	40.2356	31.9334	0.439169	0.740816	2.82657	4.13665e-07	2.15932	0.000146844
LINC00861	ENSG00000245164	long intergenic non-protein coding RNA 861 [Source:HGNC Symbol;Acc:HGNC:45133]	overlap_up	0	0	0	0.40568	0	0.46813	0	0	0	0	1.46638	2.53866	4.60111	0	16.1871	2.17568	0	0	16.6679	5.84505	4.10882	0.12483	0.366594	5.1005	5.32436	2.59355	0.972868		2.82224	0.00421708	3.00138	0.00167988
CD48	ENSG00000117091	CD48 molecule [Source:HGNC Symbol;Acc:HGNC:1683]	overlap_up	0	0	0	0	0	0	4.43548	1.77669	1.25487	0	0	2.53866	13.8033	4.41602	39.9281	0	10.4423	13.738	5.91442	13.6384	15.4081	0.63364	0.757889	12.1372	11.8283	6.06164	0.575075		2.81233	0.00367947	2.71253	0.00321754
MEF2C	ENSG00000081189	myocyte enhancer factor 2C [Source:HGNC Symbol;Acc:HGNC:6996]	overlap_up	7.05388	0	0	0.40568	1.5177	1.87252	4.98991	6.21841	3.76461	1.51804	4.39913	16.9244	26.6864	0	79.8562	30.4595	6.26541	68.6902	0	26.3027	41.0882	2.26281	3.97505	30.7853	28.4693	15.6197	0.786531	0.674094	2.80601	0.00155043	2.57895	0.00229492
GPR68	ENSG00000119714	G protein-coupled receptor 68 [Source:HGNC Symbol;Acc:HGNC:4519]	overlap_up	0.705388	0.309051	0.395946	0.40568	0	0	2.21774	1.77669	0	0	2.19956	7.61597	11.9629	0	21.5828	0	0	41.2141	22.5823	22.406	22.5985	0.576258	0.994063	8.23232	21.7602	7.52251	0.89708		2.80357	0.00182067	3.75781	6.96157e-06
DENND1C	ENSG00000205744	DENN domain containing 1C [Source:HGNC Symbol;Acc:HGNC:26225]	overlap_up	2.82155	0	0	0	1.5177	0	0	0	0	0	0	3.38488	2.76066	2.20801	48.5612	8.70273	0	54.9521	2.1507	7.7934	31.8434	0.619893	0	13.1235	19.3479	7.93792	0.103406		2.80177	0.00411819	2.99343	0.000988926
EBI3	ENSG00000105246	Epstein-Barr virus induced 3 [Source:HGNC Symbol;Acc:HGNC:3129]	overlap_up	0	0	0	0	0.75885	0	0	0	0	0	0	5.07732	7.36177	4.41602	11.8705	0	2.08847	0	43.014	7.7934	0	0.108407	0	5.74512	10.5792	3.92287	0.652722		2.80022	0.00244698	3.50802	0.000131456
HAPLN3	ENSG00000140511	hyaluronan and proteoglycan link protein 3 [Source:HGNC Symbol;Acc:HGNC:21446]	overlap_up	23.2778	0	0.791893	2.0284	2.27655	6.55382	7.76209	26.6503	8.78408	25.8066	13.9306	55.0043	78.2188	13.2481	125.18	15.2298	45.9463	27.4761	78.5005	55.528	55.4691	6.09865	18.7929	57.3762	52.584	31.7935	1.43752	0.154539	2.78531	7.42112e-05	2.69697	8.07652e-05
PLEKHO1	ENSG00000023902	pleckstrin homology domain containing O1 [Source:HGNC Symbol;Acc:HGNC:24310]	overlap_up	13.4024	3.09051	1.97973	12.1704	7.5885	6.55382	22.7318	5.33007	13.8036	4.55411	2.19956	79.5446	98.4637	8.83204	221.223	15.2298	58.4771	219.809	196.789	91.5724	106.829	9.64531	6.47182	84.6587	134.695	56.675	-0.289884	0.658935	2.78502	9.18729e-06	3.33059	1.99768e-08
GIMAP7	ENSG00000179144	GTPase, IMAP family member 7 [Source:HGNC Symbol;Acc:HGNC:22404]	overlap_up	0	0	1.58379	0	0.75885	0	2.21774	0	0	3.03607	0	2.53866	23.9257	4.41602	45.3238	0	29.2386	13.738	0.537675	4.87087	0	0.651482	0.759018	15.2408	9.67703	6.29456	0.486497		2.77933	0.00596917	2.18475	0.0216407
LCP1	ENSG00000136167	lymphocyte cytosolic protein 1 [Source:HGNC Symbol;Acc:HGNC:6528]	overlap_up	27.5101	15.1435	6.73109	12.5761	21.2478	6.55382	32.1572	6.21841	11.2938	10.6263	9.53144	82.0833	122.389	6.62403	452.159	139.244	39.6809	453.355	389.814	294.201	331.788	17.4171	9.41748	160.5	301.768	117.663	-0.487717	0.49622	2.7779	3.57498e-05	3.55501	1.53306e-08
RNU1-67P	ENSG00000207175	RNA, U1 small nuclear 67, pseudogene [Source:HGNC Symbol;Acc:HGNC:48409]	overlap_up	2.11617	0	0.791893	0	1.5177	0.46813	0	2.66503	11.2938	1.51804	3.66594	5.07732	4.60111	48.5762	0	0	2.08847	41.2141	7.52745	16.561	6.16324	0.699127	4.78571	11.6509	14.7108	7.42122	1.89476		2.77776	0.00216356	2.82465	0.000997621
UBR4	ENSG00000127481	ubiquitin protein ligase E3 component n-recognin 4 [Source:HGNC Symbol;Acc:HGNC:30313]	overlap_up	4.23233	0	3.95946	2.0284	3.79425	22.9384	1.10887	31.0921	31.3717	30.3607	28.5943	30.4639	39.5695	52.9922	43.1655	93.5543	43.8578	68.6902	3.22605	35.0703	56.4963	5.43738	30.3547	51.9491	41.4681	29.8365	2.11448	0.0151415	2.77555	5.81738e-05	2.42882	0.000383801
FYB1	ENSG00000082074	FYN binding protein 1 [Source:HGNC Symbol;Acc:HGNC:4036]	overlap_up	33.8586	3.09051	20.1933	21.0954	29.5952	5.14943	26.6129	23.097	38.9009	31.8788	30.7939	91.3917	197.848	72.8643	311.871	100.081	131.574	219.809	84.4149	101.314	175.652	19.9422	31.1676	154.811	142.553	83.385	0.657798	0.439124	2.77483	7.06671e-09	2.61178	2.49158e-08
CYTH4	ENSG00000100055	cytohesin 4 [Source:HGNC Symbol;Acc:HGNC:9505]	overlap_up	2.82155	15.4525	3.16757	6.0852	0.75885	0	19.4052	4.44172	1.25487	7.59018	2.19956	72.7749	63.4953	19.8721	217.986	10.8784	45.9463	247.285	72.0484	181.196	289.672	6.81299	3.87158	77.0013	167.23	61.1587	-0.196507	0.642548	2.77112	0.000647274	3.66421	1.22509e-06
GMFG	ENSG00000130755	glia maturation factor gamma [Source:HGNC Symbol;Acc:HGNC:4374]	overlap_up	4.23233	0	0	3.24544	6.0708	4.21317	16.0786	1.77669	5.01948	1.51804	2.19956	33.0026	34.0482	28.7041	172.662	17.4055	4.17694	151.118	79.0382	72.0889	104.775	4.83434	2.62844	57.1645	82.2395	35.3035	-0.164766	0.667585	2.76669	0.00109691	3.14175	8.1433e-05
ADAM12	ENSG00000148848	ADAM metallopeptidase domain 12 [Source:HGNC Symbol;Acc:HGNC:190]	overlap_up	7.75927	0	7.91893	2.0284	2.27655	3.27691	11.6431	2.66503	6.27434	6.07214	12.4642	32.1563	57.9739	13.2481	155.396	0	12.5308	54.9521	191.95	37.9928	50.3331	4.98617	6.86893	51.7548	69.5518	31.8529	0.559889	0.793055	2.76166	0.000374494	3.11425	2.37631e-05
ITGAX	ENSG00000140678	integrin subunit alpha X [Source:HGNC Symbol;Acc:HGNC:6152]	overlap_up	7.05388	8.96248	1.58379	6.0852	5.31195	3.74504	14.9697	1.77669	10.039	1.51804	2.19956	48.2345	52.4526	0	139.209	56.5677	33.4155	219.809	290.344	169.506	268.101	6.81601	3.88331	59.2927	196.235	63.8516	-0.39767	0.527864	2.75707	1.4233e-05	4.27545	2.65857e-13
AGT	ENSG00000135744	angiotensinogen [Source:HGNC Symbol;Acc:HGNC:333]	overlap_up	0	0	0	0	0.75885	0	0	3.55338	2.50974	1.51804	3.66594	1.69244	0.920221	15.4561	5.39569	0	0	0	0	2.92252	5.13603	0.108407	2.81177	4.69288	1.61171	2.07281	2.28326		2.75413	0.00304815	2.03695	0.0222558
WAS	ENSG00000015285	WASP actin nucleation promoting factor [Source:HGNC Symbol;Acc:HGNC:12731]	overlap_up	4.93772	0	0.791893	4.0568	3.0354	5.61756	13.3064	3.55338	5.01948	16.6984	2.93275	27.9252	22.0853	6.62403	153.238	8.70273	48.0348	27.4761	56.4559	65.2697	104.775	4.53511	7.051	43.715	60.4023	27.6446	0.647354	0.709557	2.75201	0.000188141	3.16012	6.23358e-06
EPSTI1	ENSG00000133106	epithelial stromal interaction 1 [Source:HGNC Symbol;Acc:HGNC:16465]	overlap_up	1.41078	0	1.58379	0.40568	1.5177	5.61756	11.0887	0	0	0	1.46638	8.46219	35.8886	8.83204	59.3526	36.9866	43.8578	13.738	33.3358	37.0186	29.789	3.08917	0.366594	29.9044	31.5479	15.731	-1.03714	0.174216	2.74601	0.000229034	2.84433	7.69461e-05
KIF21B	ENSG00000116852	kinesin family member 21B [Source:HGNC Symbol;Acc:HGNC:29442]	overlap_up	0.705388	0	0	0	0	0	1.10887	0	3.76461	1.51804	0	1.69244	8.28199	8.83204	19.4245	0	0	27.4761	0	11.6901	14.3809	0.25918	1.32066	7.64619	10.7094	4.70833	1.24403		2.74451	0.00381553	2.8223	0.00137184
MMP1	ENSG00000196611	matrix metallopeptidase 1 [Source:HGNC Symbol;Acc:HGNC:7155]	overlap_up	0.705388	0	0	1.62272	0	0	0	0	0	0	0	3.38488	2.76066	0	20.5036	4.35136	41.7694	123.642	148.936	254.26	250.638	0.332587	0	6.20011	163.849	40.5988	0.515827	0.804373	2.74384	0.00247678	6.55984	5.88519e-14
CTHRC1	ENSG00000164932	collagen triple helix repeat containing 1 [Source:HGNC Symbol;Acc:HGNC:18831]	overlap_up	17.6347	28.1236	3.16757	7.70792	1.5177	3.27691	14.9697	4.44172	5.01948	12.1443	4.39913	156.551	79.139	17.6641	184.533	39.1623	56.3886	96.1663	288.731	24.3544	66.7684	10.914	6.50115	95.4097	106.482	52.9457	-0.442061	0.545242	2.73366	2.76281e-05	2.8684	4.48121e-06
KCNE3	ENSG00000175538	potassium voltage-gated channel subfamily E regulatory subunit 3 [Source:HGNC Symbol;Acc:HGNC:6243]	overlap_up	1.41078	0	0	0	1.5177	0	3.32661	0	0	4.55411	0.733188	6.76975	11.0427	2.20801	22.6619	15.2298	0	41.2141	15.5926	11.6901	15.4081	0.893584	1.32182	11.5824	16.781	7.30283	0.643793		2.7301	0.00247678	2.93605	0.000529952
MATK	ENSG00000007264	megakaryocyte-associated tyrosine kinase [Source:HGNC Symbol;Acc:HGNC:6906]	overlap_up	0	0	0	0	0	0.46813	0.554435	0	0	1.51804	0	5.92353	7.36177	0	49.6404	0	4.17694	384.665	65.5963	23.3802	45.1971	0.146081	0.379509	12.5851	104.603	28.0229	0.959813	0.803439	2.7256	0.000738366	4.7963	3.92886e-08
GIMAP6	ENSG00000133561	GTPase, IMAP family member 6 [Source:HGNC Symbol;Acc:HGNC:21918]	overlap_up	1.41078	0	0	0	2.27655	0	7.20765	0	0	3.03607	0	9.30841	22.0853	6.62403	52.8778	6.52705	25.0616	41.2141	16.1302	3.8967	14.3809	1.55643	0.759018	19.4845	20.1367	10.097	-0.0921645		2.72457	0.00269774	2.59836	0.00252253
TNFAIP8L2	ENSG00000163154	TNF alpha induced protein 8 like 2 [Source:HGNC Symbol;Acc:HGNC:26277]	overlap_up	0	0	0	1.62272	0.75885	0	0	1.77669	0	0	0	5.92353	5.52133	0	9.71224	6.52705	4.17694	0	17.7433	12.6643	12.3265	0.340224	0.444172	5.53683	9.38219	3.75016	0.716211		2.72387	0.00429371	3.43666	0.000151929
DUSP2	ENSG00000158050	dual specificity phosphatase 2 [Source:HGNC Symbol;Acc:HGNC:3068]	overlap_up	2.11617	0	1.18784	0	0	0	0.554435	0	0	0	0	5.92353	0.920221	4.41602	36.6907	0	6.26541	0	5.91442	5.84505	16.4353	0.551206	0	9.59009	6.89203	4.10805	-0.0323461		2.71958	0.00674312	2.4488	0.0115692
SLFN11	ENSG00000172716	schlafen family member 11 [Source:HGNC Symbol;Acc:HGNC:26633]	overlap_up	5.64311	10.1987	0.791893	1.62272	2.27655	1.40439	12.1976	6.21841	2.50974	4.55411	0.733188	26.2328	38.6493	22.0801	114.389	8.70273	33.4155	68.6902	52.6921	21.4318	72.9316	4.87642	3.50386	42.0107	49.8323	24.1602	-0.180723	0.747902	2.71379	4.1065e-05	2.86768	6.33013e-06
MIR155HG	ENSG00000234883	MIR155 host gene [Source:HGNC Symbol;Acc:HGNC:35460]	overlap_up	0	0	0.395946	0	0	0	0	0	0	0	0	3.38488	3.68088	0	21.5828	0	0	0	39.7879	4.87087	17.4625	0.0565638	0	5.7297	12.4243	4.34123	0.711035		2.71199	0.00410388	3.53536	0.000166515
MTCO3P17	ENSG00000237542	MT-CO3 pseudogene 17 [Source:HGNC Symbol;Acc:HGNC:52047]	overlap_up	5.64311	3.70861	1.58379	5.27384	3.79425	22.4702	9.97983	18.6552	23.8425	34.9148	15.3969	24.5404	31.2875	88.3204	35.6116	126.19	114.866	27.4761	39.7879	33.1219	24.6529	7.49338	23.2024	61.1899	47.9809	32.9103	1.47548	0.0650537	2.70694	3.11975e-06	2.4335	2.37254e-05
SLC11A1	ENSG00000018280	solute carrier family 11 member 1 [Source:HGNC Symbol;Acc:HGNC:10907]	overlap_up	7.05388	6.49007	7.52298	8.1136	2.27655	7.02195	31.6028	14.2135	3.76461	3.03607	15.3969	49.9269	33.128	66.2403	124.101	126.19	108.6	261.023	697.902	307.839	1158.69	10.0117	9.10278	79.9171	506.811	144.768	0.0979151	0.954323	2.70668	2.28099e-06	5.14149	4.2744e-23
SP140	ENSG00000079263	SP140 nuclear body protein [Source:HGNC Symbol;Acc:HGNC:17133]	overlap_up	2.11617	0	0	0	1.5177	0	4.43548	0	3.76461	1.51804	0	4.2311	4.60111	2.20801	46.4029	21.7568	8.35387	0	3.22605	14.6126	12.3265	1.15276	1.32066	15.84	7.7038	6.24147	0.417215		2.69132	0.00451004	2.00886	0.0328293
SELPLG	ENSG00000110876	selectin P ligand [Source:HGNC Symbol;Acc:HGNC:10722]	overlap_up	8.46466	0	1.18784	0	2.27655	1.40439	6.65322	0	2.50974	4.55411	0.733188	24.5404	25.7662	2.20801	72.3023	10.8784	27.1501	137.38	49.4661	39.9412	31.8434	2.85524	1.94926	27.139	57.1562	21.3933	-0.0484452	0.753759	2.68646	0.000620813	3.44761	2.13874e-06
FPR3	ENSG00000187474	formyl peptide receptor 3 [Source:HGNC Symbol;Acc:HGNC:3828]	overlap_up	2.11617	0	0	3.65112	3.0354	2.34065	6.65322	0	0	0	0	16.0782	44.1706	0	65.8274	6.52705	27.1501	82.4282	6.98977	21.4318	45.1971	2.54236	0	26.5206	36.6394	15.8856	-1.07024	0.0690352	2.68074	0.00160875	2.90254	0.000255736
ARPC1B	ENSG00000130429	actin related protein 2/3 complex subunit 1B [Source:HGNC Symbol;Acc:HGNC:704]	overlap_up	5.64311	0	1.58379	3.24544	2.27655	0.46813	5.54435	12.4368	11.2938	27.3246	8.79826	12.6933	11.9629	8.83204	31.295	65.2705	22.9732	27.4761	0	28.2511	33.8978	2.68019	14.9634	26.0107	22.5196	15.2984	2.0209	0.0389349	2.67957	0.000498555	2.47739	0.00103592
CCDC88C	ENSG00000015133	coiled-coil domain containing 88C [Source:HGNC Symbol;Acc:HGNC:19967]	overlap_up	2.11617	0.618102	0	0.40568	3.0354	0.46813	5.54435	0	5.01948	4.55411	0.733188	5.07732	10.1224	8.83204	76.6188	2.17568	4.17694	13.738	0.537675	31.1736	10.2721	1.74112	2.57669	20.5653	11.9797	8.81996	0.574215		2.67688	0.00299721	2.0307	0.0233347
FAM78A	ENSG00000126882	family with sequence similarity 78 member A [Source:HGNC Symbol;Acc:HGNC:25465]	overlap_up	2.11617	0	0	2.43408	0.75885	0	2.77217	3.55338	0	1.51804	0	9.30841	13.8033	6.62403	38.849	0	10.4423	0	13.9795	6.81922	20.5441	1.15447	1.26785	13.7169	10.357	6.35822	0.428378		2.67664	0.0030657	2.44132	0.00561821
MMP25	ENSG00000008516	matrix metallopeptidase 25 [Source:HGNC Symbol;Acc:HGNC:14246]	overlap_up	0	0	0	0	0	1.87252	1.10887	1.77669	0	0	0	1.69244	15.6438	0	26.9785	2.17568	0	13.738	2.68837	39.9412	23.6257	0.425913	0.444172	9.29807	15.9987	6.24961	0.598041		2.67535	0.00668362	3.21101	0.000616105
SLC43A2	ENSG00000167703	solute carrier family 43 member 2 [Source:HGNC Symbol;Acc:HGNC:23087]	overlap_up	0.705388	0	0	0	0	0	1.6633	0	5.01948	0	1.46638	11.0009	5.52133	0	7.55397	4.35136	0	13.738	11.2912	28.2511	9.24486	0.338385	1.62146	5.6855	12.505	4.75272	1.46482		2.6751	0.00463907	3.48085	0.000104593
PDE1B	ENSG00000123360	phosphodiesterase 1B [Source:HGNC Symbol;Acc:HGNC:8775]	overlap_up	0	0	0	0	0	0	1.10887	0	0	0	0	2.53866	2.76066	0	3.23741	10.8784	8.35387	13.738	1.61302	5.84505	25.6802	0.15841	0	3.88303	11.046	3.60734	0.526635		2.67308	0.00478083	3.81357	2.88631e-05
TNC	ENSG00000041982	tenascin C [Source:HGNC Symbol;Acc:HGNC:5318]	overlap_up	9.87544	0	3.56352	0	1.5177	2.34065	7.20765	0	7.52921	6.07214	0	32.1563	4.60111	48.5762	110.072	41.338	116.954	714.378	370.996	130.539	91.4213	3.50071	3.40034	47.3487	284.858	80.9114	0.448558	0.973611	2.66939	0.00263368	4.66321	1.44082e-08
FLNC	ENSG00000128591	filamin C [Source:HGNC Symbol;Acc:HGNC:3756]	overlap_up	0	0	0	0	0	0	3.32661	0	0	0	0	7.61597	8.28199	0	11.8705	6.52705	6.26541	13.738	29.0344	12.6643	24.6529	0.47523	0	6.85911	17.271	5.90368	0.0742769		2.66924	0.00495736	3.70249	3.53334e-05
RFTN1	ENSG00000131378	raftlin, lipid raft linker 1 [Source:HGNC Symbol;Acc:HGNC:30278]	overlap_up	6.3485	0	0.791893	0	0	0.46813	11.0887	0	3.76461	3.03607	0	27.079	19.3246	15.4561	76.6188	8.70273	10.4423	96.1663	39.7879	21.4318	23.6257	2.67103	1.70017	29.4363	38.2908	17.3397	-0.0401079	0.743378	2.65808	0.00233701	2.82013	0.000567949
ZFP36L2	ENSG00000152518	ZFP36 ring finger protein like 2 [Source:HGNC Symbol;Acc:HGNC:1108]	overlap_up	71.2442	26.5784	22.173	27.5862	30.354	50.0899	28.8306	115.485	141.8	130.551	118.043	149.781	193.246	194.305	397.123	298.068	133.662	233.547	73.1238	146.126	227.013	36.6938	126.47	246.505	162.694	133.749	1.73255	6.59703e-05	2.65808	2.58259e-14	2.03159	5.81179e-09
FGD2	ENSG00000146192	FYVE, RhoGEF and PH domain containing 2 [Source:HGNC Symbol;Acc:HGNC:3664]	overlap_up	12.697	0	2.37568	4.0568	3.79425	0	16.633	8.88344	8.78408	7.59018	0	27.079	53.3728	11.0401	161.871	21.7568	10.4423	82.4282	41.9386	39.9412	61.6324	5.65097	6.31443	55.0239	47.2765	27.4436	0.316603	0.939819	2.6564	0.00095811	2.41374	0.00191864
KLF12	ENSG00000118922	Kruppel like factor 12 [Source:HGNC Symbol;Acc:HGNC:6346]	overlap_up	0.705388	0	0	1.62272	0	0.46813	2.77217	0	1.25487	1.51804	2.93275	9.30841	2.76066	13.2481	22.6619	0	8.35387	0	2.68837	9.74175	7.19044	0.795487	1.42641	9.59581	5.59489	4.15369	0.774456		2.65469	0.00351287	2.15811	0.0171551
SYCP3	ENSG00000139351	synaptonemal complex protein 3 [Source:HGNC Symbol;Acc:HGNC:18130]	overlap_up	2.82155	0	0.395946	2.43408	0.75885	0	0.554435	5.33007	6.27434	6.07214	1.46638	0.846219	4.60111	8.83204	8.63311	30.4595	16.7077	0	6.98977	8.76757	9.24486	0.994981	4.78573	10.6744	8.34199	5.77094	1.76792		2.6502	0.00127275	2.53643	0.00167988
OR10D4P	ENSG00000186268	olfactory receptor family 10 subfamily D member 4 pseudogene [Source:HGNC Symbol;Acc:HGNC:14770]	overlap_up	0	0	0	0	2.27655	0.46813	0	1.77669	3.76461	1.51804	0	3.38488	17.4842	35.3282	3.23741	23.9325	12.5308	192.333	0	1.94835	3.08162	0.392097	1.76483	16.6734	41.9787	14.4316	1.08957		2.64361	0.00262425	3.37642	7.97012e-05
FOXC2	ENSG00000176692	forkhead box C2 [Source:HGNC Symbol;Acc:HGNC:3801]	overlap_up	0	0	0	0.40568	0	0	0	0	0	0	2.19956	2.53866	0.920221	81.6964	0	34.8109	8.35387	82.4282	0	10.7159	2.05441	0.0579543	0.549891	23.9932	20.7105	10.7678	0.75696		2.63789	0.000904256	2.36031	0.000984745
TFEC	ENSG00000105967	transcription factor EC [Source:HGNC Symbol;Acc:HGNC:11754]	overlap_up	0	1.85431	0	0.81136	0.75885	0	2.21774	0.888344	0	1.51804	2.19956	5.07732	9.20221	2.20801	28.0576	2.17568	2.08847	0	22.5823	5.84505	23.6257	0.806036	1.15149	9.34416	10.8283	5.29098	0.634526		2.63475	0.00324761	2.91032	0.000644891
C1orf162	ENSG00000143110	chromosome 1 open reading frame 162 [Source:HGNC Symbol;Acc:HGNC:28344]	overlap_up	2.82155	2.78146	2.77162	8.1136	6.0708	3.74504	8.87096	6.21841	10.039	3.03607	7.33188	16.9244	31.2875	13.2481	66.9066	54.392	18.7962	13.738	55.3805	43.8379	83.2037	5.025	6.65633	36.5517	42.9913	21.8817	0.481144	0.703727	2.6337	7.20086e-07	2.95161	8.03876e-09
ST8SIA4	ENSG00000113532	ST8 alpha-N-acetyl-neuraminide alpha-2,8-sialyltransferase 4 [Source:HGNC Symbol;Acc:HGNC:10871]	overlap_up	2.11617	0	0	0	2.27655	0	4.43548	0	0	0	3.66594	5.92353	16.564	17.6641	33.4533	0	14.6193	68.6902	22.5823	17.5351	13.3537	1.26117	0.916485	14.721	27.3561	10.6133	0.294859		2.63092	0.00357618	3.15193	0.000163308
RASSF4	ENSG00000107551	Ras association domain family member 4 [Source:HGNC Symbol;Acc:HGNC:20793]	overlap_up	23.2778	16.0707	22.9649	22.3124	27.3186	17.7889	13.3064	40.8638	37.6461	40.987	38.1258	84.6219	121.469	66.2403	317.267	82.6759	139.927	151.118	119.364	72.0889	108.884	20.4342	39.4057	134.455	118.276	74.4914	0.934926	0.0812724	2.63082	4.26169e-13	2.39705	2.35427e-11
RFX8	ENSG00000196460	regulatory factor X8 [Source:HGNC Symbol;Acc:HGNC:37253]	overlap_up	4.23233	0	2.37568	2.83976	0	0.936259	0.554435	7.10675	2.50974	1.51804	0.733188	12.6933	3.68088	22.0801	15.1079	15.2298	22.9732	13.738	58.0689	14.6126	36.9794	1.56264	2.96693	13.7584	29.2744	11.3319	0.926035		2.62489	0.00026292	3.67446	3.4935e-08
CPNE5	ENSG00000124772	copine 5 [Source:HGNC Symbol;Acc:HGNC:2318]	overlap_up	0.705388	0	0.395946	0	4.5531	0.46813	1.10887	0	0	1.51804	0.733188	0	3.68088	0	69.0648	8.70273	0	13.738	2.1507	23.3802	15.4081	1.03306	0.562806	16.2897	10.9354	6.93372	0.156103		2.62082	0.00877583	2.155	0.0241778
MAP3K3	ENSG00000198909	mitogen-activated protein kinase kinase kinase 3 [Source:HGNC Symbol;Acc:HGNC:6855]	overlap_up	9.87544	8.96248	13.8581	6.49088	3.0354	10.2989	9.97983	25.762	11.2938	40.987	16.1301	34.695	40.4897	112.609	72.3023	56.5677	52.2117	54.9521	12.3665	24.3544	76.0133	8.92871	23.5432	63.3326	43.9796	33.0112	1.2918	0.0535778	2.60772	5.42751e-08	2.07177	2.31822e-05
BACE1-AS	ENSG00000278768	BACE1 antisense RNA [Source:HGNC Symbol;Acc:HGNC:37125]	overlap_up	13.4024	2.16336	4.35541	11.359	10.6239	7.9582	4.43548	45.3056	72.7824	28.8427	24.1952	34.695	37.7291	92.7364	23.741	80.5002	52.2117	68.6902	23.6577	37.9928	36.9794	7.75682	42.7815	53.8804	43.9064	34.017	2.31368	6.59703e-05	2.6058	5.89673e-08	2.2458	3.71661e-06
OTULINL	ENSG00000145569	OTU deubiquitinase with linear linkage specificity like [Source:HGNC Symbol;Acc:HGNC:25629]	overlap_up	2.82155	0	2.77162	2.83976	3.0354	1.40439	3.32661	0.888344	3.76461	1.51804	1.46638	7.61597	10.1224	24.2881	45.3238	6.52705	29.2386	0	15.0549	8.76757	5.13603	2.31419	1.90934	18.7755	11.6394	8.37672	0.0147981		2.60248	0.000238498	2.11252	0.00325627
CSF1R	ENSG00000182578	colony stimulating factor 1 receptor [Source:HGNC Symbol;Acc:HGNC:2433]	overlap_up	23.2778	25.9603	3.16757	7.30224	25.0421	22.0021	63.76	14.2135	15.0584	16.6984	4.39913	141.319	172.081	30.9121	341.008	180.582	231.82	288.499	193.025	175.351	338.978	24.3589	12.5924	173.18	245.535	110.212	-0.724434	0.292388	2.60012	1.13619e-06	3.04557	1.66774e-09
SSTR2	ENSG00000180616	somatostatin receptor 2 [Source:HGNC Symbol;Acc:HGNC:11331]	overlap_up	0	0.309051	0.791893	0.81136	0.75885	0.46813	0	2.66503	2.50974	0	0.733188	7.61597	4.60111	0	9.71224	4.35136	2.08847	27.4761	2.1507	3.8967	1.02721	0.448469	1.47699	5.25614	7.32783	3.427	1.23514		2.59837	0.00505713	2.05661	0.0209761
MSR1	ENSG00000038945	macrophage scavenger receptor 1 [Source:HGNC Symbol;Acc:HGNC:7376]	overlap_up	4.93772	6.18102	4.35541	6.49088	5.31195	7.02195	34.375	0	6.27434	4.55411	3.66594	33.8488	98.4637	41.9522	159.712	23.9325	58.4771	137.38	160.765	75.0114	80.1221	9.81055	3.6236	71.5819	102.351	45.373	-0.995495	0.169224	2.59445	7.9291e-06	3.02174	4.25924e-08
KCNJ5	ENSG00000120457	potassium inwardly rectifying channel subfamily J member 5 [Source:HGNC Symbol;Acc:HGNC:6266]	overlap_up	0	0	0	0	0.75885	0	0	0	0	0	1.46638	4.2311	9.20221	0	1.07914	17.4055	4.17694	0	13.9795	0	0	0.108407	0.366594	6.38358	3.6313	2.49046	0.845778		2.58318	0.00638716	2.23131	0.0122935
BCAT1	ENSG00000060982	branched chain amino acid transaminase 1 [Source:HGNC Symbol;Acc:HGNC:976]	overlap_up	3.52694	4.63576	0	0.81136	9.1062	10.2989	23.2863	5.33007	12.5487	1.51804	5.13232	53.3118	45.0908	6.62403	169.425	80.5002	20.8847	343.451	270.988	107.159	224.958	7.38077	6.13228	70.9903	193.488	66.5994	0.127094	0.903545	2.58002	0.00179586	3.7344	8.06933e-07
PATL2	ENSG00000229474	PAT1 homolog 2 [Source:HGNC Symbol;Acc:HGNC:33630]	overlap_up	1.41078	0	0.791893	0.40568	0.75885	0	2.21774	2.66503	3.76461	1.51804	5.13232	8.46219	11.9629	13.2481	4.31655	2.17568	10.4423	0	0	9.74175	6.16324	0.797848	3.27	8.03307	5.26946	4.05608	1.59705		2.57886	0.00298041	2.19652	0.0107762
POLN	ENSG00000130997	DNA polymerase nu [Source:HGNC Symbol;Acc:HGNC:18870]	overlap_up	0.705388	0.618102	0.395946	2.0284	0.75885	3.74504	1.10887	9.77179	2.50974	3.03607	6.59869	4.2311	10.1224	4.41602	11.8705	30.4595	0	0	12.3665	10.7159	12.3265	1.33723	5.47907	12.2199	7.08178	6.08502	1.68352		2.57674	0.000726187	2.17644	0.00498816
RCSD1	ENSG00000198771	RCSD domain containing 1 [Source:HGNC Symbol;Acc:HGNC:28310]	overlap_up	7.05388	0.309051	0.395946	2.0284	3.0354	0	8.87096	7.9951	0	1.51804	4.39913	16.9244	17.4842	17.6641	66.9066	21.7568	0	54.9521	35.4865	16.561	14.3809	3.09909	3.47807	28.1472	24.2761	14.1773	0.382704		2.56965	0.00170321	2.24707	0.00476745
DGAT2	ENSG00000062282	diacylglycerol O-acyltransferase 2 [Source:HGNC Symbol;Acc:HGNC:16940]	overlap_up	0	0	0	0	0	0.936259	0	0	0	1.51804	0.733188	3.38488	1.84044	0	3.23741	2.17568	14.6193	41.2141	20.9693	57.4763	31.8434	0.133751	0.562806	2.12768	33.2245	8.56897	1.33061		2.5691	0.0037861	5.91976	3.80968e-13
C1QTNF1	ENSG00000173918	C1q and TNF related 1 [Source:HGNC Symbol;Acc:HGNC:14324]	overlap_up	4.23233	0	5.54325	6.0852	3.0354	0	6.65322	1.77669	12.5487	1.51804	0.733188	48.2345	47.8515	2.20801	113.31	0	33.4155	41.2141	87.1033	53.5796	94.503	3.64991	4.14415	42.3207	61.9631	26.8355	0.414286	0.951243	2.56777	0.00495736	2.98414	0.000494497
CD93	ENSG00000125810	CD93 molecule [Source:HGNC Symbol;Acc:HGNC:15855]	overlap_up	7.05388	1.2362	0	6.0852	0	0.46813	14.9697	0.888344	3.76461	0	0	11.0009	35.8886	8.83204	155.396	34.8109	50.1232	288.499	82.8019	141.255	115.047	4.25902	1.16324	49.1857	135.545	45.6248	-0.344677	0.367275	2.56769	0.00487219	3.66907	1.31914e-05
LINC01359	ENSG00000226891	long intergenic non-protein coding RNA 1359 [Source:HGNC Symbol;Acc:HGNC:50591]	overlap_up	2.82155	0.309051	1.97973	2.0284	4.5531	5.14943	6.65322	5.33007	15.0584	10.6263	3.66594	18.6168	9.20221	46.3682	22.6619	30.4595	33.4155	13.738	11.8288	3.8967	35.9522	3.35635	8.67017	25.4617	19.7663	13.5388	1.22631		2.56658	6.50498e-05	2.28602	0.000377365
RNU7-45P	ENSG00000238829	RNA, U7 small nuclear 45 pseudogene [Source:HGNC Symbol;Acc:HGNC:34141]	overlap_up	0	0	0.395946	0	1.5177	0	2.21774	4.44172	1.25487	3.03607	5.8655	1.69244	11.0427	8.83204	10.7914	0	2.08847	0	7.52745	6.81922	10.2721	0.590198	3.64954	6.4717	5.34144	3.70454	1.93694		2.56276	0.00461979	2.51067	0.0042589
MARCHF1	ENSG00000145416	membrane associated ring-CH-type finger 1 [Source:HGNC Symbol;Acc:HGNC:26077]	overlap_up	7.75927	0	1.97973	5.27384	0.75885	10.767	17.7419	18.6552	27.6071	19.7345	13.1974	43.1572	66.2559	8.83204	87.4102	39.1623	35.504	164.856	38.1749	16.561	52.3875	6.3258	19.7985	48.9635	61.4968	32.1798	1.44519	0.136843	2.55615	0.000211714	2.67738	4.82712e-05
FBN1	ENSG00000166147	fibrillin 1 [Source:HGNC Symbol;Acc:HGNC:3603]	overlap_up	19.0455	30.596	24.5487	9.73632	4.5531	10.767	56.5524	13.3252	31.3717	21.2525	18.3297	182.783	165.64	52.9922	315.108	65.2705	81.4503	535.783	302.173	65.2697	164.353	22.257	21.0698	156.359	229.806	103.376	0.0243512	0.945493	2.55593	5.52888e-06	2.99753	1.75681e-08
CD274	ENSG00000120217	CD274 molecule [Source:HGNC Symbol;Acc:HGNC:17635]	overlap_up	0	0	1.58379	1.21704	0.75885	0	2.21774	0.888344	3.76461	0	0.733188	3.38488	4.60111	4.41602	33.4533	0	4.17694	0	31.1851	32.1478	20.5441	0.825345	1.34653	9.17106	17.6108	6.90823	0.732331		2.54462	0.00498181	3.36525	7.32668e-05
CMKLR1	ENSG00000174600	chemerin chemokine-like receptor 1 [Source:HGNC Symbol;Acc:HGNC:2121]	overlap_up	4.23233	0	1.58379	1.21704	1.5177	1.40439	8.31652	0	12.5487	0	0.733188	32.1563	46.9313	6.62403	72.3023	0	48.0348	206.071	30.1098	33.1219	45.1971	2.61025	3.32047	31.6028	72.5068	26.2906	0.540723	0.900188	2.54194	0.00596362	3.35685	8.40997e-05
PCED1B-AS1	ENSG00000247774	PCED1B antisense RNA 1 [Source:HGNC Symbol;Acc:HGNC:44166]	overlap_up	5.64311	0	0.395946	0	0.75885	1.87252	1.6633	0	1.25487	1.51804	1.46638	5.92353	29.4471	6.62403	96.0433	0	0	123.642	0.537675	30.1994	23.6257	1.47625	1.05982	27.6076	35.601	15.7436	0.331136	0.896302	2.53832	0.010875	2.64838	0.00420236
LINC01446	ENSG00000205628	long intergenic non-protein coding RNA 1446 [Source:HGNC Symbol;Acc:HGNC:50773]	overlap_up	0.705388	0	0	1.21704	0	0	0	4.44172	6.27434	3.03607	2.19956	0.846219	0.920221	6.62403	3.23741	15.2298	20.8847	13.738	1.61302	0.974175	0	0.274633	3.98793	5.37153	7.44198	3.90199	2.27752		2.53476	0.0082452	2.69251	0.00278566
GBP1	ENSG00000117228	guanylate binding protein 1 [Source:HGNC Symbol;Acc:HGNC:4182]	overlap_up	5.64311	6.18102	1.18784	3.65112	6.0708	0	28.2762	0.888344	2.50974	4.55411	0	19.463	94.7828	6.62403	147.842	26.1082	48.0348	54.9521	52.6921	103.263	63.6868	7.28715	1.98805	58.964	64.5257	32.21	-1.01787	0.17325	2.53117	0.000754973	2.63094	0.000242482
RNU4-62P	ENSG00000222057	RNA, U4 small nuclear 62, pseudogene [Source:HGNC Symbol;Acc:HGNC:46998]	overlap_up	0.705388	0	3.16757	2.83976	0.75885	1.87252	2.21774	6.21841	10.039	0	2.93275	8.46219	11.9629	8.83204	32.3741	6.52705	12.5308	0	4.3014	19.4835	27.7346	1.65169	4.79753	13.6317	12.8101	7.76002	1.29318		2.52243	0.000896511	2.55723	0.000517509
NEXN	ENSG00000162614	nexilin F-actin binding protein [Source:HGNC Symbol;Acc:HGNC:29557]	overlap_up	1.41078	0	2.77162	2.0284	2.27655	0.936259	1.6633	1.77669	7.52921	7.59018	6.59869	11.0009	7.36177	13.2481	19.4245	6.52705	14.6193	0	8.06512	5.84505	16.4353	1.58384	5.87369	11.5124	8.99295	6.52898	1.64015		2.51847	0.00017067	2.3532	0.000402393
GZMM	ENSG00000197540	granzyme M [Source:HGNC Symbol;Acc:HGNC:4712]	overlap_up	0	1.2362	0	0	0	0	0	0	0	0	0.733188	1.69244	5.52133	0	19.4245	0	18.7962	0	5.37675	1.94835	8.21765	0.176601	0.183297	5.32765	6.86779	2.99746	0.604633		2.5181	0.0166837	2.7955	0.00542783
SRGN	ENSG00000122862	serglycin [Source:HGNC Symbol;Acc:HGNC:9361]	overlap_up	23.2778	12.053	10.2946	14.6045	7.5885	10.2989	57.1068	13.3252	10.039	13.6623	5.13232	135.395	118.709	8.83204	458.634	26.1082	129.485	549.521	430.14	686.793	616.324	19.3177	10.5397	149.536	482.453	158.92	-0.438804	0.524424	2.51591	0.000440175	3.95785	1.37314e-09
POU5F2	ENSG00000248483	POU domain class 5, transcription factor 2 [Source:HGNC Symbol;Acc:HGNC:26367]	overlap_up	4.93772	0.309051	3.95946	4.0568	1.5177	11.7032	3.32661	24.8736	35.1363	15.1804	13.9306	22.0017	25.7662	37.5362	37.7698	21.7568	12.5308	13.738	38.7126	18.5093	40.061	4.25865	22.2802	28.9661	24.7104	18.4435	2.1588	0.00142878	2.50977	8.11667e-06	2.39873	1.80851e-05
U2AF1	ENSG00000160201	U2 small nuclear RNA auxiliary factor 1 [Source:HGNC Symbol;Acc:HGNC:12453]	overlap_up	0	0	0.395946	1.21704	0.75885	0	2.21774	25.762	2.50974	0	0	8.46219	4.60111	11.0401	20.5036	2.17568	8.35387	0	3.76372	0.974175	24.6529	0.655654	7.06793	9.35653	7.54894	5.58994	2.20107		2.50785	0.00818962	2.37159	0.00975702
HCST	ENSG00000126264	hematopoietic cell signal transducer [Source:HGNC Symbol;Acc:HGNC:16977]	overlap_up	9.87544	18.5431	2.37568	8.1136	8.34735	17.3208	17.1875	2.66503	7.52921	4.55411	3.66594	46.5421	69.9368	19.8721	198.561	56.5677	37.5924	123.642	27.9591	37.0186	96.5574	11.6805	4.60357	78.296	64.554	38.7823	-1.01209	0.164878	2.50505	4.94096e-06	2.12543	9.40345e-05
LINC01426	ENSG00000234380	long intergenic non-protein coding RNA 1426 [Source:HGNC Symbol;Acc:HGNC:50734]	overlap_up	1.41078	0	5.93919	1.62272	2.27655	0.936259	6.65322	5.33007	7.52921	6.07214	3.66594	13.5395	12.8831	4.41602	35.6116	30.4595	22.9732	13.738	27.4214	20.4577	24.6529	2.69125	5.64934	19.3819	21.8486	11.79	0.979769		2.50283	0.00012935	2.70301	1.81769e-05
STEAP1	ENSG00000164647	STEAP family member 1 [Source:HGNC Symbol;Acc:HGNC:11378]	overlap_up	0	0	0	0	0.75885	0	2.21774	0.888344	0	0	0	4.2311	3.68088	0	12.9497	0	33.4155	137.38	33.3358	31.1736	19.5169	0.425227	0.222086	4.17233	50.9644	13.3118	0.501014		2.50175	0.00566069	5.24678	1.49122e-10
CCR1	ENSG00000163823	C-C motif chemokine receptor 1 [Source:HGNC Symbol;Acc:HGNC:1602]	overlap_up	0	0	0	0.81136	0.75885	0	6.09878	0	3.76461	0	2.19956	11.8471	51.5324	0	74.4605	0	31.327	82.4282	80.6512	70.1406	179.761	1.09557	1.49104	27.568	88.8616	28.3705	0.685092	0.895475	2.49883	0.00718528	3.65198	5.75361e-05
ADAM28	ENSG00000042980	ADAM metallopeptidase domain 28 [Source:HGNC Symbol;Acc:HGNC:206]	overlap_up	4.23233	0	0.791893	2.0284	2.27655	0	14.9697	1.77669	7.52921	4.55411	2.93275	32.1563	21.1651	11.0401	85.2519	2.17568	8.35387	54.9521	28.4968	5.84505	52.3875	3.47127	4.19819	30.3578	30.0071	16.3293	0.399724	0.900572	2.48403	0.00327904	2.37201	0.00330026
NCF1C	ENSG00000165178	neutrophil cytosolic factor 1C pseudogene [Source:HGNC Symbol;Acc:HGNC:32523]	overlap_up	1.41078	0	0	2.83976	0	0	0	0	0	0	0	5.92353	7.36177	0	21.5828	8.70273	0	27.4761	25.8084	4.87087	29.789	0.607219	0	8.71416	17.5889	6.46503	-0.0214853		2.48256	0.0126664	3.15323	0.000693584
LIPC-AS1	ENSG00000259293	LIPC antisense RNA 1 [Source:HGNC Symbol;Acc:HGNC:52294]	overlap_up	0	0	0.791893	0	0	0.46813	0	2.66503	0	1.51804	1.46638	3.38488	0.920221	0	5.39569	23.9325	29.2386	0	0	0	1.02721	0.180003	1.41236	6.72666	6.05315	3.37183	1.28718		2.47515	0.0127345	2.43218	0.0105166
RO60	ENSG00000116747	Ro60, Y RNA binding protein [Source:HGNC Symbol;Acc:HGNC:11313]	overlap_up	42.3233	30.9051	33.6554	63.2861	29.5952	87.0721	42.6915	197.212	228.386	151.804	130.507	159.935	179.443	465.89	194.245	404.677	284.032	384.665	216.683	148.075	222.904	47.0755	176.977	280.838	251.272	176.095	1.84207	1.65079e-05	2.47359	1.27492e-12	2.28261	3.19921e-11
CD69	ENSG00000110848	CD69 molecule [Source:HGNC Symbol;Acc:HGNC:1694]	overlap_up	0	0	0	0.81136	0	0	4.43548	0	1.25487	0	1.46638	8.46219	7.36177	0	15.1079	23.9325	0	0	10.7535	3.8967	22.5985	0.749548	0.680311	10.9729	7.44975	4.76577	0.374867		2.46469	0.014681	2.18339	0.02618
TNFRSF10A	ENSG00000104689	TNF receptor superfamily member 10a [Source:HGNC Symbol;Acc:HGNC:11904]	overlap_up	1.41078	0	1.97973	3.65112	2.27655	3.27691	4.43548	8.88344	2.50974	15.1804	8.06507	12.6933	13.8033	0	21.5828	43.5136	6.26541	0	13.9795	25.3285	23.6257	2.43294	8.65965	18.3186	13.8398	10.1172	1.55161		2.45633	0.000714381	2.28036	0.00153296
AIM2	ENSG00000163568	absent in melanoma 2 [Source:HGNC Symbol;Acc:HGNC:357]	overlap_up	0	0	0	0	0	0	1.10887	0	0	0	0	1.69244	9.20221	0	12.9497	0	4.17694	41.2141	0	6.81922	6.16324	0.15841	0	4.76886	11.6747	3.96794	0.445477		2.45475	0.0130017	2.76473	0.00132058
LOXL3	ENSG00000115318	lysyl oxidase like 3 [Source:HGNC Symbol;Acc:HGNC:13869]	overlap_up	3.52694	4.01766	0.791893	1.21704	0	12.6395	4.98991	7.9951	6.27434	13.6623	8.06507	27.079	25.7662	24.2881	41.0072	17.4055	41.7694	315.975	110.761	16.561	91.4213	3.88328	8.99921	27.1092	115.298	36.9149	1.11255	0.290714	2.45407	0.000186117	4.17466	1.19236e-12
GPR160	ENSG00000173890	G protein-coupled receptor 160 [Source:HGNC Symbol;Acc:HGNC:23693]	overlap_up	0	0	0	1.62272	0	0	2.21774	0	1.25487	3.03607	0.733188	2.53866	7.36177	0	16.1871	4.35136	18.7962	0	9.67815	10.7159	14.3809	0.548637	1.25603	6.08777	10.7142	4.4226	0.900453		2.44987	0.00925925	3.14176	0.000354002
PIK3R5	ENSG00000141506	phosphoinositide-3-kinase regulatory subunit 5 [Source:HGNC Symbol;Acc:HGNC:30035]	overlap_up	4.23233	0	0	0	0.75885	0	5.54435	0.888344	0	0	0.733188	11.0009	18.4044	0	35.6116	6.52705	4.17694	68.6902	100.008	49.6829	58.5507	1.50508	0.405383	14.3088	56.2217	17.3719	-0.139989	0.559372	2.44819	0.00643779	3.97922	1.21057e-06
ZBP1	ENSG00000124256	Z-DNA binding protein 1 [Source:HGNC Symbol;Acc:HGNC:16176]	overlap_up	2.11617	0	0	0	0	0	0	0	0	0	0	1.69244	7.36177	0	25.8993	0	0	13.738	7.52745	16.561	5.13603	0.302309	0	6.9907	8.5925	3.81106	0.295197		2.44774	0.0117736	2.51386	0.00574255
TNIK	ENSG00000154310	TRAF2 and NCK interacting kinase [Source:HGNC Symbol;Acc:HGNC:30765]	overlap_up	0.705388	0	0.791893	0	0	0	2.77217	0.888344	3.76461	0	0.733188	3.38488	6.44155	4.41602	23.741	2.17568	0	27.4761	0	12.6643	4.10882	0.609922	1.34653	8.03183	8.84983	4.47923	0.843689		2.4354	0.0146793	2.10378	0.0209632
GZMB	ENSG00000100453	granzyme B [Source:HGNC Symbol;Acc:HGNC:4709]	overlap_up	0	0	0	0	0.75885	6.55382	0	0	0	0	0	1.69244	3.68088	8.83204	56.1152	34.8109	6.26541	96.1663	10.2158	21.4318	13.3537	1.04467	0	21.0263	29.4866	12.3751	0.0511454		2.43356	0.0175754	2.62741	0.00568522
RIN3	ENSG00000100599	Ras and Rab interactor 3 [Source:HGNC Symbol;Acc:HGNC:18751]	overlap_up	7.75927	0.927153	4.35541	12.9818	12.9005	14.512	18.2964	17.7669	15.0584	39.4689	19.7961	29.6177	38.6493	57.4083	101.439	87.0273	56.3886	206.071	99.4698	125.669	132.51	10.2475	23.0226	62.8283	124.021	52.2891	1.11666	0.13756	2.43278	1.61048e-06	3.29064	3.40609e-12
SMTN	ENSG00000183963	smoothelin [Source:HGNC Symbol;Acc:HGNC:11126]	overlap_up	10.5808	48.8301	7.91893	6.49088	4.5531	7.49008	5.54435	7.9951	8.78408	12.1443	6.59869	226.787	21.1651	48.5762	71.2231	65.2705	43.8578	109.904	233.889	96.4433	70.8772	13.0583	8.88054	86.6043	110.994	53.0916	-0.360009	0.62855	2.42467	7.06676e-05	2.73833	2.31803e-06
SERPINE1	ENSG00000106366	serpin family E member 1 [Source:HGNC Symbol;Acc:HGNC:8583]	overlap_up	8.46466	0	3.16757	1.21704	1.5177	0	22.1774	3.55338	13.8036	28.8427	6.59869	42.311	25.7662	22.0801	182.374	21.7568	98.158	2060.71	1960.9	254.26	619.405	5.22062	13.1996	58.8577	998.686	256.05	1.15007	0.493723	2.42106	0.00606834	5.56127	8.43106e-12
CYTIP	ENSG00000115165	cytohesin 1 interacting protein [Source:HGNC Symbol;Acc:HGNC:9506]	overlap_up	7.05388	0	2.77162	0	3.0354	0.936259	4.98991	0.888344	0	6.07214	0	17.7706	18.4044	15.4561	113.31	4.35136	0	123.642	119.364	50.6571	159.217	2.68387	1.74012	33.8584	90.576	30.8533	0.211102	0.801583	2.41571	0.0121013	3.43881	0.000125353
MS4A4A	ENSG00000110079	membrane spanning 4-domains A4A [Source:HGNC Symbol;Acc:HGNC:13371]	overlap_up	1.41078	0	0	5.67952	0.75885	0	7.76209	0	0	4.55411	0	6.76975	20.2449	17.6641	57.1943	4.35136	6.26541	68.6902	47.3154	14.6126	16.4353	2.23018	1.13853	21.2449	30.6638	13.3195	-0.172682		2.4145	0.00850252	2.70488	0.00148937
COL9A2	ENSG00000049089	collagen type IX alpha 2 chain [Source:HGNC Symbol;Acc:HGNC:2218]	overlap_up	0.705388	0	0	1.21704	0.75885	0	3.88104	0	5.01948	0	0	1.69244	7.36177	4.41602	12.9497	21.7568	12.5308	41.2141	3.76372	3.8967	7.19044	0.937475	1.25487	9.63534	13.7192	6.11211	0.52395		2.41256	0.0096433	2.46021	0.00445183
GIMAP8	ENSG00000171115	GTPase, IMAP family member 8 [Source:HGNC Symbol;Acc:HGNC:21792]	overlap_up	0.705388	0	0	1.21704	0.75885	0	3.32661	0	0	0	0	0	12.8831	2.20801	19.4245	10.8784	16.7077	0	10.2158	6.81922	10.2721	0.85827	0	9.0788	8.80297	4.54365	-0.371083		2.40953	0.0133637	2.45102	0.00847228
PLA2G2F	ENSG00000158786	phospholipase A2 group IIF [Source:HGNC Symbol;Acc:HGNC:30040]	overlap_up	0	0	0	0	1.5177	0	0	0	2.50974	0	0.733188	2.53866	5.52133	0	12.9497	6.52705	0	0	0	15.5868	14.3809	0.216814	0.810731	5.50734	5.99354	2.965	1.00595		2.40185	0.00904867	2.57887	0.00399574
C5AR2	ENSG00000134830	complement C5a receptor 2 [Source:HGNC Symbol;Acc:HGNC:4527]	overlap_up	0	0	0	0	0	0.936259	2.77217	1.77669	0	0	0	16.9244	11.0427	0	18.3453	17.4055	2.08847	370.927	38.1749	19.4835	50.3331	0.529776	0.444172	12.7436	96.2014	26.2005	0.656835	1	2.40051	0.00881051	4.37466	1.51895e-06
GJC1	ENSG00000182963	gap junction protein gamma 1 [Source:HGNC Symbol;Acc:HGNC:4280]	overlap_up	0.705388	0	0.791893	2.43408	0.75885	4.21317	2.21774	2.66503	20.0779	7.59018	17.5965	13.5395	0.920221	4.41602	24.8202	23.9325	0	0	20.9693	20.4577	34.925	1.58873	11.9824	13.5257	15.2704	9.66815	2.24818		2.39988	0.00424675	2.67106	0.0008167
COL27A1	ENSG00000196739	collagen type XXVII alpha 1 chain [Source:HGNC Symbol;Acc:HGNC:22986]	overlap_up	16.9293	6.49007	8.71082	18.6613	15.177	16.3845	46.0181	24.8736	51.4496	30.3607	21.9956	99.0077	173.002	39.7442	157.554	56.5677	100.246	109.904	138.182	188.016	156.135	18.3387	32.1699	105.175	138.497	70.2576	0.795707	0.26727	2.39643	1.01927e-07	2.77077	1.27294e-10
VENTX	ENSG00000151650	VENT homeobox [Source:HGNC Symbol;Acc:HGNC:13639]	overlap_up	12.697	0	2.37568	0	0	0	6.09878	0.888344	8.78408	0	0.733188	21.1555	22.0853	33.1202	59.3526	45.6893	10.4423	247.285	49.4661	41.8895	82.1765	3.02449	2.6014	36.2806	86.2518	30.678	0.319232	0.942011	2.39248	0.0127798	3.252	0.000250448
PLEKHG2	ENSG00000090924	pleckstrin homology and RhoGEF domain containing G2 [Source:HGNC Symbol;Acc:HGNC:29515]	overlap_up	4.23233	0	1.58379	0.81136	5.31195	0	10.5343	5.33007	5.01948	12.1443	8.06507	5.92353	20.2449	48.5762	36.6907	13.0541	0	41.2141	81.7266	63.3213	44.1699	3.21053	7.63972	24.8979	46.0864	19.4264	1.10062	0.398368	2.39217	0.00305203	3.13835	2.66691e-05
TBXAS1	ENSG00000059377	thromboxane A synthase 1 [Source:HGNC Symbol;Acc:HGNC:11609]	overlap_up	4.93772	1.85431	3.56352	0.81136	3.79425	2.34065	5.54435	1.77669	1.25487	4.55411	5.8655	12.6933	16.564	11.0401	43.1655	13.0541	20.8847	68.6902	51.0791	20.4577	26.7074	3.26374	3.36279	19.3034	37.5638	15.2682	0.248155	0.934772	2.39122	2.75623e-05	3.10718	4.76973e-09
NTNG2	ENSG00000196358	netrin G2 [Source:HGNC Symbol;Acc:HGNC:14288]	overlap_up	11.2862	0.309051	1.97973	4.46248	0.75885	2.80878	7.20765	4.44172	11.2938	18.2164	13.9306	19.463	12.8831	37.5362	32.3741	32.6352	16.7077	54.9521	4.3014	21.4318	25.6802	4.11611	11.9706	26.9783	24.6147	15.9362	1.38	0.132091	2.3895	0.000262284	2.06	0.00165251
MLYCD	ENSG00000103150	malonyl-CoA decarboxylase [Source:HGNC Symbol;Acc:HGNC:7150]	overlap_up	3.52694	0	0.395946	6.0852	5.31195	3.27691	0.554435	18.6552	8.78408	7.59018	3.66594	8.46219	16.564	52.9922	15.1079	32.6352	2.08847	137.38	0	3.8967	16.4353	2.73591	9.67386	25.1523	31.9602	16.3528	1.39112	0.263627	2.38437	0.00749368	2.34247	0.00478814
BIN2	ENSG00000110934	bridging integrator 2 [Source:HGNC Symbol;Acc:HGNC:1053]	overlap_up	2.82155	0	1.18784	1.62272	2.27655	1.87252	4.43548	0	3.76461	0	5.8655	9.30841	15.6438	4.41602	41.0072	6.52705	0	41.2141	6.4521	13.6384	22.5985	2.03095	2.40753	15.3805	16.7806	8.79297	0.440029		2.37679	0.00420286	2.22077	0.0053012
SEMA6A	ENSG00000092421	semaphorin 6A [Source:HGNC Symbol;Acc:HGNC:10738]	overlap_up	4.93772	0.309051	3.95946	1.62272	3.79425	2.80878	4.43548	7.9951	12.5487	13.6623	13.1974	20.3093	14.7235	35.3282	18.3453	6.52705	4.17694	27.4761	13.4419	21.4318	44.1699	3.12392	11.8509	19.0467	22.1393	13.1048	1.76334		2.3733	7.80471e-05	2.54532	1.19809e-05
MIR223HG	ENSG00000274536	MIR223 host gene [Source:HGNC Symbol;Acc:HGNC:54520]	overlap_up	0	0	0	0	4.5531	0.936259	0	0.888344	0	7.59018	0	4.2311	5.52133	6.62403	15.1079	0	52.2117	96.1663	38.7126	54.5538	137.646	0.784194	2.11963	6.29688	75.858	20.2258	1.23004	0.428714	2.36998	0.00592025	5.27736	9.5489e-12
LINC02611	ENSG00000226791	long intergenic non-protein coding RNA 2611 [Source:HGNC Symbol;Acc:HGNC:54060]	overlap_up	0	0	0	0	0	0	0	0	2.50974	1.51804	1.46638	2.53866	0.920221	0	8.63311	0	0	0	12.9042	3.8967	8.21765	0	1.37354	2.4184	5.00371	2.02879	1.84001		2.36926	0.0147729	3.15993	0.000803293
GBP2	ENSG00000162645	guanylate binding protein 2 [Source:HGNC Symbol;Acc:HGNC:4183]	overlap_up	7.05388	1.85431	7.52298	7.70792	6.82965	11.2351	38.8104	0.888344	2.50974	13.6623	4.39913	64.3127	100.304	26.4961	182.374	2.17568	50.1232	109.904	63.9833	101.314	70.8772	11.5735	5.36488	75.1326	79.2404	41.6352	-0.725791	0.355318	2.3497	0.000587006	2.37274	0.000291278
ODAPH	ENSG00000174792	odontogenesis associated phosphoprotein [Source:HGNC Symbol;Acc:HGNC:26300]	overlap_up	0	0	0	0	0	0	0	0.888344	0	0	0	0.846219	1.84044	0	1.07914	4.35136	0	13.738	26.8837	39.9412	31.8434	0	0.222086	1.62343	22.4813	5.78152	1.31379		2.34842	0.0162328	5.40247	2.07785e-09
PRRT2	ENSG00000167371	proline rich transmembrane protein 2 [Source:HGNC Symbol;Acc:HGNC:30500]	overlap_up	10.5808	4.32671	4.35541	5.27384	12.9005	11.2351	14.4153	23.9853	37.6461	22.7705	15.3969	14.3857	16.564	61.8243	53.9569	117.487	27.1501	68.6902	72.0484	31.1736	32.8706	9.01252	24.9497	52.8435	46.3866	31.3827	1.37979	0.0511704	2.34257	7.36508e-06	2.14014	4.0001e-05
STRADA	ENSG00000266173	STE20 related adaptor alpha [Source:HGNC Symbol;Acc:HGNC:30172]	overlap_up	1.41078	0	1.18784	0.40568	2.27655	0.46813	2.77217	3.55338	0	19.7345	8.79826	8.46219	11.0427	2.20801	11.8705	10.8784	0	13.738	9.67815	8.76757	15.4081	1.21731	8.02152	8.89236	9.51837	6.31718	2.16134		2.34255	0.00461922	2.34745	0.0032589
CFLAR-AS1	ENSG00000226312	CFLAR antisense RNA 1 [Source:HGNC Symbol;Acc:HGNC:14437]	overlap_up	4.23233	0.309051	1.58379	0.40568	2.27655	3.74504	3.32661	15.9902	21.3328	19.7345	10.2646	11.8471	19.3246	13.2481	15.1079	10.8784	8.35387	41.2141	4.83907	27.2769	78.0677	2.26843	16.8305	14.0812	31.9503	14.9218	2.53069		2.34178	0.000575802	3.32333	8.36801e-08
CBLN3	ENSG00000139899	cerebellin 3 precursor [Source:HGNC Symbol;Acc:HGNC:20146]	overlap_up	3.52694	0	0	2.43408	6.0708	0.46813	1.6633	9.77179	5.01948	1.51804	1.46638	18.6168	18.4044	0	21.5828	15.2298	6.26541	13.738	22.0447	2.92252	17.4625	2.02332	4.44392	14.7668	12.4866	8.0098	1.01658		2.34095	0.0052153	2.11534	0.00993701
ANXA2R-AS1	ENSG00000215068	ANXA2R antisense RNA 1 [Source:HGNC Symbol;Acc:HGNC:27208]	overlap_up	1.41078	0	0.395946	1.21704	0.75885	0.936259	0.554435	6.21841	10.039	0	0.733188	1.69244	7.36177	2.20801	9.71224	10.8784	6.26541	0	2.1507	5.84505	17.4625	0.75333	4.24764	6.37057	6.34473	4.08764	1.88317		2.34091	0.00799797	2.48607	0.00322266
SH3KBP1	ENSG00000147010	SH3 domain containing kinase binding protein 1 [Source:HGNC Symbol;Acc:HGNC:13867]	overlap_up	1.41078	0.618102	6.73109	6.49088	9.1062	0	10.5343	8.88344	1.25487	10.6263	10.9978	18.6168	65.3357	4.41602	79.8562	2.17568	37.5924	123.642	96.7815	49.6829	44.1699	4.98447	7.9406	34.0801	70.3738	28.044	0.691003	0.65709	2.34036	0.00210065	3.147	6.29297e-06
ACP5	ENSG00000102575	acid phosphatase 5, tartrate resistant [Source:HGNC Symbol;Acc:HGNC:124]	overlap_up	19.7509	5.56292	9.89866	37.3225	18.2124	13.1076	37.1471	25.762	35.1363	28.8427	21.9956	64.3127	93.8625	50.7842	216.907	141.419	85.6272	123.642	336.584	109.108	175.652	20.1432	27.9342	113.457	166.123	78.6018	0.489207	0.601086	2.338	1.09873e-06	2.86807	2.47246e-10
PPTC7	ENSG00000196850	protein phosphatase targeting COQ7 [Source:HGNC Symbol;Acc:HGNC:30695]	overlap_up	2.82155	0	0.791893	0	2.27655	0.46813	1.6633	1.77669	0	1.51804	5.13232	5.92353	7.36177	2.20801	4.31655	23.9325	10.4423	0	6.4521	3.8967	8.21765	1.14592	2.10676	8.74847	5.80176	4.2476	0.908365		2.3363	0.00603991	2.03113	0.0166044
PLCG2	ENSG00000197943	phospholipase C gamma 2 [Source:HGNC Symbol;Acc:HGNC:9066]	overlap_up	0.705388	0	1.97973	2.83976	1.5177	4.21317	2.77217	6.21841	5.01948	0	3.66594	5.07732	10.1224	11.0401	31.295	15.2298	2.08847	13.738	2.1507	13.6384	36.9794	2.00399	3.72596	14.5529	13.719	8.10911	0.834164		2.32553	0.00357618	2.24954	0.00370099
NR4A3	ENSG00000119508	nuclear receptor subfamily 4 group A member 3 [Source:HGNC Symbol;Acc:HGNC:7982]	overlap_up	0	0	0	0	0	0	0	0	0	1.51804	0	0.846219	0	2.20801	9.71224	0	4.17694	0	9.67815	3.8967	4.10882	0	0.379509	2.55329	4.37212	1.7212	1.08097		2.31027	0.0222189	2.93616	0.00266072
PRKCB	ENSG00000166501	protein kinase C beta [Source:HGNC Symbol;Acc:HGNC:9395]	overlap_up	19.7509	0	7.52298	16.2272	15.177	9.36259	5.54435	20.4319	6.27434	63.7575	16.8633	28.7715	55.2133	8.83204	183.453	58.7434	27.1501	123.642	104.847	33.1219	90.3941	10.5121	26.8318	67.0027	75.831	42.6229	1.1949	0.242398	2.3096	0.00109115	2.41588	0.000328932
STXBP5L	ENSG00000145087	syntaxin binding protein 5L [Source:HGNC Symbol;Acc:HGNC:30757]	overlap_up	0	0	0	0	0	0	0	2.66503	0	0	0	5.92353	3.68088	13.2481	0	0	10.4423	0	16.6679	0.974175	0	0	0.666258	4.5705	5.61689	2.55247	1.14459		2.30853	0.012212	2.6028	0.00411537
CLEC4A	ENSG00000111729	C-type lectin domain family 4 member A [Source:HGNC Symbol;Acc:HGNC:13257]	overlap_up	2.11617	0	0	2.0284	0	0.936259	1.10887	1.77669	2.50974	0	0.733188	7.61597	6.44155	2.20801	22.6619	0	0	82.4282	7.52745	12.6643	43.1427	0.884242	1.2549	7.78549	29.1525	9.32854	0.660079		2.30778	0.0126013	3.55489	1.72218e-05
MT-TE	ENSG00000210194	mitochondrially encoded tRNA-Glu (GAA/G) [Source:HGNC Symbol;Acc:HGNC:7479]	overlap_up	149.542	107.55	87.1082	164.706	98.6505	188.188	139.718	579.201	736.608	759.018	827.769	508.578	484.036	1198.95	453.238	957.3	2063.41	343.451	447.883	293.227	328.706	133.638	725.649	720.42	695.335	519.849	2.30882	9.21621e-06	2.30559	7.60482e-08	2.26621	4.35971e-08
HSPA12B	ENSG00000132622	heat shock protein family A (Hsp70) member 12B [Source:HGNC Symbol;Acc:HGNC:16193]	overlap_up	0	0	0	0	0.75885	0.46813	1.10887	1.77669	2.50974	0	0	5.07732	5.52133	2.20801	9.71224	0	2.08847	0	16.6679	0	6.16324	0.333693	1.07161	4.50378	4.98392	2.57432	1.06602		2.30492	0.0222071	2.53473	0.00850944
LRRC36	ENSG00000159708	leucine rich repeat containing 36 [Source:HGNC Symbol;Acc:HGNC:25615]	overlap_up	0	0	0	0	2.27655	0.46813	0.554435	3.55338	2.50974	3.03607	2.93275	5.92353	1.84044	0	9.71224	2.17568	2.08847	0	6.98977	4.87087	16.4353	0.471302	3.00798	3.93038	6.07688	3.11273	1.94588		2.29757	0.014293	2.88791	0.00102166
HTRA3	ENSG00000170801	HtrA serine peptidase 3 [Source:HGNC Symbol;Acc:HGNC:30406]	overlap_up	13.4024	0	9.50271	4.46248	11.3828	6.08569	7.76209	0.888344	5.01948	18.2164	0.733188	44.0034	16.564	22.0801	223.382	4.35136	75.1849	123.642	50.5414	4.87087	18.4897	7.51401	6.21436	62.0761	54.5458	31.4555	0.0441208	0.895475	2.29697	0.0118326	2.07706	0.0167904
DNAJC7	ENSG00000168259	DnaJ heat shock protein family (Hsp40) member C7 [Source:HGNC Symbol;Acc:HGNC:12392]	overlap_up	11.2862	6.49007	1.58379	12.5761	5.31195	25.279	6.65322	31.9804	50.1948	37.9509	40.3253	37.2336	60.7346	41.9522	61.5109	69.6218	68.9195	27.4761	26.3461	41.8895	65.7412	9.8829	40.1128	54.2106	46.0745	34.8122	1.88778	0.00111945	2.29661	1.42321e-06	2.12159	7.39697e-06
MAPK12	ENSG00000188130	mitogen-activated protein kinase 12 [Source:HGNC Symbol;Acc:HGNC:6874]	overlap_up	0	0	1.97973	0.40568	0	0	0	0.888344	3.76461	0	1.46638	2.53866	7.36177	4.41602	8.63311	0	0	82.4282	26.8837	6.81922	2.05441	0.340773	1.52983	4.58991	23.6371	7.12571	1.32934		2.29539	0.0203735	3.73634	2.69541e-05
SMOX	ENSG00000088826	spermine oxidase [Source:HGNC Symbol;Acc:HGNC:15862]	overlap_up	0.705388	0	5.1473	1.62272	1.5177	10.2989	7.20765	1.77669	5.01948	0	6.59869	16.0782	17.4842	41.9522	18.3453	43.5136	0	0	33.8735	30.1994	48.2787	3.78566	3.34871	27.4747	22.4703	13.7914	0.100937		2.28668	0.00505713	2.17031	0.00629793
GCH1	ENSG00000131979	GTP cyclohydrolase 1 [Source:HGNC Symbol;Acc:HGNC:4193]	overlap_up	1.41078	0	5.93919	0.40568	0.75885	0	1.6633	0.888344	3.76461	3.03607	0.733188	5.07732	10.1224	2.20801	24.8202	10.8784	4.17694	27.4761	8.06512	8.76757	9.24486	1.45397	2.10555	10.6213	11.5461	6.16366	0.500689		2.27517	0.00724368	2.08604	0.0107138
FBLN1	ENSG00000077942	fibulin 1 [Source:HGNC Symbol;Acc:HGNC:3600]	overlap_up	102.281	122.384	55.0365	112.373	109.274	95.9666	202.923	108.378	106.664	107.781	85.783	343.565	288.949	618.243	1201.08	509.11	1821.14	2417.89	990.397	492.932	1131.98	114.32	102.151	592.19	1370.87	524.959	-0.108731	0.846065	2.2713	4.68293e-09	3.41085	5.13144e-21
MLIP	ENSG00000146147	muscular LMNA interacting protein [Source:HGNC Symbol;Acc:HGNC:21355]	overlap_up	1.41078	0	0	0	0.75885	0	2.77217	0.888344	3.76461	1.51804	1.46638	0.846219	0	15.4561	3.23741	19.5811	39.6809	0	9.67815	6.81922	2.05441	0.705972	1.90934	7.82417	11.6465	5.23489	1.05177		2.26771	0.018355	2.80362	0.00201501
RPSAP36	ENSG00000243175	ribosomal protein SA pseudogene 36 [Source:HGNC Symbol;Acc:HGNC:35727]	overlap_up	2.11617	1.2362	0.395946	0.81136	0	4.6813	0	2.66503	6.27434	9.10821	6.59869	5.07732	11.9629	4.41602	19.4245	2.17568	4.17694	13.738	6.98977	9.74175	8.21765	1.32014	6.16157	8.61128	8.57283	5.70513	1.78699		2.26706	0.0035912	2.09239	0.00631415
CLIC6	ENSG00000159212	chloride intracellular channel 6 [Source:HGNC Symbol;Acc:HGNC:2065]	overlap_up	0.705388	9.88963	0.395946	4.0568	1.5177	0	2.77217	2.66503	6.27434	6.07214	0	21.1555	14.7235	22.0801	19.4245	17.4055	31.327	54.9521	4.83907	11.6901	21.5713	2.76252	3.75288	18.9578	24.8759	12.0723	0.4065		2.26303	0.0033773	2.38655	0.0010336
PPM1F-AS1	ENSG00000224086	PPM1F antisense RNA 1 [Source:HGNC Symbol;Acc:HGNC:40888]	overlap_up	2.82155	1.54525	3.16757	3.65112	3.0354	0.936259	0	7.9951	15.0584	13.6623	4.39913	14.3857	12.8831	8.83204	7.55397	19.5811	14.6193	0	6.4521	23.3802	20.5441	2.16531	10.2787	12.6472	12.9991	8.78589	1.95567		2.25355	0.000374468	2.46982	4.97783e-05
ADAMTS2	ENSG00000087116	ADAM metallopeptidase with thrombospondin type 1 motif 2 [Source:HGNC Symbol;Acc:HGNC:218]	overlap_up	4.23233	0	2.77162	10.9534	3.0354	1.87252	13.8609	5.33007	1.25487	4.55411	2.19956	31.3101	43.2504	11.0401	61.5109	19.5811	31.327	123.642	60.7573	2.92252	18.4897	5.24659	3.33465	33.3385	47.4278	21.6141	-0.269483	0.697825	2.25233	0.00291754	2.50624	0.000377843
KCNAB2	ENSG00000069424	potassium voltage-gated channel subfamily A regulatory beta subunit 2 [Source:HGNC Symbol;Acc:HGNC:6229]	overlap_up	9.87544	4.94482	6.73109	10.9534	15.9359	22.0021	17.1875	7.9951	10.039	21.2525	17.5965	34.695	47.8515	17.6641	162.95	67.4461	91.8926	68.6902	156.463	72.0889	175.652	12.5186	14.2208	66.1213	112.957	49.5194	0.242834	0.873798	2.25006	6.85369e-06	2.98908	1.88918e-10
HSPA6	ENSG00000173110	heat shock protein family A (Hsp70) member 6 [Source:HGNC Symbol;Acc:HGNC:5239]	overlap_up	0.705388	0	1.58379	0	0	0	0	0	0	0	0	0.846219	7.36177	2.20801	9.71224	0	6.26541	0	6.4521	35.0703	18.4897	0.327025	0	4.02565	13.2555	4.22357	0.197512		2.24686	0.0280309	3.58998	0.00017053
ADGRE2	ENSG00000127507	adhesion G protein-coupled receptor E2 [Source:HGNC Symbol;Acc:HGNC:3337]	overlap_up	0	0	1.58379	0	0	0.936259	0	0	0	4.55411	0	4.2311	3.68088	0	6.47483	10.8784	2.08847	0	2.68837	21.4318	26.7074	0.360006	1.13853	5.05304	10.5832	4.05978	0.976045		2.24309	0.0271716	3.11357	0.00109441
SLA	ENSG00000155926	Src like adaptor [Source:HGNC Symbol;Acc:HGNC:10902]	overlap_up	2.82155	0	6.73109	7.30224	3.0354	3.74504	11.0887	0.888344	0	0	1.46638	27.9252	31.2875	0	69.0648	17.4055	58.4771	68.6902	188.186	149.049	153.054	4.96057	0.58868	29.1366	123.491	38.1056	-1.34709	0.088246	2.23758	0.00118533	4.07136	3.68531e-11
COL10A1	ENSG00000123500	collagen type X alpha 1 chain [Source:HGNC Symbol;Acc:HGNC:2185]	overlap_up	0	0	0	1.21704	0	0.936259	8.87096	1.77669	2.50974	0	0	22.8479	50.6122	0	60.4317	4.35136	0	27.4761	92.4801	7.7934	11.2993	1.57489	1.07161	27.6486	27.8098	13.9335	0.299545		2.23059	0.0320969	2.22357	0.0225531
STX11	ENSG00000135604	syntaxin 11 [Source:HGNC Symbol;Acc:HGNC:11429]	overlap_up	2.82155	0	2.77162	1.62272	1.5177	5.61756	2.21774	0	3.76461	6.07214	1.46638	5.92353	11.0427	6.62403	11.8705	39.1623	37.5924	0	38.1749	22.406	22.5985	2.36698	2.82578	14.9246	24.1544	10.6318	0.316034		2.22991	0.00214821	2.98764	8.70049e-06
SDS	ENSG00000135094	serine dehydratase [Source:HGNC Symbol;Acc:HGNC:10691]	overlap_up	0	0	0	2.0284	0	0.46813	0	1.77669	0	0	0.733188	1.69244	5.52133	2.20801	4.31655	4.35136	6.26541	0	11.8288	7.7934	21.5713	0.356647	0.627469	3.61794	9.4918	3.35977	0.817651		2.22571	0.0226526	3.47305	9.24532e-05
NEMF	ENSG00000165525	nuclear export mediator factor [Source:HGNC Symbol;Acc:HGNC:10663]	overlap_up	30.3317	3.39956	17.4216	10.5477	17.4536	39.791	14.9697	75.5093	92.8603	109.299	76.9847	96.469	79.139	134.689	69.0648	126.19	154.547	27.4761	13.4419	89.6241	148.945	19.1307	88.6632	101.11	86.8067	68.0073	2.04296	0.00115564	2.22204	2.3225e-05	2.07218	6.12791e-05
TLR4	ENSG00000136869	toll like receptor 4 [Source:HGNC Symbol;Acc:HGNC:11850]	overlap_up	8.46466	2.16336	4.35541	2.0284	5.31195	0	7.20765	3.55338	6.27434	4.55411	4.39913	9.30841	11.9629	24.2881	20.5036	52.2164	14.6193	68.6902	20.9693	27.2769	39.0338	4.21878	4.69524	23.6559	34.1179	16.0563	0.278584	0.900572	2.21832	0.000293963	2.5663	1.02375e-05
ITGA5	ENSG00000161638	integrin subunit alpha 5 [Source:HGNC Symbol;Acc:HGNC:6141]	overlap_up	4.23233	7.10817	21.777	6.0852	3.79425	3.74504	16.633	17.7669	15.0584	4.55411	3.66594	32.1563	34.0482	75.0724	101.439	10.8784	45.9463	508.307	732.851	151.971	356.441	9.05358	10.2613	50.7189	359.103	102.549	0.304474	0.905177	2.21346	0.000431065	4.72783	1.43095e-17
ADAM19	ENSG00000135074	ADAM metallopeptidase domain 19 [Source:HGNC Symbol;Acc:HGNC:197]	overlap_up	4.23233	0.309051	0.791893	0.40568	0	11.2351	1.6633	10.6601	8.78408	1.51804	2.93275	11.8471	12.8831	6.62403	59.3526	10.8784	0	0	98.9322	36.0445	13.3537	2.66248	5.97375	20.317	29.6661	13.9261	0.966318		2.21151	0.0142918	2.70004	0.00130107
PTGIS	ENSG00000124212	prostaglandin I2 synthase [Source:HGNC Symbol;Acc:HGNC:9603]	overlap_up	7.75927	1.85431	0.395946	0.81136	0.75885	0.46813	15.5242	0	1.25487	3.03607	0.733188	21.1555	7.36177	19.8721	113.31	0	29.2386	178.594	88.7163	31.1736	160.244	3.93886	1.25603	32.3398	97.5934	32.4887	-0.34857	0.423353	2.21015	0.0187115	3.39938	6.76214e-05
CASS4	ENSG00000087589	Cas scaffold protein family member 4 [Source:HGNC Symbol;Acc:HGNC:15878]	overlap_up	0	0	0	0.40568	0	0	2.77217	0	0	4.55411	0	5.92353	6.44155	8.83204	6.47483	0	0	13.738	3.22605	17.5351	13.3537	0.453979	1.13853	5.53439	9.57058	3.96461	0.85081		2.19359	0.0311865	2.66868	0.00482198
MFNG	ENSG00000100060	MFNG O-fucosylpeptide 3-beta-N-acetylglucosaminyltransferase [Source:HGNC Symbol;Acc:HGNC:7038]	overlap_up	2.11617	0	0	0	0.75885	0.936259	11.6431	7.10675	2.50974	9.10821	1.46638	8.46219	10.1224	0	51.7986	17.4055	2.08847	41.2141	39.7879	13.6384	22.5985	2.20777	5.04777	17.5577	23.8655	11.5601	0.946676		2.19324	0.0187118	2.45303	0.00478382
TTR	ENSG00000118271	transthyretin [Source:HGNC Symbol;Acc:HGNC:12405]	overlap_up	0	0	0	0	0	0	0.554435	0.888344	0	1.51804	12.4642	1.69244	0	143.521	11.8705	0	0	206.071	8.06512	23.3802	27.7346	0.079205	3.71764	31.4167	53.0501	20.8457	0.995052	0.11158	2.18873	0.000576237	2.5731	7.45008e-05
KRT42P	ENSG00000290861	keratin 42, pseudogene [Source:HGNC Symbol;Acc:HGNC:27581]	overlap_up	0	0	0	0	0	0	0	0	0	1.51804	0	0.846219	0	0	3.23741	15.2298	0	0	7.52745	3.8967	1.02721	0	0.379509	3.86268	2.49027	1.58489	0.885909		2.18819	0.0279256	2.05541	0.0292009
FABP3	ENSG00000121769	fatty acid binding protein 3 [Source:HGNC Symbol;Acc:HGNC:3557]	overlap_up	7.05388	0	0.791893	0.81136	0	6.08569	3.32661	0.888344	0	16.6984	5.13232	9.30841	13.8033	4.41602	69.0648	0	12.5308	13.738	28.4968	12.6643	16.4353	2.58135	5.67976	19.3185	16.773	10.5355	0.896842		2.18426	0.0179191	2.0221	0.0228847
MS4A7	ENSG00000166927	membrane spanning 4-domains A7 [Source:HGNC Symbol;Acc:HGNC:13378]	overlap_up	8.46466	0	5.54325	0	3.79425	0	9.97983	0	5.01948	0	0	14.3857	46.9313	2.20801	83.0936	32.6352	56.3886	54.9521	18.2809	25.3285	70.8772	3.96886	1.25487	35.8508	45.1655	20.8516	-0.317636	0.475068	2.1818	0.0296483	2.39665	0.0100946
PILRA	ENSG00000085514	paired immunoglobin like type 2 receptor alpha [Source:HGNC Symbol;Acc:HGNC:20396]	overlap_up	5.64311	0	3.16757	15.0102	3.0354	4.21317	10.5343	3.55338	7.52921	1.51804	3.66594	27.079	27.6066	0	85.2519	32.6352	29.2386	151.118	53.7675	68.1922	59.578	5.94338	4.06664	34.5146	72.3789	28.2066	-0.214924	0.738899	2.18147	0.00256223	3.00184	5.15298e-06
GPX3	ENSG00000211445	glutathione peroxidase 3 [Source:HGNC Symbol;Acc:HGNC:4555]	overlap_up	42.3233	16.9978	39.1987	14.1988	13.6593	37.9185	80.3931	5.33007	13.8036	9.10821	7.33188	81.2371	70.857	317.953	267.626	158.825	83.5387	370.927	148.398	81.8307	176.679	34.9556	8.89343	179.3	172.275	97.0541	-1.65272	0.00845391	2.17836	1.36441e-05	2.05381	2.49963e-05
CDKN2B-AS1	ENSG00000240498	CDKN2B antisense RNA 1 [Source:HGNC Symbol;Acc:HGNC:34341]	overlap_up	1.41078	2.16336	0.791893	1.62272	3.0354	0.936259	5.54435	4.44172	8.78408	10.6263	2.93275	2.53866	4.60111	6.62403	15.1079	41.338	22.9732	0	56.9935	3.8967	16.4353	2.21496	6.6962	14.0419	20.0597	10.1332	1.33553		2.17611	0.00499167	2.78666	0.000107702
GPR162	ENSG00000250510	G protein-coupled receptor 162 [Source:HGNC Symbol;Acc:HGNC:16693]	overlap_up	0	0	0	0	2.27655	1.87252	1.6633	2.66503	1.25487	4.55411	4.39913	6.76975	5.52133	4.41602	6.47483	4.35136	2.08847	0	9.67815	5.84505	4.10882	0.830339	3.21828	5.50666	4.3441	3.2352	1.55499		2.17501	0.0140724	2.11748	0.0136619
BMP2	ENSG00000125845	bone morphogenetic protein 2 [Source:HGNC Symbol;Acc:HGNC:1069]	overlap_up	2.11617	0	0	0.40568	0	0.46813	0	0	1.25487	0	0	10.1546	1.84044	2.20801	6.47483	0	0	0	29.5721	23.3802	21.5713	0.427139	0.313717	4.13558	14.9047	4.73554	0.441511		2.17439	0.0293468	3.62043	9.9908e-05
ISG15	ENSG00000187608	ISG15 ubiquitin like modifier [Source:HGNC Symbol;Acc:HGNC:4053]	overlap_up	19.7509	4.01766	15.8379	22.7181	15.9359	31.3647	50.4536	42.6405	57.724	24.2886	44.7245	68.5438	282.508	24.2881	189.928	34.8109	459.463	82.4282	90.867	516.313	203.387	22.8684	42.3444	120.016	270.492	108.666	0.860264	0.369481	2.17058	0.000295625	3.22636	4.122e-09
PCCA	ENSG00000175198	propionyl-CoA carboxylase subunit alpha [Source:HGNC Symbol;Acc:HGNC:8653]	overlap_up	2.82155	0	3.56352	3.65112	0	2.34065	2.77217	6.21841	10.039	7.59018	5.8655	8.46219	13.8033	2.20801	21.5828	15.2298	8.35387	41.2141	9.67815	4.87087	12.3265	2.16414	7.42826	12.2572	15.2887	8.69484	1.51103		2.16507	0.00221634	2.02267	0.00350296
TMEM106A	ENSG00000184988	transmembrane protein 106A [Source:HGNC Symbol;Acc:HGNC:28288]	overlap_up	1.41078	0	0.791893	2.43408	2.27655	3.74504	1.10887	0.888344	2.50974	18.2164	0.733188	15.2319	16.564	0	23.741	0	6.26541	27.4761	13.4419	22.406	34.925	1.68103	5.58692	11.1074	20.9029	9.24601	1.32358		2.16501	0.0131699	2.80082	0.000447039
TGFB1	ENSG00000105329	transforming growth factor beta 1 [Source:HGNC Symbol;Acc:HGNC:11766]	overlap_up	52.1987	22.2517	37.6149	57.6065	19.7301	95.0303	107.006	55.9657	134.271	83.492	86.5162	172.629	237.417	373.154	363.67	206.69	271.501	920.448	627.466	372.135	822.792	55.9197	90.0612	270.712	602.869	243.79	0.683318	0.303909	2.16407	2.48635e-07	3.24179	9.394e-17
HAVCR2	ENSG00000135077	hepatitis A virus cellular receptor 2 [Source:HGNC Symbol;Acc:HGNC:18437]	overlap_up	8.46466	0	2.37568	4.46248	1.5177	0.46813	2.77217	2.66503	0	4.55411	1.46638	16.0782	16.564	4.41602	52.8778	0	16.7077	0	31.7228	18.5093	42.1155	2.86583	2.17138	17.9872	21.8111	10.8446	-0.0199147		2.16041	0.0104402	2.45268	0.00200021
FKBP11	ENSG00000134285	FKBP prolyl isomerase 11 [Source:HGNC Symbol;Acc:HGNC:18624]	overlap_up	1.41078	0	2.77162	1.62272	2.27655	8.89446	1.6633	9.77179	16.3133	12.1443	10.2646	13.5395	2.76066	6.62403	52.8778	4.35136	6.26541	27.4761	5.37675	18.5093	29.789	2.66278	12.1235	16.0307	17.4833	11.1763	1.7887		2.15987	0.00626372	2.14978	0.00469607
LCTL	ENSG00000188501	lactase like [Source:HGNC Symbol;Acc:HGNC:15583]	overlap_up	0	0	0	0.40568	0	0	0	5.33007	0	4.55411	0	2.53866	1.84044	0	8.63311	0	8.35387	0	1.07535	0.974175	1.02721	0.0579543	2.47104	2.60244	2.28612	1.65394	2.00808		2.1561	0.0308691	2.08554	0.0245065
GAB3	ENSG00000160219	GRB2 associated binding protein 3 [Source:HGNC Symbol;Acc:HGNC:17515]	overlap_up	2.11617	0	0.791893	0.81136	0	3.27691	0.554435	0	0	0	1.46638	4.2311	6.44155	0	24.8202	10.8784	6.26541	82.4282	0	5.84505	14.3809	1.07868	0.366594	9.27425	21.7839	7.82419	-0.0697641		2.15317	0.0298472	2.6959	0.00199637
LINC-PINT	ENSG00000231721	long intergenic non-protein coding RNA, p53 induced transcript [Source:HGNC Symbol;Acc:HGNC:26885]	overlap_up	48.6718	19.1612	38.8027	56.7952	35.666	42.1317	28.2762	91.4995	104.154	98.6723	82.8502	268.252	85.5806	187.681	176.979	180.582	100.246	247.285	149.474	244.518	368.767	38.5007	94.294	179.815	222.058	126.478	1.25762	0.00506003	2.15157	3.61303e-10	2.43641	2.03669e-13
CAPN14	ENSG00000214711	calpain 14 [Source:HGNC Symbol;Acc:HGNC:16664]	overlap_up	0	0	0	0	0	0.936259	2.21774	1.77669	3.76461	0	0.733188	1.69244	3.68088	0	16.1871	0	41.7694	0	47.8531	6.81922	14.3809	0.450571	1.56862	4.31208	22.1645	6.75292	1.24541		2.14989	0.0279256	3.94845	1.04364e-05
NLRC4	ENSG00000091106	NLR family CARD domain containing 4 [Source:HGNC Symbol;Acc:HGNC:16412]	overlap_up	0	0	0.791893	0	0	0	0	1.77669	6.27434	3.03607	0	2.53866	0.920221	6.62403	2.15828	0	0	0	8.6028	17.5351	18.4897	0.113128	2.77178	2.44824	8.92553	3.27371	2.24657		2.14861	0.0293964	3.64209	8.43513e-05
COL22A1	ENSG00000169436	collagen type XXII alpha 1 chain [Source:HGNC Symbol;Acc:HGNC:22989]	overlap_up	0	0	0.395946	0	0	0	1.6633	0	0	1.51804	0	14.3857	0	2.20801	0	0	4.17694	41.2141	94.0931	26.3027	52.3875	0.294179	0.379509	3.31875	43.6349	11.3498	0.725112		2.14837	0.0292676	4.92009	8.93029e-08
CD38	ENSG00000004468	CD38 molecule [Source:HGNC Symbol;Acc:HGNC:1667]	overlap_up	0	0.309051	0	0	0.75885	3.74504	0	0	0	0	0	0.846219	11.0427	2.20801	24.8202	0	18.7962	0	16.1302	0.974175	6.16324	0.687563	0	7.78341	8.41277	4.08542	-0.138002		2.14437	0.044716	2.26586	0.0248641
PHB1P19	ENSG00000257246	PHB1 pseudogene 19 [Source:HGNC Symbol;Acc:HGNC:51552]	overlap_up	4.93772	0	3.95946	1.62272	0.75885	2.34065	0	11.5485	15.0584	12.1443	8.79826	7.61597	11.0427	24.2881	10.7914	6.52705	12.5308	54.9521	0.537675	8.76757	18.4897	1.94563	11.8874	12.053	19.0556	10.3196	2.12215		2.14258	0.00763312	2.35451	0.00169277
SPI1	ENSG00000066336	Spi-1 proto-oncogene [Source:HGNC Symbol;Acc:HGNC:11241]	overlap_up	25.394	0	9.89866	23.1238	8.34735	35.5779	54.3346	6.21841	7.52921	1.51804	5.8655	107.47	173.002	17.6641	290.288	89.203	56.3886	274.761	307.55	289.33	366.713	22.3823	5.28279	135.525	258.948	102.389	-1.18644	0.124137	2.14201	0.00708212	2.91513	5.96052e-05
RSAD2	ENSG00000134321	radical S-adenosyl methionine domain containing 2 [Source:HGNC Symbol;Acc:HGNC:30908]	overlap_up	0.705388	0.309051	2.77162	1.21704	2.27655	4.6813	6.65322	2.66503	6.27434	1.51804	5.13232	9.30841	46.0111	2.20801	16.1871	2.17568	29.2386	13.738	4.83907	44.812	29.789	2.65917	3.89743	15.178	24.4833	11.0719	0.595292		2.13526	0.00640135	2.69942	0.000183385
ITGAM	ENSG00000169896	integrin subunit alpha M [Source:HGNC Symbol;Acc:HGNC:6149]	overlap_up	0	0	0	0.40568	0	7.02195	32.7117	1.77669	0	0	0.733188	32.1563	19.3246	6.62403	155.396	117.487	66.831	151.118	122.59	42.8637	153.054	5.73418	0.627469	66.1975	107.291	43.3378	-0.239015	0.25043	2.12959	0.0422805	2.59701	0.00773098
PDE6G	ENSG00000185527	phosphodiesterase 6G [Source:HGNC Symbol;Acc:HGNC:8789]	overlap_up	0.705388	0	0	0	0	0	0	0	0	0	0.733188	0.846219	2.76066	0	2.15828	6.52705	0	41.2141	6.98977	0	5.13603	0.10077	0.183297	2.45844	10.668	3.19384	0.798851		2.1282	0.0312983	2.92641	0.000529952
LINC02207	ENSG00000258476	long intergenic non-protein coding RNA 2207 [Source:HGNC Symbol;Acc:HGNC:53073]	overlap_up	0	0	0	0	0.75885	0.46813	0	0.888344	0	3.03607	0	1.69244	1.84044	2.20801	0	10.8784	0	0	9.14047	0.974175	4.10882	0.175283	0.981104	3.32386	2.84469	1.71401	1.17341		2.12502	0.0296562	2.27278	0.0157464
LINC00862	ENSG00000203721	long intergenic non-protein coding RNA 862 [Source:HGNC Symbol;Acc:HGNC:21901]	overlap_up	0	0	0	0.40568	0	0	0	0.888344	5.01948	0	0.733188	0	0	11.0401	2.15828	0	0	13.738	13.4419	5.84505	9.24486	0.0579543	1.66025	2.63967	8.45396	2.9769	1.81948		2.12424	0.0281373	3.25567	0.000401134
NRGN	ENSG00000154146	neurogranin [Source:HGNC Symbol;Acc:HGNC:8000]	overlap_up	0	0	0	0	0	0.936259	0	0	0	3.03607	0	0.846219	1.84044	0	11.8705	0	0	68.6902	4.83907	9.74175	12.3265	0.133751	0.759018	2.91144	19.1195	5.43462	1.12344		2.12374	0.0286122	3.6446	6.2429e-05
LINC00989	ENSG00000250334	long intergenic non-protein coding RNA 989 [Source:HGNC Symbol;Acc:HGNC:48918]	overlap_up	0	0	0.395946	0	0	0	0	0	0	0	0	0	8.28199	2.20801	0	4.35136	2.08847	13.738	9.14047	0.974175	0	0.0565638	0	2.96827	5.18823	1.96088	0.54535		2.12217	0.0437077	2.31226	0.0156994
AQP9	ENSG00000103569	aquaporin 9 [Source:HGNC Symbol;Acc:HGNC:643]	overlap_up	0	0	0	0	0	0	0	0	0	0	0	5.07732	1.84044	0	35.6116	0	4.17694	137.38	119.901	167.558	121.21	0	0	8.50586	110.045	28.2265	0	1	2.11666	0.00190179	4.50831	5.82372e-08
FOXL1	ENSG00000176678	forkhead box L1 [Source:HGNC Symbol;Acc:HGNC:3817]	overlap_up	0	0	0	0	0	0	0	0	0	0	0.733188	0.846219	0	0	2.15828	15.2298	0	0	8.06512	0.974175	3.08162	0	0.183297	3.64685	2.42418	1.4804	0.762955		2.11218	0.0354679	2.01595	0.0344374
ACKR1	ENSG00000213088	atypical chemokine receptor 1 (Duffy blood group) [Source:HGNC Symbol;Acc:HGNC:4035]	overlap_up	2.11617	0	0.791893	12.5761	5.31195	0	15.5242	5.33007	2.50974	1.51804	1.46638	6.76975	14.7235	61.8243	94.9642	30.4595	18.7962	315.975	19.3563	4.87087	49.3059	5.18861	2.70605	41.7483	81.6608	31.6281	-0.120442	0.698267	2.11157	0.0309086	2.73343	0.0019977
ITGAD	ENSG00000156886	integrin subunit alpha D [Source:HGNC Symbol;Acc:HGNC:6146]	overlap_up	0	0	0	0	0	0	0	0	0	0	0	0	0.920221	4.41602	7.55397	0	0	13.738	10.2158	1.94835	1.02721	0	0	2.57804	5.38588	1.89617	0		2.10719	0.0422905	2.48411	0.0093868
CCR5AS	ENSG00000223552	CCR5 antisense RNA [Source:HGNC Symbol;Acc:HGNC:54398]	overlap_up	0.705388	0	0	0	0	0	0.554435	0	1.25487	1.51804	0	5.92353	1.84044	0	4.31655	0	0	0	64.521	5.84505	27.7346	0.179975	0.693226	2.41611	19.6201	5.43875	1.13427		2.10352	0.0245633	4.32801	2.5496e-06
PHB1	ENSG00000167085	prohibitin 1 [Source:HGNC Symbol;Acc:HGNC:8912]	overlap_up	4.23233	0	1.18784	2.83976	2.27655	0.46813	1.10887	15.9902	2.50974	4.55411	13.1974	8.46219	14.7235	11.0401	8.63311	2.17568	14.6193	0	10.7535	7.7934	7.19044	1.7305	9.06286	9.00691	8.07132	6.36934	2.09269		2.09175	0.0054825	2.08443	0.0043995
SLITRK4	ENSG00000179542	SLIT and NTRK like family member 4 [Source:HGNC Symbol;Acc:HGNC:23502]	overlap_up	2.11617	0	0.791893	0	3.79425	0.936259	1.6633	11.5485	1.25487	3.03607	0.733188	7.61597	1.84044	6.62403	20.5036	6.52705	0	13.738	33.8735	9.74175	6.16324	1.32884	4.14315	8.62222	12.7033	6.30962	1.32615		2.09111	0.0209264	2.53046	0.0025874
HS3ST2	ENSG00000122254	heparan sulfate-glucosamine 3-sulfotransferase 2 [Source:HGNC Symbol;Acc:HGNC:5195]	overlap_up	2.11617	0	0	0	0.75885	0	0	0.888344	0	1.51804	1.46638	0	3.68088	4.41602	4.31655	15.2298	0	0	15.5926	0	5.13603	0.410716	0.968189	5.52865	4.14572	2.62474	0.818957		2.09072	0.0403577	2.03138	0.038616
IL27	ENSG00000197272	interleukin 27 [Source:HGNC Symbol;Acc:HGNC:19157]	overlap_up	0	0	0	0	0	0	0	0	2.50974	0	0	0.846219	1.84044	0	5.39569	0	0	27.4761	9.14047	1.94835	12.3265	0	0.627434	1.61647	10.1783	2.92778	1.3901		2.09019	0.0399988	3.4784	0.000153265
FERMT3	ENSG00000149781	FERM domain containing kindlin 3 [Source:HGNC Symbol;Acc:HGNC:23151]	overlap_up	4.23233	0.309051	4.35541	3.24544	2.27655	1.87252	4.43548	0.888344	2.50974	1.51804	1.46638	3.38488	17.4842	22.0801	23.741	10.8784	2.08847	41.2141	10.2158	22.406	23.6257	2.96097	1.59562	15.5137	19.91	9.72515	-0.446065		2.08689	0.00221078	2.21241	0.000654657
KYNU	ENSG00000115919	kynureninase [Source:HGNC Symbol;Acc:HGNC:6469]	overlap_up	0	0	2.77162	1.62272	10.6239	2.80878	2.21774	0.888344	0	0	0.733188	9.30841	10.1224	0	44.2447	23.9325	2.08847	82.4282	79.0382	46.7604	29.789	2.86354	0.405383	17.5216	48.0208	16.6371	-0.81645	0.242896	2.0858	0.016398	3.20928	3.77286e-05
CD86	ENSG00000114013	CD86 molecule [Source:HGNC Symbol;Acc:HGNC:1705]	overlap_up	0.705388	0	0	0	3.79425	5.14943	17.7419	3.55338	0	1.51804	1.46638	21.1555	19.3246	13.2481	51.7986	17.4055	16.7077	109.904	17.7433	38.967	84.2309	3.913	1.63445	24.5865	53.5106	20.2102	-0.406008	0.543851	2.0857	0.0175453	2.90251	0.000242482
LAMP3	ENSG00000078081	lysosomal associated membrane protein 3 [Source:HGNC Symbol;Acc:HGNC:14582]	overlap_up	2.82155	0	0	0.81136	0.75885	0	3.88104	0	5.01948	1.51804	2.19956	0	5.52133	0	35.6116	6.52705	31.327	13.738	20.4316	16.561	2.05441	1.18183	2.18427	9.53199	16.8224	7.08485	0.761201		2.08466	0.0341275	2.6567	0.00330559
C3AR1	ENSG00000171860	complement C3a receptor 1 [Source:HGNC Symbol;Acc:HGNC:1319]	overlap_up	4.23233	0	0.395946	0	0	0.46813	12.752	0.888344	0	0	0	16.0782	24.846	0	46.4029	23.9325	52.2117	54.9521	69.8977	49.6829	20.5441	2.54977	0.222086	22.2519	49.4577	17.9659	-0.425131	0.244287	2.08203	0.0408786	2.89998	0.00186329
LINC01229	ENSG00000260876	long intergenic non-protein coding RNA 1229 [Source:HGNC Symbol;Acc:HGNC:49682]	overlap_up	0	0	0.395946	0	0.75885	0	0.554435	1.77669	0	0	1.46638	0	0	4.41602	4.31655	10.8784	14.6193	0	1.07535	0	6.16324	0.244176	0.810766	3.9222	4.37157	2.21053	1.0011		2.07618	0.037634	2.31405	0.0151391
ADAM17	ENSG00000151694	ADAM metallopeptidase domain 17 [Source:HGNC Symbol;Acc:HGNC:195]	overlap_up	7.05388	8.65343	3.56352	10.142	3.79425	13.5758	18.8508	24.8736	32.6266	24.2886	19.0629	26.2328	47.8515	68.4483	42.0864	34.8109	22.9732	192.333	89.254	40.9153	60.6052	9.37623	25.2129	43.886	81.216	37.7141	1.33741	0.0398591	2.06741	2.25059e-05	2.72627	2.05009e-09
ADA	ENSG00000196839	adenosine deaminase [Source:HGNC Symbol;Acc:HGNC:186]	overlap_up	6.3485	1.2362	4.35541	0.40568	1.5177	0	4.98991	4.44172	0	1.51804	2.19956	5.07732	21.1651	8.83204	30.2159	10.8784	0	68.6902	16.1302	42.8637	22.5985	2.69334	2.03983	15.2337	30.0565	12.0697	0.0206841		2.06439	0.0117344	2.707	0.000260615
IL12RB2	ENSG00000081985	interleukin 12 receptor subunit beta 2 [Source:HGNC Symbol;Acc:HGNC:5972]	overlap_up	0	0	0	0.81136	1.5177	0.936259	1.10887	0	0	1.51804	0	6.76975	3.68088	0	10.7914	0	8.35387	0	6.4521	19.4835	10.2721	0.624884	0.379509	4.2484	8.9123	3.41408	0.12507		2.06315	0.0357161	2.9336	0.00101182
CD14	ENSG00000170458	CD14 molecule [Source:HGNC Symbol;Acc:HGNC:1628]	overlap_up	50.0826	92.0972	32.0717	74.2394	52.3607	95.4985	185.181	33.7571	33.8815	27.3246	28.5943	296.177	315.636	88.3204	789.929	393.798	440.667	1469.97	829.632	1088.15	1075.48	83.0759	30.8894	376.772	980.781	356.803	-1.24026	0.0251308	2.06099	3.4056e-06	3.34759	2.27585e-16
TNFAIP6	ENSG00000123610	TNF alpha induced protein 6 [Source:HGNC Symbol;Acc:HGNC:11898]	overlap_up	0.705388	7.41722	0	0.81136	0.75885	0.46813	0.554435	0.888344	0	1.51804	0	14.3857	14.7235	0	16.1871	0	29.2386	151.118	172.056	100.34	73.9588	1.53077	0.601595	9.05927	105.342	27.8633	-0.26435	0.455271	2.05448	0.0151357	4.95934	3.66306e-12
HS3ST3A1	ENSG00000153976	heparan sulfate-glucosamine 3-sulfotransferase 3A1 [Source:HGNC Symbol;Acc:HGNC:5196]	overlap_up	4.93772	0.309051	3.56352	2.0284	2.27655	3.74504	2.21774	3.55338	0	4.55411	5.8655	11.0009	16.564	8.83204	28.0576	2.17568	10.4423	13.738	41.401	11.6901	15.4081	2.72543	3.49325	13.326	18.5359	9.16003	0.474458		2.05249	0.00336646	2.49064	0.000134005
C16orf72	ENSG00000182831	chromosome 16 open reading frame 72 [Source:HGNC Symbol;Acc:HGNC:30103]	overlap_up	100.165	91.7881	82.7528	84.7871	84.9912	156.823	88.1551	326.911	391.519	233.778	204.559	201.4	171.161	585.123	300	907.259	603.567	604.474	519.932	328.297	473.542	98.4947	289.192	432.989	505.962	311.475	1.50158	0.000836096	2.05154	1.31118e-08	2.26461	6.20579e-11
VNN2	ENSG00000112303	vanin 2 [Source:HGNC Symbol;Acc:HGNC:12706]	overlap_up	0	0	0	1.21704	0	0	1.10887	0.888344	0	0	0	0.846219	9.20221	0	4.31655	0	6.26541	13.738	7.52745	13.6384	25.6802	0.332273	0.222086	2.873	13.3699	4.02042	0.433886		2.04989	0.0458825	3.63673	8.29024e-05
RAB42	ENSG00000188060	RAB42, member RAS oncogene family [Source:HGNC Symbol;Acc:HGNC:28702]	overlap_up	0	0	0	0	0	0	0	0	0	0	0.733188	1.69244	5.52133	0	4.31655	0	0	0	23.12	0.974175	6.16324	0	0.183297	2.30606	6.05149	2.02481	0.894602		2.04841	0.0392769	2.99833	0.00240814
RAF1	ENSG00000132155	Raf-1 proto-oncogene, serine/threonine kinase [Source:HGNC Symbol;Acc:HGNC:9829]	overlap_up	26.8048	15.7616	4.35541	14.1988	20.489	25.7471	13.3064	61.2958	72.7824	57.6854	49.8568	71.0824	54.293	86.1124	77.6979	84.8516	64.7425	27.4761	60.2196	76.9598	109.911	17.2376	60.4051	74.8075	67.8618	51.2205	1.75638	6.59703e-05	2.04836	1.53996e-08	2.02124	1.75248e-08
PTGS1	ENSG00000095303	prostaglandin-endoperoxide synthase 1 [Source:HGNC Symbol;Acc:HGNC:9604]	overlap_up	7.05388	0	1.18784	3.24544	3.79425	3.27691	22.1774	5.33007	11.2938	1.51804	11.731	18.6168	19.3246	0	82.0145	39.1623	31.327	68.6902	42.4763	35.0703	68.8228	5.81939	7.46823	31.8236	49.2773	22.6721	0.445304	0.825319	2.04273	0.0102908	2.52177	0.000574542
FUT7	ENSG00000180549	fucosyltransferase 7 [Source:HGNC Symbol;Acc:HGNC:4018]	overlap_up	0	0	0	0	0	0	0	0.888344	0	3.03607	0	1.69244	6.44155	0	3.23741	0	0	0	13.4419	3.8967	1.02721	0	0.981104	2.27428	3.67315	1.60293	1.38361		2.04256	0.0393186	2.56996	0.00722765
FBP1	ENSG00000165140	fructose-bisphosphatase 1 [Source:HGNC Symbol;Acc:HGNC:3606]	overlap_up	23.9832	4.01766	29.3	12.1704	22.0067	17.3208	16.0786	9.77179	30.1169	28.8427	15.3969	30.4639	21.1651	13.2481	321.583	65.2705	25.0616	357.189	129.042	25.3285	116.074	17.8396	21.0321	90.3461	130.539	62.5444	0.294996	0.886075	2.03829	0.0035912	2.41087	0.000197125
PDLIM7	ENSG00000196923	PDZ and LIM domain 7 [Source:HGNC Symbol;Acc:HGNC:22958]	overlap_up	32.4479	14.8344	19.4014	22.3124	12.1416	16.8527	44.3548	53.3007	33.8815	28.8427	60.1214	120.163	65.3357	68.4483	183.453	89.203	33.4155	247.285	909.208	356.548	468.406	23.1922	44.0366	105.321	402.972	137.141	0.913485	0.243285	2.03807	8.5777e-05	3.83233	1.93661e-16
ASAP1-IT2	ENSG00000280543	ASAP1 intronic transcript 2 [Source:HGNC Symbol;Acc:HGNC:48917]	overlap_up	0.705388	0	0.791893	0.40568	1.5177	2.34065	0	3.55338	6.27434	1.51804	5.13232	1.69244	5.52133	0	11.8705	6.52705	0	13.738	2.68837	6.81922	10.2721	0.823044	4.11952	5.12227	6.70354	3.87469	1.7728		2.0376	0.0262603	2.10962	0.0143289
IL2RA	ENSG00000134460	interleukin 2 receptor subunit alpha [Source:HGNC Symbol;Acc:HGNC:6008]	overlap_up	0	0	0	0	0.75885	0	0	0	0	0	0	0	1.84044	0	12.9497	2.17568	0	0	16.6679	3.8967	7.19044	0.108407	0	3.39316	5.55101	2.1657	0.481634		2.03203	0.0338143	2.58609	0.00657564
HOXB5	ENSG00000120075	homeobox B5 [Source:HGNC Symbol;Acc:HGNC:5116]	overlap_up	0	0	0	0.40568	0.75885	0	0.554435	1.77669	2.50974	3.03607	0	0	13.8033	11.0401	0	0	10.4423	0	17.7433	0	0	0.245566	1.83062	4.96867	5.63712	2.95574	1.25185		2.02213	0.0355874	2.23571	0.0161629
SIGLEC14	ENSG00000254415	sialic acid binding Ig like lectin 14 [Source:HGNC Symbol;Acc:HGNC:32926]	overlap_up	5.64311	0.309051	0	0	0	0	2.77217	4.44172	0	3.03607	0	6.76975	2.76066	6.62403	11.8705	6.52705	20.8847	137.38	80.1135	37.0186	56.4963	1.24633	1.86945	6.9104	66.3787	18.2213	0.751788	0.731889	2.01803	0.0187438	4.66034	1.69447e-10
MEDAG	ENSG00000102802	mesenteric estrogen dependent adipogenesis [Source:HGNC Symbol;Acc:HGNC:25926]	overlap_up	0	0	0	3.65112	1.5177	0	0	1.77669	1.25487	4.55411	1.46638	0.846219	0.920221	2.20801	7.55397	17.4055	8.35387	13.738	4.83907	29.2252	30.8162	0.738403	2.26301	5.78677	17.3945	6.19653	1.1632		2.01711	0.0368424	3.30335	0.000128206
RNF175	ENSG00000145428	ring finger protein 175 [Source:HGNC Symbol;Acc:HGNC:27735]	overlap_up	0	0	0.395946	0	1.5177	0	0	0.888344	0	1.51804	0.733188	0	4.60111	0	8.63311	0	0	41.2141	12.9042	8.76757	6.16324	0.273378	0.784892	2.64684	13.8098	4.15888	1.04073		2.01508	0.0387721	3.35277	0.000175477
SOX4	ENSG00000124766	SRY-box transcription factor 4 [Source:HGNC Symbol;Acc:HGNC:11200]	overlap_up	94.5221	66.1369	39.5946	56.3895	66.7788	49.1536	95.3628	226.528	129.251	223.151	188.429	192.092	316.556	311.329	282.734	302.42	532.559	82.4282	680.696	500.726	704.663	66.8483	191.84	281.026	500.215	244.833	1.48539	0.000298171	2.01267	1.02358e-09	2.85815	4.19265e-20
ACVRL1	ENSG00000139567	activin A receptor like type 1 [Source:HGNC Symbol;Acc:HGNC:175]	overlap_up	9.87544	10.8168	5.93919	6.0852	3.79425	2.34065	15.5242	10.6601	10.039	12.1443	5.13232	31.3101	20.2449	30.9121	79.8562	10.8784	25.0616	109.904	50.0038	34.0961	40.061	7.76796	9.49392	34.6404	51.8254	24.9848	0.30599	0.826455	2.00255	0.000196245	2.3465	4.0425e-06
IGKC	ENSG00000211592	immunoglobulin kappa constant [Source:HGNC Symbol;Acc:HGNC:5716]	viral_specific_up	29.6263	3.39956	55.0365	8.1136	0.75885	4.21317	2.21774	7.9951	33.8815	9.10821	5.13232	7.61597	10899.1	236.257	136827	1383.73	332.066	233.547	104.847	167.558	31.8434	14.7665	14.0293	29870.8	173.972	7161.11	0.868417	0.982178	7.03729	1.16521e-14	1.7695	0.0188773
MTCYBP13	ENSG00000266529	MT-CYB pseudogene 13 [Source:HGNC Symbol;Acc:HGNC:51975]	viral_specific_up	1.41078	0.309051	0.395946	0	0	0.936259	0	5.33007	13.8036	16.6984	13.1974	431.572	2.76066	8.83204	8.63311	28.2839	0	0	0.537675	10.7159	6.16324	0.436005	12.2574	96.0163	3.48337	26.1705	2.71356	0.00852767	4.95263	5.75652e-08	1.78496	0.0448155
JCHAIN	ENSG00000132465	joining chain of multimeric IgA and IgM [Source:HGNC Symbol;Acc:HGNC:5713]	viral_specific_up	0	0.309051	0.791893	0	1.5177	0	1.10887	0.888344	0	0	0	0.846219	80.9795	0	1623.02	52.2164	4.17694	0	2.1507	30.1994	2.05441	0.532502	0.222086	351.413	7.71629	85.7268	0.634984	0.878161	4.74099	5.75735e-07	1.36569	0.0538542
POU2AF1	ENSG00000110777	POU class 2 homeobox associating factor 1 [Source:HGNC Symbol;Acc:HGNC:9211]	viral_specific_up	4.23233	0	0.395946	0	0	1.40439	0.554435	7.10675	8.78408	3.03607	2.93275	6.76975	10.1224	0	179.137	28.2839	8.35387	0	0	3.8967	7.19044	0.941014	5.46492	44.8626	3.8882	12.9619	1.74191		4.00623	6.85369e-06	1.53335	0.117659
CD79A	ENSG00000105369	CD79a molecule [Source:HGNC Symbol;Acc:HGNC:1698]	viral_specific_up	0.705388	0	0	0.81136	0	0	0	0	3.76461	0	0	1.69244	46.9313	0	549.281	45.6893	0	13.738	0	5.84505	3.08162	0.216678	0.941152	128.719	4.53294	31.9781	0.68575	0.611761	3.7133	4.98507e-05	1.00211	0.120848
PLVAP	ENSG00000130300	plasmalemma vesicle associated protein [Source:HGNC Symbol;Acc:HGNC:13635]	viral_specific_up	0.705388	0	0	0	0.75885	0	0	0.888344	0	0	0	0	3.68088	35.3282	44.2447	0	0	0	0	0	1.02721	0.209177	0.222086	16.6507	0.205441	4.1254	0.531549		3.61301	0.000546971	0.519185	0.515972
IKZF3	ENSG00000161405	IKAROS family zinc finger 3 [Source:HGNC Symbol;Acc:HGNC:13178]	viral_specific_up	3.52694	0	0	0	0.75885	0	3.32661	2.66503	1.25487	0	1.46638	12.6933	31.2875	24.2881	120.863	2.17568	0	0	0	14.6126	15.4081	1.08749	1.34657	38.2616	6.00414	11.1585	0.567377		3.56614	0.000156846	1.73372	0.0740979
CD6	ENSG00000013725	CD6 molecule [Source:HGNC Symbol;Acc:HGNC:1691]	viral_specific_up	1.41078	0	0	0	0	0	2.21774	0	0	1.51804	1.46638	9.30841	11.0427	4.41602	86.3311	0	2.08847	0	0	4.87087	10.2721	0.518359	0.746103	22.2196	3.44628	6.42583	0.645571		3.45177	0.000521185	1.71255	0.0784859
EOMES	ENSG00000163508	eomesodermin [Source:HGNC Symbol;Acc:HGNC:3372]	viral_specific_up	0	0	0	0	0	0	1.10887	0	0	0	0	2.53866	8.28199	2.20801	49.6404	0	2.08847	0	0	1.94835	4.10882	0.15841	0	12.5338	1.62913	3.42493	0.430369		3.40857	0.000909834	1.64087	0.0744542
CXCL9	ENSG00000138755	C-X-C motif chemokine ligand 9 [Source:HGNC Symbol;Acc:HGNC:7098]	viral_specific_up	0	0	0	0	0	0	0	0	1.25487	0	0	101.546	328.519	0	249.281	158.825	0	27.4761	0	41.8895	3.08162	0	0.313717	167.634	14.4894	43.4225	0.612252	0.688323	3.38373	3.55851e-06	1.38127	0.00219788
SPIB	ENSG00000269404	Spi-B transcription factor [Source:HGNC Symbol;Acc:HGNC:11242]	viral_specific_up	0	0	0	0	0.75885	0	0	1.77669	0	0	1.46638	27.079	1.84044	0	29.1367	0	2.08847	0	0	0	0	0.108407	0.810766	11.6112	0.417694	3.0546	1.15451		3.35877	0.000904345	0.994278	0.407417
LPAR4	ENSG00000147145	lysophosphatidic acid receptor 4 [Source:HGNC Symbol;Acc:HGNC:4478]	viral_specific_up	0.705388	0	0	0	0	0	0.554435	0	0	0	0	4.2311	5.52133	11.0401	16.1871	0	2.08847	0	1.07535	0	1.02721	0.179975	0	7.39591	0.838205	2.02049	0.370063		3.28364	0.00123877	1.39584	0.154031
ZAP70	ENSG00000115085	zeta chain of T cell receptor associated protein kinase 70 [Source:HGNC Symbol;Acc:HGNC:12858]	viral_specific_up	0	0	0	0.40568	0	7.02195	2.21774	7.10675	1.25487	1.51804	2.93275	17.7706	40.4897	4.41602	117.626	0	0	0	16.1302	13.6384	13.3537	1.37791	3.2031	36.0605	8.62447	11.7087	0.93323		3.24972	0.000520749	1.84765	0.0543037
RNU2-24P	ENSG00000252639	RNA, U2 small nuclear 24, pseudogene [Source:HGNC Symbol;Acc:HGNC:48517]	viral_specific_up	0	0	0	0.40568	0	0	0	0	0	0	0	2.53866	1.84044	22.0801	0	39.1623	0	0	0	0	5.13603	0.0579543	0	13.1243	1.02721	3.38872	0.529769		3.22422	0.00212817	1.36125	0.137632
LRRC32	ENSG00000137507	leucine rich repeat containing 32 [Source:HGNC Symbol;Acc:HGNC:4161]	viral_specific_up	2.11617	0	2.77162	0.81136	0	1.40439	4.98991	0	0	4.55411	1.46638	31.3101	65.3357	6.62403	41.0072	4.35136	0	41.2141	3.22605	10.7159	3.08162	1.72764	1.50512	29.7257	11.6475	10.7133	0.142565		3.19551	0.000178958	1.61674	0.0721373
PIM2	ENSG00000102096	Pim-2 proto-oncogene, serine/threonine kinase [Source:HGNC Symbol;Acc:HGNC:8987]	viral_specific_up	8.46466	0.309051	14.65	9.33064	11.3828	9.83072	13.8609	4.44172	6.27434	10.6263	13.9306	26.2328	69.0166	35.3282	516.907	13.0541	14.6193	41.2141	8.06512	57.4763	79.0949	9.68982	8.81822	132.108	40.0939	45.91	0.0647909	0.944636	3.18796	7.21414e-06	1.7242	0.0220844
IGLC2	ENSG00000211677	immunoglobulin lambda constant 2 [Source:HGNC Symbol;Acc:HGNC:5856]	viral_specific_up	3.52694	0	0	0	0	3.74504	0	0	0	0	1.46638	0.846219	245.699	0	1117.99	28.2839	4.17694	0	9.14047	0	1.02721	1.03885	0.366594	278.563	2.86892	67.4238	0.372387	0.826328	3.18776	0.00128205	0.423322	0.57828
CD8A	ENSG00000153563	CD8a molecule [Source:HGNC Symbol;Acc:HGNC:1706]	viral_specific_up	2.11617	0	0	0	0	0.936259	0	0	0	0	1.46638	1.69244	17.4842	4.41602	56.1152	0	0	0	0.537675	0.974175	10.2721	0.436061	0.366594	15.9416	2.35678	4.57193	0.449652		3.09781	0.00303435	1.45637	0.14552
SIT1	ENSG00000137078	signaling threshold regulating transmembrane adaptor 1 [Source:HGNC Symbol;Acc:HGNC:17710]	viral_specific_up	1.41078	0	0	0	0	0	0.554435	0	0	0	0	6.76975	15.6438	0	43.1655	0	0	0	0	1.94835	2.05441	0.280745	0	13.1158	0.800552	3.407	0.205258		3.09617	0.00377732	0.979008	0.310985
RSF1-IT1	ENSG00000255409	RSF1 intronic transcript 1 [Source:HGNC Symbol;Acc:HGNC:41439]	viral_specific_up	0	0	0	0.81136	0	0	0	6.21841	3.76461	1.51804	2.19956	5.92353	2.76066	0	10.7914	6.52705	2.08847	0	0	0.974175	4.10882	0.115909	3.42515	5.20052	1.43429	2.27077	2.57233		3.06917	0.00142754	1.96499	0.0401221
TNFRSF13C	ENSG00000159958	TNF receptor superfamily member 13C [Source:HGNC Symbol;Acc:HGNC:17755]	viral_specific_up	0	0.309051	0	0	0	0.46813	1.6633	0.888344	8.78408	1.51804	1.46638	0.846219	2.76066	0	35.6116	8.70273	0	0	1.07535	0.974175	2.05441	0.348641	3.16421	9.58423	0.820787	3.19631	1.85366		3.06895	0.00201988	1.1193	0.335865
GUCY1A1	ENSG00000164116	guanylate cyclase 1 soluble subunit alpha 1 [Source:HGNC Symbol;Acc:HGNC:4685]	viral_specific_up	1.41078	0	0	0	0	0.46813	0	0	2.50974	0	0	4.2311	80.0592	0	75.5397	0	2.08847	0	5.37675	6.81922	0	0.268415	0.627434	31.966	2.85689	8.50015	0.620238		3.0615	0.00179586	1.18168	0.10925
HLA-DQA1	ENSG00000196735	major histocompatibility complex, class II, DQ alpha 1 [Source:HGNC Symbol;Acc:HGNC:4942]	viral_specific_up	14.1078	15.7616	1.97973	0.40568	7.5885	14.9802	0	0	27.6071	18.2164	0	127.779	324.838	2.20801	481.296	226.271	2.08847	41.2141	105.384	122.746	1.02721	7.83192	11.4559	232.478	54.492	73.119	0.559645	0.862613	3.06057	0.00220695	1.6528	0.0884578
CCN5	ENSG00000064205	cellular communication network factor 5 [Source:HGNC Symbol;Acc:HGNC:12770]	viral_specific_up	1.41078	0.309051	1.58379	0.40568	0	1.40439	0.554435	0	0	0	0.733188	11.0009	2.76066	15.4561	9.71224	26.1082	12.5308	0	8.6028	0.974175	0	0.809731	0.183297	13.0076	4.42156	4.45462	-0.213824		3.03496	0.000449184	1.92793	0.0321956
TSPEAR-AS2	ENSG00000182912	TSPEAR antisense RNA 2 [Source:HGNC Symbol;Acc:HGNC:16428]	viral_specific_up	0	0	0	0.40568	0	0.46813	0	4.44172	0	1.51804	0	0	0.920221	4.41602	9.71224	21.7568	0	0	0	0.974175	1.02721	0.12483	1.48994	7.36106	0.400276	2.17335	1.51522		2.95227	0.00421386	1.06547	0.343874
SMOC2	ENSG00000112562	SPARC related modular calcium binding 2 [Source:HGNC Symbol;Acc:HGNC:20323]	viral_specific_up	2.82155	0	0	0	0	0	3.32661	0	0	0	0.733188	3.38488	1.84044	11.0401	77.6979	8.70273	0	0	0	3.8967	3.08162	0.878309	0.183297	20.5332	1.39566	5.54884	-0.114139		2.93125	0.00630673	0.692409	0.589208
KCNA3	ENSG00000177272	potassium voltage-gated channel subfamily A member 3 [Source:HGNC Symbol;Acc:HGNC:6221]	viral_specific_up	0	0	0	0	2.27655	0	1.10887	0	0	0	0	3.38488	10.1224	2.20801	57.1943	0	0	0	0	0.974175	2.05441	0.483631	0	14.5819	0.605717	3.77732	-0.0303357		2.92347	0.00936294	0.605185	0.65336
DUT-AS1	ENSG00000259488	DUT antisense RNA 1 [Source:HGNC Symbol;Acc:HGNC:55420]	viral_specific_up	0.705388	0	1.18784	0	0	0.936259	1.10887	1.77669	0	4.55411	1.46638	0	2.76066	19.8721	9.71224	23.9325	0	0	0	0.974175	0	0.562622	1.94929	11.2555	0.194835	3.2851	1.11426		2.91562	0.00332379	0.225787	0.947678
AIDAP2	ENSG00000251429	AIDA pseudogene 2 [Source:HGNC Symbol;Acc:HGNC:54664]	viral_specific_up	0	0	0	0	0	0	1.6633	0.888344	2.50974	0	0	2.53866	1.84044	17.6641	2.15828	21.7568	0	0	0	4.87087	8.21765	0.237615	0.849521	9.19166	2.6177	3.05277	0.989053		2.89696	0.00367354	1.91211	0.0425243
CD3E	ENSG00000198851	CD3 epsilon subunit of T-cell receptor complex [Source:HGNC Symbol;Acc:HGNC:1674]	viral_specific_up	2.11617	0	0.791893	0	0.75885	9.83072	5.54435	5.33007	6.27434	6.07214	1.46638	22.0017	56.1335	15.4561	158.633	19.5811	0	0	0	20.4577	33.8978	2.72028	4.78573	54.3611	10.8711	17.3498	0.662061	0.763522	2.89553	0.0033151	1.35724	0.188578
ZNF140	ENSG00000196387	zinc finger protein 140 [Source:HGNC Symbol;Acc:HGNC:12925]	viral_specific_up	0	0	0	0	0.75885	0	0.554435	1.77669	0	0	0	2.53866	3.68088	4.41602	2.15828	19.5811	0	0	0	1.94835	5.13603	0.187612	0.444172	6.475	1.41688	2.02616	0.862084		2.88967	0.0033359	1.7214	0.0629493
COL15A1	ENSG00000204291	collagen type XV alpha 1 chain [Source:HGNC Symbol;Acc:HGNC:2192]	viral_specific_up	2.82155	0	0	0	1.5177	0	1.10887	0	0	0	0	5.92353	10.1224	15.4561	139.209	0	14.6193	27.4761	0	4.87087	2.05441	0.778303	0	34.1422	9.80413	10.7228	0.16819		2.88598	0.00592992	1.56039	0.0884337
P2RX7	ENSG00000089041	purinergic receptor P2X 7 [Source:HGNC Symbol;Acc:HGNC:8537]	viral_specific_up	2.11617	0	4.35541	0.40568	2.27655	1.87252	2.21774	4.44172	6.27434	6.07214	0.733188	11.8471	16.564	17.6641	34.5324	21.7568	0	0	10.2158	2.92252	17.4625	1.89201	4.38035	20.4729	6.12017	7.7967	1.02573		2.88049	9.36039e-05	1.64769	0.0427662
IGF2-AS	ENSG00000099869	IGF2 antisense RNA [Source:HGNC Symbol;Acc:HGNC:14062]	viral_specific_up	0	0	0	0	0	0	0	0	0	0	0	0	1.84044	11.0401	6.47483	15.2298	0	13.738	0	0.974175	0	0	0	6.91702	2.94244	2.34749	0		2.85545	0.00902027	1.21184	0.224172
SULT4A1	ENSG00000130540	sulfotransferase family 4A member 1 [Source:HGNC Symbol;Acc:HGNC:14903]	viral_specific_up	1.41078	0	0.791893	0	1.5177	0.46813	0	1.77669	0	0	0	0.846219	4.60111	0	7.55397	41.338	2.08847	13.738	1.07535	0.974175	3.08162	0.598357	0.444172	10.8678	4.19153	3.86962	0.293882		2.84033	0.00418019	1.31972	0.197945
TBX21	ENSG00000073861	T-box transcription factor 21 [Source:HGNC Symbol;Acc:HGNC:11599]	viral_specific_up	0.705388	0	0	0	0	0	0	0	0	0	0	3.38488	11.0427	0	22.6619	0	0	27.4761	0	2.92252	3.08162	0.10077	0	7.41789	6.69604	3.39405	0.494557		2.79398	0.00533348	1.875	0.0197235
P2RY10	ENSG00000078589	P2Y receptor family member 10 [Source:HGNC Symbol;Acc:HGNC:19906]	viral_specific_up	0	0	0	0	0	0	0.554435	0	0	0	1.46638	1.69244	5.52133	0	34.5324	0	0	0	0	0.974175	0	0.079205	0.366594	8.34924	0.194835	2.13053	0.731677		2.77718	0.00991823	0.787875	0.469066
LHFPL5	ENSG00000197753	LHFPL tetraspan subfamily member 5 [Source:HGNC Symbol;Acc:HGNC:21253]	viral_specific_up	0	0.309051	0	0	0	1.40439	0.554435	2.66503	1.25487	0	1.46638	0	4.60111	19.8721	5.39569	6.52705	8.35387	0	0	3.8967	2.05441	0.323982	1.34657	7.27919	2.861	2.77881	1.25873		2.76578	0.0053853	1.95003	0.0460177
SIDT1	ENSG00000072858	SID1 transmembrane family member 1 [Source:HGNC Symbol;Acc:HGNC:25967]	viral_specific_up	0	0	0	0	0	0	0	0.888344	1.25487	0	1.46638	2.53866	1.84044	6.62403	6.47483	0	0	0	0.537675	0.974175	0	0	0.902397	3.49559	0.30237	1.07616	1.59826		2.76402	0.00857352	1.37714	0.210919
TSPAN33	ENSG00000158457	tetraspanin 33 [Source:HGNC Symbol;Acc:HGNC:28743]	viral_specific_up	5.64311	1.85431	0.395946	6.0852	9.1062	1.87252	7.20765	8.88344	7.52921	10.6263	12.4642	37.2336	47.8515	0	57.1943	65.2705	12.5308	0	6.98977	7.7934	41.0882	4.59499	9.87578	41.51	13.6804	16.5533	1.0127	0.355765	2.75507	6.08143e-05	1.52191	0.0435118
LINC02614	ENSG00000241288	long intergenic non-protein coding RNA 2614 [Source:HGNC Symbol;Acc:HGNC:54072]	viral_specific_up	1.41078	0	1.97973	4.86816	1.5177	1.40439	1.6633	11.5485	13.8036	9.10821	14.6638	18.6168	18.4044	26.4961	2.15828	17.4055	4.17694	0	5.37675	4.87087	11.2993	1.83487	12.281	16.6162	5.14477	8.13205	2.34708		2.72134	4.7867e-05	1.51082	0.0487925
IL2RB	ENSG00000100385	interleukin 2 receptor subunit beta [Source:HGNC Symbol;Acc:HGNC:6009]	viral_specific_up	0.705388	0	3.16757	0	0	0	2.21774	0.888344	0	0	0	7.61597	11.0427	0	57.1943	2.17568	0	0	7.52745	0.974175	4.10882	0.8701	0.222086	15.6057	2.52209	4.64848	-0.110539		2.69553	0.010875	1.12197	0.313119
CALHM6	ENSG00000188820	calcium homeostasis modulator family member 6 [Source:HGNC Symbol;Acc:HGNC:33391]	viral_specific_up	4.23233	0	0	0.40568	0	0	1.6633	0.888344	1.25487	0	0	4.2311	29.4471	0	26.9785	13.0541	0	0	0	1.94835	0	0.900188	0.535803	14.7421	0.38967	4.00493	0.0113387		2.69192	0.0126841	0.0957722	0.933166
VCAM1	ENSG00000162692	vascular cell adhesion molecule 1 [Source:HGNC Symbol;Acc:HGNC:12663]	viral_specific_up	0	0	0	0	0	0	0	0	0	0	0	79.5446	17.4842	0	41.0072	2.17568	2.08847	13.738	0	0	8.21765	0	0	28.0423	4.80883	7.82171	0		2.68706	0.00171738	1.22344	0.0493086
TMEM119	ENSG00000183160	transmembrane protein 119 [Source:HGNC Symbol;Acc:HGNC:27884]	viral_specific_up	17.6347	33.6866	0	0.40568	2.27655	0.46813	17.7419	11.5485	30.1169	22.7705	3.66594	227.633	184.044	35.3282	205.036	23.9325	22.9732	54.9521	86.028	1.94835	9.24486	10.3162	17.0255	135.195	35.0293	47.2112	0.614908	0.757803	2.67429	0.00450054	1.23317	0.218845
KLRB1	ENSG00000111796	killer cell lectin like receptor B1 [Source:HGNC Symbol;Acc:HGNC:6373]	viral_specific_up	2.11617	0	0	1.21704	0	2.34065	0.554435	0	3.76461	0	0	8.46219	8.28199	22.0801	29.1367	0	0	0	1.07535	4.87087	13.3537	0.889755	0.941152	13.5922	3.85998	4.63113	0.348384		2.66544	0.00741885	1.52902	0.134293
CXCR3	ENSG00000186810	C-X-C motif chemokine receptor 3 [Source:HGNC Symbol;Acc:HGNC:4540]	viral_specific_up	0	0	0	0	0	0	0	0	0	6.07214	0	4.2311	4.60111	0	33.4533	0	0	0	0.537675	1.94835	0	0	1.51804	8.4571	0.497205	2.42113	1.28214		2.66272	0.00708375	1.04913	0.230084
NXPE1	ENSG00000095110	neurexophilin and PC-esterase domain family member 1 [Source:HGNC Symbol;Acc:HGNC:28527]	viral_specific_up	0	0	0	0.40568	0	0	0	0	0	0	0	0.846219	0.920221	4.41602	3.23741	17.4055	0	0	0	0	1.02721	0.0579543	0	5.36507	0.205441	1.34563	0.47162		2.6589	0.018082	0.909022	0.441492
SLAMF7	ENSG00000026751	SLAM family member 7 [Source:HGNC Symbol;Acc:HGNC:21394]	viral_specific_up	2.82155	0	0.395946	9.33064	2.27655	4.21317	0	0	0	0	1.46638	3.38488	47.8515	8.83204	117.626	0	0	27.4761	5.37675	19.4835	19.5169	2.71969	0.366594	35.5389	14.3706	12.8596	-0.625765		2.64908	0.00656545	1.56698	0.107306
JSRP1	ENSG00000167476	junctional sarcoplasmic reticulum protein 1 [Source:HGNC Symbol;Acc:HGNC:24963]	viral_specific_up	0	0	0.395946	1.62272	0	0	0	0	0	3.03607	0	0.846219	9.20221	0	43.1655	0	0	0	0	0.974175	1.02721	0.288381	0.759018	10.6428	0.400276	2.87	0.627167		2.64296	0.0202769	0.624767	0.657309
KIAA1755	ENSG00000149633	KIAA1755 [Source:HGNC Symbol;Acc:HGNC:29372]	viral_specific_up	0.705388	0	0	0.40568	0	2.80878	0	0.888344	0	6.07214	0	11.0009	5.52133	2.20801	24.8202	13.0541	0	0	20.9693	0	3.08162	0.559978	1.74012	11.3209	4.81019	4.35884	0.966472		2.62951	0.00923955	1.94502	0.0496216
SPTBN1-AS2	ENSG00000238018	SPTBN1 antisense RNA 2 [Source:HGNC Symbol;Acc:HGNC:40563]	viral_specific_up	0.705388	0	0	0	0	0	0	0.888344	0	0	2.19956	0.846219	0	6.62403	6.47483	10.8784	0	0	0	1.94835	1.02721	0.10077	0.771977	4.9647	0.595111	1.5044	1.21021		2.62849	0.00923955	1.28369	0.190197
NUDT6	ENSG00000170917	nudix hydrolase 6 [Source:HGNC Symbol;Acc:HGNC:8053]	viral_specific_up	3.52694	5.25387	0.791893	0.81136	0.75885	3.74504	0	9.77179	6.27434	13.6623	2.93275	5.07732	5.52133	33.1202	14.0288	52.2164	14.6193	0	0	6.81922	16.4353	2.12685	8.1603	21.9928	7.57476	9.30319	1.49985		2.62511	0.00132976	1.54069	0.0834168
COL11A1	ENSG00000060718	collagen type XI alpha 1 chain [Source:HGNC Symbol;Acc:HGNC:2186]	viral_specific_up	0	0	0	0	0.75885	0	13.3064	0	12.5487	4.55411	0	44.0034	92.0221	39.7442	210.432	6.52705	12.5308	27.4761	103.771	1.94835	2.05441	2.00933	4.2757	78.5457	29.5562	27.2227	0.659698	0.762217	2.6236	0.00851511	1.76198	0.0517353
A1BG	ENSG00000121410	alpha-1-B glycoprotein [Source:HGNC Symbol;Acc:HGNC:5]	viral_specific_up	0	0	0.395946	0	0	0.46813	0.554435	0.888344	2.50974	1.51804	1.46638	1.69244	0	0	0	34.8109	0	0	0	1.94835	2.05441	0.202644	1.59562	7.30067	0.800552	2.30034	1.32504		2.62217	0.0118193	1.14469	0.279504
NKAIN2	ENSG00000188580	sodium/potassium transporting ATPase interacting 2 [Source:HGNC Symbol;Acc:HGNC:16443]	viral_specific_up	0	0	0	0	0	0	0	2.66503	0	1.51804	3.66594	3.38488	3.68088	6.62403	4.31655	0	0	0	0	0	2.05441	0	1.96225	3.60127	0.410882	1.32904	2.04934		2.61751	0.0104595	1.38586	0.188815
CXCL13	ENSG00000156234	C-X-C motif chemokine ligand 13 [Source:HGNC Symbol;Acc:HGNC:10639]	viral_specific_up	0	0	0	0	0	0	0	0	1.25487	0	0	201.4	0.920221	0	83.0936	0	0	41.2141	13.4419	5.84505	12.3265	0	0.313717	57.0828	14.5655	17.1189	0.546816	0.705272	2.61374	0.000269961	1.48754	0.00439281
UBE2H-DT	ENSG00000244036	UBE2H divergent transcript [Source:HGNC Symbol;Acc:HGNC:55615]	viral_specific_up	0	0.309051	0	0	1.5177	0	0	1.77669	0	3.03607	4.39913	1.69244	1.84044	15.4561	2.15828	4.35136	0	0	0.537675	0	2.05441	0.260964	2.30297	5.09972	0.518417	1.8633	1.86753		2.6125	0.00735239	1.08467	0.305481
CD79B	ENSG00000007312	CD79b molecule [Source:HGNC Symbol;Acc:HGNC:1699]	viral_specific_up	2.11617	0	0	0	0	0	0	0	0	0	0	1.69244	2.76066	11.0401	43.1655	0	0	0	0	0.974175	9.24486	0.302309	0	11.7317	2.04381	3.38066	0.233478		2.60902	0.0111226	1.29426	0.138776
HMCN1	ENSG00000143341	hemicentin 1 [Source:HGNC Symbol;Acc:HGNC:19194]	viral_specific_up	0.705388	0.309051	0	0	1.5177	2.34065	0	0	2.50974	0	0	3.38488	5.52133	4.41602	42.0864	0	0	27.4761	12.3665	1.94835	1.02721	0.696113	0.627434	11.0817	8.56363	5.02901	0.341965		2.60773	0.0099894	1.92087	0.0385941
LINC02533	ENSG00000260239	long intergenic non-protein coding RNA 2533 [Source:HGNC Symbol;Acc:HGNC:53566]	viral_specific_up	0.705388	0	0.395946	1.62272	1.5177	3.74504	2.77217	0.888344	1.25487	1.51804	0.733188	2.53866	5.52133	17.6641	6.47483	41.338	10.4423	0	5.91442	6.81922	6.16324	1.537	1.09861	14.7074	5.86784	5.62045	-0.0513558		2.60339	0.000937042	1.70486	0.0416238
NFE2L3	ENSG00000050344	NFE2 like bZIP transcription factor 3 [Source:HGNC Symbol;Acc:HGNC:7783]	viral_specific_up	1.41078	0	0.395946	0	0	0	0	1.77669	3.76461	1.51804	2.19956	5.92353	5.52133	0	18.3453	0	4.17694	0	0	6.81922	0	0.258103	2.31472	5.95804	2.19923	2.46914	1.66285		2.60282	0.00786845	1.77699	0.0538231
CNR1	ENSG00000118432	cannabinoid receptor 1 [Source:HGNC Symbol;Acc:HGNC:2159]	viral_specific_up	0.705388	0	0.395946	0.81136	0	0	1.10887	1.77669	11.2938	4.55411	0	0	3.68088	8.83204	8.63311	17.4055	0	0	0	0	0	0.431652	4.40615	7.7103	0	2.81894	1.95184		2.57563	0.0122702	0.207842	0.881196
GIMAP1	ENSG00000213203	GTPase, IMAP family member 1 [Source:HGNC Symbol;Acc:HGNC:23237]	viral_specific_up	2.82155	0	0	0	2.27655	0	3.32661	0.888344	10.039	0	0.733188	2.53866	36.8088	0	43.1655	10.8784	0	13.738	0	3.8967	4.10882	1.20353	2.91512	18.6783	4.34871	6.43906	0.842352		2.57276	0.0124797	0.842451	0.499579
SGIP1	ENSG00000118473	SH3GL interacting endocytic adaptor 1 [Source:HGNC Symbol;Acc:HGNC:25412]	viral_specific_up	0	0	0	0	0.75885	0.46813	1.6633	0	0	1.51804	0	4.2311	2.76066	4.41602	24.8202	0	0	13.738	0.537675	2.92252	0	0.412898	0.379509	7.24559	3.43965	2.75402	0.301385		2.5553	0.0181908	1.07104	0.324306
ITPRIPL1	ENSG00000198885	ITPRIP like 1 [Source:HGNC Symbol;Acc:HGNC:29371]	viral_specific_up	2.82155	0	0.791893	1.62272	0	0.46813	2.77217	3.55338	3.76461	1.51804	1.46638	8.46219	19.3246	8.83204	18.3453	0	2.08847	13.738	0.537675	7.7934	7.19044	1.21092	2.5756	10.9928	6.2696	5.00434	0.926788		2.55037	0.00263368	1.59245	0.0741111
RNU6-268P	ENSG00000201044	RNA, U6 small nuclear 268, pseudogene [Source:HGNC Symbol;Acc:HGNC:47231]	viral_specific_up	0	0	0	0	0	0.46813	0	2.66503	2.50974	1.51804	0	3.38488	2.76066	4.41602	4.31655	0	0	0	0.537675	3.8967	1.02721	0.0668757	1.6732	2.97562	1.09232	1.30955	1.93447		2.54385	0.0110688	1.90275	0.0488373
KNOP1	ENSG00000103550	lysine rich nucleolar protein 1 [Source:HGNC Symbol;Acc:HGNC:34404]	viral_specific_up	5.64311	0.618102	5.93919	2.43408	5.31195	9.83072	8.31652	31.0921	30.1169	21.2525	19.7961	42.311	42.3302	11.0401	22.6619	76.1489	22.9732	27.4761	1.07535	19.4835	26.7074	5.44195	25.5644	38.8984	19.5431	20.598	1.98546	0.00970405	2.53133	4.23985e-05	1.56286	0.0197333
F2RL2	ENSG00000164220	coagulation factor II thrombin receptor like 2 [Source:HGNC Symbol;Acc:HGNC:3539]	viral_specific_up	2.82155	0	1.18784	1.62272	1.5177	0	2.21774	0.888344	0	0	1.46638	4.2311	27.6066	6.62403	26.9785	0	0	0	2.68837	3.8967	1.02721	1.33822	0.58868	13.088	1.52246	4.03689	-0.235016		2.52575	0.00691938	0.542419	0.675405
MTCYBP35	ENSG00000251340	MT-CYB pseudogene 35 [Source:HGNC Symbol;Acc:HGNC:52303]	viral_specific_up	0	1.54525	0.395946	2.0284	0	2.80878	0.554435	5.33007	2.50974	0	4.39913	6.76975	3.68088	8.83204	7.55397	28.2839	0	0	0	1.94835	2.05441	1.04754	3.05973	11.0241	0.800552	3.74738	1.15772		2.52521	0.00379753	0.242388	0.978605
LYPLAL1-AS1	ENSG00000228536	LYPLAL1 antisense RNA 1 [Source:HGNC Symbol;Acc:HGNC:54054]	viral_specific_up	0	0	0	3.65112	0.75885	0	1.10887	1.77669	8.78408	0	2.19956	0.846219	34.9684	0	11.8705	15.2298	0	0	0	0.974175	0	0.788405	3.19008	12.583	0.194835	3.91277	1.15632		2.52146	0.0182043	0.0624142	0.793808
IGFBP5	ENSG00000115461	insulin like growth factor binding protein 5 [Source:HGNC Symbol;Acc:HGNC:5474]	viral_specific_up	220.081	53.7749	193.618	236.106	214.755	59.9206	250.605	193.659	50.1948	168.502	23.462	358.797	650.596	3837.52	1182.74	670.11	1443.13	192.333	101.621	508.519	811.493	175.551	108.954	1339.95	611.419	543.883	-0.441505	0.611064	2.51229	0.000302086	1.54988	0.0293738
FYN	ENSG00000010810	FYN proto-oncogene, Src family tyrosine kinase [Source:HGNC Symbol;Acc:HGNC:4037]	viral_specific_up	15.5185	1.85431	9.10677	7.70792	6.82965	4.6813	16.633	8.88344	10.039	6.07214	3.66594	23.6941	21.1651	11.0401	140.288	104.433	31.327	27.4761	21.507	40.9153	32.8706	8.9045	7.16512	60.124	30.8192	25.9861	-0.159115	0.821694	2.48674	2.31827e-05	1.62847	0.00816925
HHEX	ENSG00000152804	hematopoietically expressed homeobox [Source:HGNC Symbol;Acc:HGNC:4901]	viral_specific_up	0	0	3.16757	0	0	0	3.88104	4.44172	0	0	0	3.38488	10.1224	26.4961	34.5324	0	12.5308	0	17.7433	3.8967	8.21765	1.00694	1.11043	14.9072	8.47769	6.11498	0.430016		2.48347	0.0142157	1.99157	0.0436679
MYLK	ENSG00000065534	myosin light chain kinase [Source:HGNC Symbol;Acc:HGNC:7590]	viral_specific_up	5.64311	0	0.395946	4.86816	1.5177	4.21317	0.554435	5.33007	11.2938	6.07214	3.66594	11.0009	5.52133	26.4961	37.7698	17.4055	0	13.738	13.4419	10.7159	25.6802	2.45607	6.59049	19.6387	12.7152	9.77734	1.20467		2.48265	0.00121082	1.97537	0.0112057
DNAJC2	ENSG00000105821	DnaJ heat shock protein family (Hsp40) member C2 [Source:HGNC Symbol;Acc:HGNC:13192]	viral_specific_up	9.87544	0.309051	4.35541	0.40568	1.5177	0	2.21774	10.6601	8.78408	4.55411	20.5293	7.61597	12.8831	28.7041	21.5828	32.6352	16.7077	0	5.37675	5.84505	16.4353	2.66872	11.1319	20.6842	8.87297	10.0474	1.76784		2.47998	0.000906423	1.61562	0.04385
CRYBB3	ENSG00000100053	crystallin beta B3 [Source:HGNC Symbol;Acc:HGNC:2400]	viral_specific_up	0	0	0.395946	1.21704	0	1.87252	0	1.77669	3.76461	3.03607	0.733188	0	0.920221	13.2481	3.23741	23.9325	0	0	0	0.974175	0	0.497929	2.32764	8.26764	0.194835	2.62421	1.24354		2.47992	0.0178691	0.272566	0.987854
SDK1	ENSG00000146555	sidekick cell adhesion molecule 1 [Source:HGNC Symbol;Acc:HGNC:19307]	viral_specific_up	2.11617	0	0.395946	0	0	1.40439	1.10887	0	0	1.51804	2.93275	15.2319	5.52133	0	26.9785	0	0	0	5.91442	5.84505	13.3537	0.71791	1.1127	9.54635	5.02263	3.92005	0.639525		2.47808	0.0136024	1.9326	0.0500069
MIR320D1	ENSG00000211491	microRNA 320d-1 [Source:HGNC Symbol;Acc:HGNC:35386]	viral_specific_up	0	0	0	0	0	1.87252	0.554435	2.66503	6.27434	4.55411	0	0	3.68088	0	11.8705	21.7568	0	0	4.3014	1.94835	5.13603	0.346708	3.37337	7.46164	2.27716	3.07688	1.70415		2.47141	0.014792	1.61934	0.103274
FHAD1	ENSG00000142621	forkhead associated phosphopeptide binding domain 1 [Source:HGNC Symbol;Acc:HGNC:29408]	viral_specific_up	2.11617	0.309051	0.791893	0	2.27655	0.46813	0	0.888344	2.50974	0	0	1.69244	3.68088	0	9.71224	45.6893	0	13.738	0	0.974175	16.4353	0.851684	0.849521	12.155	6.2295	4.82296	0.356815		2.4699	0.0150823	1.6164	0.100913
HVCN1	ENSG00000122986	hydrogen voltage gated channel 1 [Source:HGNC Symbol;Acc:HGNC:28240]	viral_specific_up	3.52694	18.234	5.93919	2.43408	0.75885	3.27691	4.98991	0	1.25487	6.07214	0	13.5395	34.0482	37.5362	47.4821	73.9732	31.327	54.9521	13.9795	11.6901	12.3265	5.59427	1.83175	41.3158	24.8551	17.9686	-1.12871	0.159202	2.46608	0.00019559	1.59888	0.0197333
ZNF683	ENSG00000176083	zinc finger protein 683 [Source:HGNC Symbol;Acc:HGNC:28495]	viral_specific_up	0.705388	0	0	0	0	0	0.554435	0	0	0	0	0.846219	13.8033	0	16.1871	0	0	0	0	0.974175	1.02721	0.179975	0	6.16732	0.400276	1.62371	0.254072		2.46271	0.025403	0.800659	0.415196
NLRC5	ENSG00000140853	NLR family CARD domain containing 5 [Source:HGNC Symbol;Acc:HGNC:29933]	viral_specific_up	19.7509	1.85431	3.95946	20.6897	21.2478	4.21317	19.9597	32.8687	10.039	10.6263	12.4642	25.3866	132.512	6.62403	263.31	50.0407	18.7962	0	48.3907	113.004	104.775	13.0964	16.4995	95.5746	56.9932	43.8339	0.394007	0.826455	2.4563	0.000573135	1.88109	0.00869012
LRP4-AS1	ENSG00000247675	LRP4 antisense RNA 1 [Source:HGNC Symbol;Acc:HGNC:44128]	viral_specific_up	2.82155	3.39956	0.395946	4.46248	9.86505	8.42633	3.88104	19.5436	28.862	13.6623	16.1301	16.0782	12.8831	41.9522	3.23741	106.608	45.9463	0	2.68837	8.76757	14.3809	4.75028	19.5495	36.1519	14.3566	17.333	1.72039	0.0689499	2.44803	0.000846137	1.44517	0.0699538
LGALS2	ENSG00000100079	galectin 2 [Source:HGNC Symbol;Acc:HGNC:6562]	viral_specific_up	2.11617	0	0	0	0	1.87252	1.10887	1.77669	0	1.51804	0	9.30841	6.44155	4.41602	34.5324	0	0	0	0	3.8967	10.2721	0.728222	0.823681	10.9397	2.83375	3.67902	0.394682		2.4436	0.0209668	1.30924	0.217593
ITGB2-AS1	ENSG00000227039	ITGB2 antisense RNA 1 [Source:HGNC Symbol;Acc:HGNC:44304]	viral_specific_up	0.705388	0	0	0	3.79425	0	0	2.66503	2.50974	1.51804	1.46638	6.76975	6.44155	0	9.71224	21.7568	0	13.738	0	0.974175	11.2993	0.642805	2.0398	8.93607	5.2023	3.96908	1.10033		2.43844	0.014485	1.61145	0.0940963
TTC3P1	ENSG00000215105	tetratricopeptide repeat domain 3 pseudogene 1 [Source:HGNC Symbol;Acc:HGNC:23318]	viral_specific_up	2.82155	0.927153	0.791893	0.81136	2.27655	8.42633	0.554435	14.2135	16.3133	9.10821	16.1301	11.0009	11.9629	39.7442	4.31655	26.1082	0	0	0	4.87087	4.10882	2.37275	13.9413	18.6265	1.79594	8.30889	2.09093		2.43213	0.00149556	0.155916	0.99186
SRL	ENSG00000185739	sarcalumenin [Source:HGNC Symbol;Acc:HGNC:11295]	viral_specific_up	0	0	0	0	0.75885	0	0	0.888344	0	3.03607	2.93275	0.846219	0.920221	0	7.55397	10.8784	0	0	0	0.974175	0	0.108407	1.71429	4.03976	0.194835	1.37091	1.65499		2.42961	0.0158007	0.930053	0.407301
RRS1-DT	ENSG00000246145	RRS1 divergent transcript [Source:HGNC Symbol;Acc:HGNC:50465]	viral_specific_up	0	0.309051	0	0	0	1.40439	0	6.21841	11.2938	6.07214	5.8655	5.07732	5.52133	2.20801	4.31655	0	2.08847	0	0	0	2.05441	0.244777	7.36247	3.42464	0.828576	2.49664	3.14466		2.42849	0.0145323	1.26645	0.285025
SEPTIN6	ENSG00000125354	septin 6 [Source:HGNC Symbol;Acc:HGNC:15848]	viral_specific_up	23.2778	18.5431	16.6297	2.83976	10.6239	22.0021	21.0685	11.5485	16.3133	18.2164	18.3297	39.7723	112.267	64.0323	235.252	52.2164	22.9732	54.9521	37.6372	31.1736	95.5302	16.4264	16.102	100.708	48.4533	44.0571	0.0321863	0.982529	2.42846	1.51257e-06	1.43416	0.00742704
CCR7	ENSG00000126353	C-C motif chemokine receptor 7 [Source:HGNC Symbol;Acc:HGNC:1608]	viral_specific_up	0.705388	0	0	0	1.5177	0	0	0	0	0	0	1.69244	1.84044	2.20801	37.7698	0	0	0	0	7.7934	5.13603	0.317584	0	8.70215	2.58589	2.79349	0.204715		2.42321	0.0167648	1.50367	0.0911641
DHX36	ENSG00000174953	DEAH-box helicase 36 [Source:HGNC Symbol;Acc:HGNC:14410]	viral_specific_up	9.87544	0	1.97973	5.27384	6.82965	7.49008	4.98991	28.427	13.8036	27.3246	16.1301	22.8479	37.7291	55.2003	28.0576	32.6352	0	13.738	4.83907	25.3285	36.9794	5.20552	21.4213	35.294	16.177	18.0704	1.79103	0.0361988	2.41995	0.000293963	1.50017	0.0381318
BTBD9-AS1	ENSG00000226533	BTBD9 antisense RNA 1 [Source:HGNC Symbol;Acc:HGNC:40959]	viral_specific_up	7.05388	0	0	4.46248	0.75885	5.14943	2.77217	10.6601	13.8036	9.10821	16.1301	15.2319	11.9629	15.4561	30.2159	28.2839	8.35387	0	6.4521	22.406	17.4625	2.88526	12.4255	20.2301	10.9349	10.7488	1.82206		2.41901	0.000605019	1.83206	0.0124463
XIAP-AS1	ENSG00000237331	XIAP antisense RNA 1 [Source:HGNC Symbol;Acc:HGNC:40078]	viral_specific_up	2.82155	0	0.791893	1.21704	0.75885	2.34065	0.554435	3.55338	6.27434	6.07214	5.13232	2.53866	4.60111	11.0401	18.3453	17.4055	0	0	0	11.6901	14.3809	1.21206	5.25805	10.7861	5.2142	5.21515	1.61331		2.40991	0.0056023	1.7913	0.0457094
BRSK1	ENSG00000160469	BR serine/threonine kinase 1 [Source:HGNC Symbol;Acc:HGNC:18994]	viral_specific_up	0	0	0	0.40568	0	3.74504	0	0	0	0	0	2.53866	2.76066	0	16.1871	19.5811	2.08847	13.738	4.3014	3.8967	5.13603	0.59296	0	8.21351	5.83213	3.54185	-0.202563		2.40161	0.0219983	1.78629	0.0708861
MATR3	ENSG00000280987	matrin 3 [Source:NCBI gene (formerly Entrezgene);Acc:9782]	viral_specific_up	0	0	0	0	0.75885	1.87252	0	1.77669	0	0	0	3.38488	5.52133	2.20801	1.07914	17.4055	0	0	1.61302	1.94835	2.05441	0.37591	0.444172	5.91976	1.12316	1.88679	0.468361		2.39975	0.024489	1.18753	0.273963
UGT2A1	ENSG00000173610	UDP glucuronosyltransferase family 2 member A1 complex locus [Source:HGNC Symbol;Acc:HGNC:12542]	viral_specific_up	0	0	0	0.40568	0	0	0	0.888344	3.76461	9.10821	1.46638	1.69244	1.84044	8.83204	0	4.35136	0	0	0	0	0	0.0579543	3.80689	3.34326	0	1.54045	2.48832		2.39604	0.0189559	0.846341	0.580634
COL14A1	ENSG00000187955	collagen type XIV alpha 1 chain [Source:HGNC Symbol;Acc:HGNC:2191]	viral_specific_up	4.23233	0	4.75136	0.40568	12.1416	0	2.77217	2.66503	2.50974	7.59018	2.93275	2.53866	89.2614	6.62403	140.288	0	2.08847	0	0	0	9.24486	3.47188	3.92443	47.7424	2.26666	13.8117	0.248538		2.39116	0.032137	-0.00244558	0.900528
LINC00562	ENSG00000260388	long intergenic non-protein coding RNA 562 [Source:HGNC Symbol;Acc:HGNC:43706]	viral_specific_up	1.41078	0	1.18784	1.21704	0.75885	0.46813	1.6633	5.33007	5.01948	7.59018	0.733188	2.53866	1.84044	11.0401	2.15828	32.6352	0	13.738	0	2.92252	16.4353	0.957991	4.66823	10.0425	6.61917	5.17559	1.60156		2.38958	0.00956445	1.80535	0.0521566
CSMD1	ENSG00000183117	CUB and Sushi multiple domains 1 [Source:HGNC Symbol;Acc:HGNC:14026]	viral_specific_up	0	0	0.395946	1.21704	0	0.46813	0	4.44172	0	1.51804	0.733188	5.92353	2.76066	6.62403	3.23741	4.35136	0	0	0	0.974175	5.13603	0.297302	1.67324	4.5794	1.22204	1.79911	1.42814		2.38862	0.0210743	1.40708	0.189607
BGN	ENSG00000182492	biglycan [Source:HGNC Symbol;Acc:HGNC:1044]	viral_specific_up	414.063	265.166	70.0825	307.1	210.201	379.185	206.804	379.323	377.716	446.303	195.761	1810.91	2244.42	706.563	2084.89	772.367	528.383	1909.59	1368.92	366.29	925.513	264.657	349.776	1523.83	1019.74	760.455	0.409431	0.613232	2.3886	2.79443e-08	1.83011	1.82065e-05
RN7SL574P	ENSG00000266075	RNA, 7SL, cytoplasmic 574, pseudogene [Source:HGNC Symbol;Acc:HGNC:46590]	viral_specific_up	0	0.927153	0	3.24544	0	2.80878	0	12.4368	2.50974	3.03607	2.93275	7.61597	7.36177	19.8721	3.23741	10.8784	0	0	11.2912	4.87087	5.13603	0.997339	5.22885	9.79313	4.25961	4.67431	1.72851		2.38788	0.00765045	1.73437	0.0621966
BANK1	ENSG00000153064	B cell scaffold protein with ankyrin repeats 1 [Source:HGNC Symbol;Acc:HGNC:18233]	viral_specific_up	0	0	0.395946	0	3.79425	0.46813	0	1.77669	1.25487	6.07214	0.733188	4.2311	3.68088	4.41602	29.1367	0	0	0	0	2.92252	2.05441	0.665475	2.45922	8.29295	0.995387	2.90176	1.15293		2.38614	0.0211159	0.772105	0.542784
EXOC3L4	ENSG00000205436	exocyst complex component 3 like 4 [Source:HGNC Symbol;Acc:HGNC:20120]	viral_specific_up	0	0	0	0	1.5177	0	0	0	0	0	0	12.6933	1.84044	11.0401	4.31655	0	0	13.738	0	0	1.02721	0.216814	0	5.97807	2.95305	2.19873	0.214209		2.38419	0.0248538	0.841862	0.361524
ITGA4	ENSG00000115232	integrin subunit alpha 4 [Source:HGNC Symbol;Acc:HGNC:6140]	viral_specific_up	0	0	0.395946	2.0284	0	0.46813	0.554435	0	1.25487	0	1.46638	0.846219	9.20221	0	23.741	0	2.08847	0	1.07535	8.76757	4.10882	0.492416	0.680311	6.75789	3.20804	2.66656	0.533772		2.38004	0.0232067	1.75458	0.0850364
DHRS7	ENSG00000100612	dehydrogenase/reductase 7 [Source:HGNC Symbol;Acc:HGNC:21524]	viral_specific_up	0.705388	0.618102	1.97973	3.65112	3.79425	0.936259	2.21774	7.9951	3.76461	6.07214	5.8655	12.6933	8.28199	6.62403	16.1871	19.5811	2.08847	0	8.06512	10.7159	14.3809	1.98608	5.92434	12.6735	7.05008	6.48656	1.42725		2.37464	0.00020928	1.88309	0.00467507
PROZ	ENSG00000126231	protein Z, vitamin K dependent plasma glycoprotein [Source:HGNC Symbol;Acc:HGNC:9460]	viral_specific_up	0	0	0	0	0	0.46813	0	0	0	0	0	0.846219	2.76066	0	2.15828	26.1082	0	0	0	0	0	0.0668757	0	6.37467	0	1.54007	0.372574		2.3731	0.0394183	0.5449	0.677982
KCNJ14	ENSG00000182324	potassium inwardly rectifying channel subfamily J member 14 [Source:HGNC Symbol;Acc:HGNC:6260]	viral_specific_up	3.52694	0	1.97973	1.21704	0.75885	6.55382	3.32661	9.77179	17.5682	24.2886	18.3297	7.61597	27.6066	24.2881	18.3453	10.8784	20.8847	0	0	11.6901	12.3265	2.48043	17.4896	17.7469	8.98025	10.5218	2.31516		2.36521	0.00193583	1.65885	0.039672
TNFSF4	ENSG00000117586	TNF superfamily member 4 [Source:HGNC Symbol;Acc:HGNC:11934]	viral_specific_up	0.705388	0	1.58379	0	0.75885	2.34065	0	0	1.25487	3.03607	4.39913	9.30841	1.84044	2.20801	16.1871	15.2298	0	0	0	0.974175	8.21765	0.76981	2.17252	8.95474	1.83836	3.2402	0.995236		2.36431	0.0190794	1.05274	0.35064
LY9	ENSG00000122224	lymphocyte antigen 9 [Source:HGNC Symbol;Acc:HGNC:6730]	viral_specific_up	0	0	0	0	0	0	0	0.888344	1.25487	0	0.733188	0	7.36177	0	14.0288	0	0	0	0.537675	1.94835	0	0	0.7191	4.27811	0.497205	1.27395	1.09476		2.35734	0.0272998	1.17747	0.229133
ZNF346-IT1	ENSG00000251666	ZNF346 intronic transcript 1 [Source:HGNC Symbol;Acc:HGNC:41423]	viral_specific_up	0.705388	0	0.395946	0	0	0	0	0	1.25487	3.03607	0	1.69244	1.84044	0	1.07914	19.5811	0	0	0	3.8967	2.05441	0.157334	1.07274	4.83863	1.19022	1.69222	1.13111		2.35542	0.019815	1.46315	0.122655
CPA6	ENSG00000165078	carboxypeptidase A6 [Source:HGNC Symbol;Acc:HGNC:17245]	viral_specific_up	0	0	1.18784	0	0	0	0	0	0	0	0	0.846219	1.84044	19.8721	5.39569	2.17568	0	0	0	2.92252	9.24486	0.169691	0	6.02603	2.43348	2.07073	0.317033		2.35083	0.0321215	1.75017	0.0865719
CLDN14	ENSG00000159261	claudin 14 [Source:HGNC Symbol;Acc:HGNC:2035]	viral_specific_up	0	0.309051	0	0	0	0.46813	0.554435	0.888344	0	0	2.93275	2.53866	2.76066	2.20801	0	13.0541	0	13.738	0	0.974175	1.02721	0.190231	0.955274	4.11228	3.14788	1.97398	1.19902		2.3507	0.0268916	1.21767	0.260914
LAMP5	ENSG00000125869	lysosomal associated membrane protein family member 5 [Source:HGNC Symbol;Acc:HGNC:16097]	viral_specific_up	0	0	0	0.81136	0	1.40439	2.21774	0	2.50974	0	0	5.92353	88.3412	0	144.605	0	0	0	0	0	0	0.633355	0.627434	47.7739	0	11.7054	0.27785		2.34974	0.0386587	0.105706	0.812391
LINC00456	ENSG00000233124	long intergenic non-protein coding RNA 456 [Source:HGNC Symbol;Acc:HGNC:42804]	viral_specific_up	0	0	0	0.40568	0	0.46813	0.554435	7.9951	5.01948	3.03607	8.79826	0.846219	3.68088	2.20801	5.39569	2.17568	0	0	0	0.974175	4.10882	0.204035	6.21223	2.8613	1.0166	2.1746	3.16381		2.34919	0.016721	1.6477	0.101199
ANKRD42-DT	ENSG00000247137	ANKRD42 divergent transcript [Source:HGNC Symbol;Acc:HGNC:55590]	viral_specific_up	0	0	0	4.0568	0	0	0.554435	0	3.76461	1.51804	4.39913	1.69244	7.36177	15.4561	1.07914	26.1082	0	0	0	0	0	0.658748	2.42044	10.3395	0	3.14241	1.0086		2.34203	0.03411	-0.0638899	0.667707
FGL2	ENSG00000127951	fibrinogen like 2 [Source:HGNC Symbol;Acc:HGNC:3696]	viral_specific_up	5.64311	0.309051	0.791893	2.0284	3.0354	3.27691	8.87096	0.888344	2.50974	0	1.46638	13.5395	19.3246	4.41602	89.5685	0	14.6193	0	2.68837	14.6126	16.4353	3.42225	1.21611	25.3697	9.67111	9.71545	-0.629691		2.34114	0.00556991	1.30437	0.146352
MYCBP2-AS1	ENSG00000236051	MYCBP2 antisense RNA 1 [Source:HGNC Symbol;Acc:HGNC:41023]	viral_specific_up	0	2.16336	0.395946	0	0.75885	0	0	0	2.50974	3.03607	2.19956	1.69244	10.1224	19.8721	2.15828	0	4.17694	0	0	0.974175	1.02721	0.474022	1.93634	6.76905	1.23566	2.43272	1.14405		2.3401	0.0260835	0.956248	0.43735
FMO2	ENSG00000094963	flavin containing dimethylaniline monoxygenase 2 [Source:HGNC Symbol;Acc:HGNC:3770]	viral_specific_up	0	0	1.18784	0	2.27655	0	1.6633	3.55338	0	0	0	5.07732	0	24.2881	0	26.1082	2.08847	0	9.67815	1.94835	8.21765	0.732528	0.888344	11.0947	4.38652	4.0994	0.474073		2.33616	0.0252848	1.62692	0.112546
CD7	ENSG00000173762	CD7 molecule [Source:HGNC Symbol;Acc:HGNC:1695]	viral_specific_up	6.3485	0	0	0	1.5177	0	6.09878	0	0	0	1.46638	11.0009	17.4842	2.20801	82.0145	0	6.26541	0	7.52745	36.0445	18.4897	1.995	0.366594	22.5415	13.6654	9.35552	-0.312413		2.33133	0.0241526	1.86981	0.0607551
TNFRSF18	ENSG00000186891	TNF receptor superfamily member 18 [Source:HGNC Symbol;Acc:HGNC:11914]	viral_specific_up	0	0	1.58379	5.27384	0.75885	0	2.77217	0	0	0	1.46638	16.0782	18.4044	0	117.626	0	0	0	14.5172	18.5093	18.4897	1.48409	0.366594	30.4217	10.3032	10.2609	0.0571782		2.32635	0.0353146	1.41476	0.17345
CLEC10A	ENSG00000132514	C-type lectin domain containing 10A [Source:HGNC Symbol;Acc:HGNC:16916]	viral_specific_up	2.82155	0	3.95946	0.81136	0	0	1.6633	0	3.76461	7.59018	2.93275	1.69244	8.28199	0	61.5109	0	8.35387	0	4.3014	10.7159	5.13603	1.32224	3.57188	14.2971	5.70144	5.88265	0.964364		2.32571	0.0198849	1.48383	0.146998
RUNX3	ENSG00000020633	RUNX family transcription factor 3 [Source:HGNC Symbol;Acc:HGNC:10473]	viral_specific_up	5.64311	0.309051	0	2.83976	0.75885	9.36259	4.43548	0.888344	6.27434	4.55411	0	10.1546	24.846	4.41602	106.835	2.17568	0	41.2141	1.61302	32.1478	28.7618	3.33555	2.9292	29.6854	20.7473	13.6776	0.116317		2.32399	0.0134564	1.82387	0.0460072
WNT16	ENSG00000002745	Wnt family member 16 [Source:HGNC Symbol;Acc:HGNC:16267]	viral_specific_up	0	0	0	0	1.5177	0	0	0	0	0	0	0.846219	12.8831	0	3.23741	23.9325	6.26541	0	0	0	0	0.216814	0	8.17985	1.25308	2.31821	0.237611		2.32224	0.0234122	1.01156	0.221158
INHBB	ENSG00000163083	inhibin subunit beta B [Source:HGNC Symbol;Acc:HGNC:6067]	viral_specific_up	0	0	0	0	0	0	4.43548	5.33007	0	1.51804	0	1.69244	0	88.3204	14.0288	2.17568	10.4423	27.4761	1.07535	2.92252	16.4353	0.63364	1.71203	21.2435	11.6703	8.37393	0.703433		2.31839	0.0202369	1.7205	0.0558792
ATP10A	ENSG00000206190	ATPase phospholipid transporting 10A (putative) [Source:HGNC Symbol;Acc:HGNC:13542]	viral_specific_up	4.23233	0	0	0	0	1.87252	1.10887	0.888344	0	0	0	4.2311	13.8033	13.2481	22.6619	6.52705	0	0	15.5926	0.974175	0	1.03053	0.222086	12.0943	3.31335	4.0543	-0.211909		2.31763	0.0293964	1.25423	0.247298
PRDX6-AS1	ENSG00000203739	PRDX6 antisense RNA 1 [Source:HGNC Symbol;Acc:HGNC:54870]	viral_specific_up	6.3485	4.01766	4.35541	1.21704	1.5177	4.21317	3.88104	12.4368	21.3328	10.6263	15.3969	5.92353	18.4044	26.4961	25.8993	32.6352	2.08847	13.738	4.3014	7.7934	15.4081	3.65007	14.9482	21.8717	8.66588	11.3348	1.84236		2.31616	3.63272e-05	1.03471	0.133143
RN7SL329P	ENSG00000242170	RNA, 7SL, cytoplasmic 329, pseudogene [Source:HGNC Symbol;Acc:HGNC:46345]	viral_specific_up	1.41078	0	1.58379	2.43408	0.75885	0	2.77217	7.10675	1.25487	4.55411	7.33188	5.07732	8.28199	4.41602	10.7914	23.9325	12.5308	0	0	3.8967	18.4897	1.27995	5.0619	10.4998	6.98344	5.55351	1.53244		2.30487	0.00859875	1.96654	0.0244504
LINC01857	ENSG00000224137	long intergenic non-protein coding RNA 1857 [Source:HGNC Symbol;Acc:HGNC:52673]	viral_specific_up	0	0	0	0	0	0	0	0	0	0	0	2.53866	4.60111	0	5.39569	6.52705	0	13.738	0	0	7.19044	0	0	3.8125	4.1857	1.90433	0		2.28515	0.0302938	1.86682	0.0398541
C1QTNF6	ENSG00000133466	C1q and TNF related 6 [Source:HGNC Symbol;Acc:HGNC:14343]	viral_specific_up	4.23233	0.927153	0.395946	17.8499	1.5177	1.40439	5.54435	8.88344	17.5682	6.07214	8.79826	44.8496	15.6438	15.4561	61.5109	8.70273	12.5308	13.738	12.9042	13.6384	44.1699	4.55311	10.3305	29.2326	19.3963	15.0637	1.02607	0.360966	2.28293	0.00188767	1.79881	0.0154219
FLT3LG	ENSG00000090554	fms related receptor tyrosine kinase 3 ligand [Source:HGNC Symbol;Acc:HGNC:3766]	viral_specific_up	2.82155	0	0	1.62272	0	0	0	0	1.25487	1.51804	0	5.07732	4.60111	4.41602	6.47483	10.8784	2.08847	0	1.07535	3.8967	10.2721	0.634896	0.693226	6.28954	3.46652	2.66654	0.355876		2.27746	0.022185	1.82958	0.0610982
AKNA	ENSG00000106948	AT-hook transcription factor [Source:HGNC Symbol;Acc:HGNC:24108]	viral_specific_up	7.75927	12.6711	6.73109	6.49088	5.31195	10.767	17.1875	18.6552	17.5682	15.1804	7.33188	29.6177	42.3302	13.2481	148.921	32.6352	10.4423	68.6902	19.3563	45.7862	54.4419	9.55982	14.6839	53.3504	39.7434	28.1487	0.592693	0.561103	2.27422	4.02135e-05	1.76546	0.00173454
PSMA6	ENSG00000100902	proteasome 20S subunit alpha 6 [Source:HGNC Symbol;Acc:HGNC:9535]	viral_specific_up	5.64311	0	3.16757	4.46248	6.0708	4.21317	1.6633	14.2135	10.039	6.07214	20.5293	10.1546	13.8033	15.4561	47.4821	19.5811	18.7962	13.738	2.68837	12.6643	24.6529	3.60292	12.7135	21.2954	14.508	12.1472	1.63939		2.2737	0.000689107	1.76382	0.0107093
FPGT-TNNI3K	ENSG00000259030	FPGT-TNNI3K readthrough [Source:HGNC Symbol;Acc:HGNC:42952]	viral_specific_up	1.41078	0.309051	0.395946	1.62272	0	4.6813	0	2.66503	5.01948	4.55411	5.8655	14.3857	3.68088	4.41602	5.39569	23.9325	0	0	0	0	5.13603	1.20283	4.52603	10.3622	1.02721	3.9748	1.35683		2.27118	0.0148867	0.324777	0.909576
TSIX	ENSG00000270641	TSIX transcript, XIST antisense RNA [Source:HGNC Symbol;Acc:HGNC:12377]	viral_specific_up	0	0.309051	0	0.40568	0	0.936259	1.6633	0	1.25487	0	1.46638	0.846219	1.84044	0	2.15828	28.2839	0	0	11.2912	0.974175	5.13603	0.473471	0.680311	6.62576	3.48028	2.69361	0.566384		2.26047	0.0296483	1.88681	0.0638192
IGF2	ENSG00000167244	insulin like growth factor 2 [Source:HGNC Symbol;Acc:HGNC:5466]	viral_specific_up	17.6347	17.925	28.5081	28.3976	6.0708	9.83072	60.9878	14.2135	82.8213	33.3968	4.39913	50.7732	69.0166	242.881	248.202	108.784	75.1849	219.809	23.12	33.1219	29.789	24.1935	33.7077	143.931	76.2049	66.8984	0.460186	0.721778	2.26039	0.000468901	1.31064	0.0538542
NUP50	ENSG00000093000	nucleoporin 50 [Source:HGNC Symbol;Acc:HGNC:8065]	viral_specific_up	14.1078	15.1435	14.65	9.73632	16.6947	17.3208	14.9697	39.0872	66.508	27.3246	49.1236	45.6958	47.8515	57.4083	75.5397	152.298	50.1232	41.2141	40.8633	78.9081	63.6868	14.6604	45.5109	75.7586	54.9591	44.6788	1.58457	0.000401244	2.26021	1.83158e-10	1.88737	1.79229e-07
CLCN2	ENSG00000114859	chloride voltage-gated channel 2 [Source:HGNC Symbol;Acc:HGNC:2020]	viral_specific_up	0.705388	1.2362	0.395946	0	0.75885	0.936259	0	0	5.01948	4.55411	6.59869	4.2311	1.84044	13.2481	3.23741	8.70273	0	0	0	0	6.16324	0.576093	4.04307	6.25195	1.23265	2.74419	1.81831		2.25908	0.0226526	1.03137	0.379526
FNDC1-AS1	ENSG00000233682	FNDC1 antisense RNA 1 [Source:HGNC Symbol;Acc:HGNC:55706]	viral_specific_up	0	0	0	0	0	0	0.554435	0	0	0	0	11.0009	8.28199	0	8.63311	0	10.4423	0	0	1.94835	0	0.079205	0	5.58319	2.47814	1.94577	0.431544		2.25786	0.0265362	1.6393	0.0648296
COLEC10	ENSG00000184374	collectin subfamily member 10 [Source:HGNC Symbol;Acc:HGNC:2220]	viral_specific_up	0	0	0.395946	0	0	0	0	0	0	3.03607	0.733188	1.69244	2.76066	0	0	17.4055	0	0	0.537675	2.92252	0	0.0565638	0.942315	4.37171	0.69204	1.404	1.12007		2.25427	0.031641	1.23003	0.213475
M1AP	ENSG00000159374	meiosis 1 associated protein [Source:HGNC Symbol;Acc:HGNC:25183]	viral_specific_up	0	0	0	0	0.75885	0	0.554435	0	0	0	1.46638	2.53866	3.68088	0	1.07914	19.5811	0	0	0	0	4.10882	0.187612	0.366594	5.37596	0.821765	1.60801	0.603232		2.25238	0.0291622	1.08207	0.239959
CD3D	ENSG00000167286	CD3 delta subunit of T-cell receptor complex [Source:HGNC Symbol;Acc:HGNC:1673]	viral_specific_up	10.5808	0	0	1.62272	0.75885	1.40439	0	0	0	0	1.46638	20.3093	12.8831	0	137.051	4.35136	0	0	17.7433	25.3285	23.6257	2.0524	0.366594	34.9189	13.3395	12.244	-0.0472825		2.25166	0.041983	1.42972	0.171575
CORO6	ENSG00000167549	coronin 6 [Source:HGNC Symbol;Acc:HGNC:21356]	viral_specific_up	4.93772	13.2892	12.6703	8.51928	3.0354	9.83072	4.98991	27.5387	10.039	9.10821	18.3297	29.6177	21.1651	81.6964	23.741	78.3245	10.4423	27.4761	3.76372	20.4577	19.5169	8.18179	16.2539	46.9089	16.3313	20.8805	0.914967	0.263709	2.24719	3.34972e-05	0.743528	0.279498
ACHE	ENSG00000087085	acetylcholinesterase (Cartwright blood group) [Source:HGNC Symbol;Acc:HGNC:108]	viral_specific_up	0	0.309051	0.791893	0	0	4.21317	4.98991	0.888344	1.25487	0	0	31.3101	5.52133	0	9.71224	21.7568	4.17694	13.738	0	0.974175	3.08162	1.472	0.535803	13.6601	4.39415	4.89136	-0.358174		2.24495	0.0293964	0.582844	0.652548
AP4M1	ENSG00000221838	adaptor related protein complex 4 subunit mu 1 [Source:HGNC Symbol;Acc:HGNC:574]	viral_specific_up	1.41078	0	0	1.62272	0.75885	0.46813	0	5.33007	5.01948	1.51804	1.46638	5.07732	3.68088	2.20801	2.15828	13.0541	0	0	1.07535	2.92252	1.02721	0.608639	3.33349	5.23572	1.00502	2.32372	1.76246		2.24365	0.0172488	0.976949	0.397704
HIF3A	ENSG00000124440	hypoxia inducible factor 3 subunit alpha [Source:HGNC Symbol;Acc:HGNC:15825]	viral_specific_up	22.5724	16.9978	11.0865	5.67952	19.7301	14.0439	4.98991	16.8785	31.3717	19.7345	26.3948	31.3101	59.8144	66.2403	10.7914	237.149	4.17694	68.6902	40.8633	3.8967	4.10882	13.5857	23.5949	81.0611	24.3472	34.1201	0.720148	0.515995	2.2303	0.000976322	0.50891	0.587324
GCNT1	ENSG00000187210	glucosaminyl (N-acetyl) transferase 1 [Source:HGNC Symbol;Acc:HGNC:4203]	viral_specific_up	3.52694	0.618102	1.97973	1.62272	5.31195	0	6.09878	4.44172	1.25487	4.55411	3.66594	2.53866	28.5269	6.62403	34.5324	10.8784	2.08847	13.738	11.8288	6.81922	21.5713	2.73689	3.47916	16.6201	11.2092	8.20101	0.441237		2.22649	0.00379753	1.70494	0.0293813
UCP2	ENSG00000175567	uncoupling protein 2 [Source:HGNC Symbol;Acc:HGNC:12518]	viral_specific_up	11.2862	24.106	30.8838	16.6329	16.6947	32.7691	34.375	23.097	52.7045	37.9509	40.3253	76.1597	80.0592	86.1124	273.022	87.0273	62.6541	68.6902	68.2847	56.5021	133.537	23.8211	38.5194	120.476	77.9336	62.5178	0.667799	0.300353	2.2255	4.0375e-08	1.64054	8.07652e-05
NCBP2-AS1	ENSG00000225578	NCBP2 antisense RNA 1 [Source:HGNC Symbol;Acc:HGNC:40392]	viral_specific_up	0	0	0	0	0	0.46813	0	0	0	0	0.733188	0	4.60111	15.4561	3.23741	0	4.17694	0	0	2.92252	0	0.0668757	0.183297	4.65892	1.41989	1.50454	0.610105		2.21191	0.0349543	1.44181	0.120843
KLC2	ENSG00000174996	kinesin light chain 2 [Source:HGNC Symbol;Acc:HGNC:20716]	viral_specific_up	3.52694	0	0.395946	6.0852	1.5177	0.936259	1.10887	15.1019	11.2938	10.6263	8.79826	7.61597	8.28199	41.9522	5.39569	2.17568	8.35387	0	4.83907	10.7159	21.5713	1.9387	11.455	13.0843	9.09604	8.10918	2.07726		2.21097	0.00577852	1.97077	0.0135995
CD1A	ENSG00000158477	CD1a molecule [Source:HGNC Symbol;Acc:HGNC:1634]	viral_specific_up	0	0	0	0	0	0	0	0	0	0	0	4.2311	1.84044	0	14.0288	0	2.08847	0	0	2.92252	1.02721	0	0	4.02007	1.20764	1.24469	0		2.20653	0.0416043	1.43769	0.124409
ANKRD34C-AS1	ENSG00000259234	ANKRD34C antisense RNA 1 [Source:HGNC Symbol;Acc:HGNC:48618]	viral_specific_up	33.8586	12.6711	6.33514	15.8215	5.31195	22.4702	2.77217	115.485	158.113	129.033	142.972	42.311	89.2614	123.649	10.7914	147.946	0	0	0	5.84505	18.4897	14.1772	136.401	82.7917	4.86695	51.578	2.78768	0.000298171	2.20269	0.00127275	-0.877687	0.183901
IRF8	ENSG00000140968	interferon regulatory factor 8 [Source:HGNC Symbol;Acc:HGNC:5358]	viral_specific_up	3.52694	0	1.18784	0.40568	0.75885	2.80878	8.87096	0	0	0	0	19.463	24.846	0	48.5612	2.17568	2.08847	0	16.1302	6.81922	16.4353	2.50844	0	19.0092	8.29465	7.33706	-1.15689		2.20218	0.0218006	1.38995	0.155613
TBC1D22A-AS1	ENSG00000280080	TBC1D22A antisense RNA 1 [Source:HGNC Symbol;Acc:HGNC:51221]	viral_specific_up	2.82155	0	1.18784	0	3.0354	0.936259	1.6633	12.4368	16.3133	13.6623	11.731	10.1546	13.8033	6.62403	4.31655	8.70273	0	0	0.537675	6.81922	16.4353	1.37777	13.5359	8.72025	4.75844	6.24673	2.669		2.20214	0.00804659	1.69796	0.0477169
LINC01608	ENSG00000253877	long intergenic non-protein coding RNA 1608 [Source:HGNC Symbol;Acc:HGNC:51662]	viral_specific_up	2.11617	3.09051	0	0	1.5177	2.34065	1.10887	9.77179	1.25487	0	10.2646	1.69244	2.76066	19.8721	3.23741	32.6352	4.17694	0	0.537675	5.84505	3.08162	1.45341	5.32282	12.0396	2.72826	5.01449	1.39547		2.20146	0.0173975	0.875471	0.444309
PLCB2	ENSG00000137841	phospholipase C beta 2 [Source:HGNC Symbol;Acc:HGNC:9055]	viral_specific_up	5.64311	19.1612	0.395946	8.51928	3.0354	17.7889	16.0786	5.33007	5.01948	0	2.19956	41.4647	44.1706	13.2481	138.13	50.0407	27.1501	54.9521	58.0689	22.406	80.1221	10.0889	3.13728	57.4108	48.5398	29.1869	-1.12394	0.160994	2.20132	0.000737815	1.96185	0.00215315
TNFSF13B	ENSG00000102524	TNF superfamily member 13b [Source:HGNC Symbol;Acc:HGNC:11929]	viral_specific_up	8.46466	0	5.54325	10.142	13.6593	25.7471	18.2964	13.3252	15.0584	6.07214	10.2646	38.9261	120.549	19.8721	135.971	13.0541	58.4771	54.9521	20.9693	67.218	81.1493	11.6932	11.1801	65.6745	56.5532	35.1291	0.0642595	0.9777	2.19253	0.00110483	1.98344	0.00249961
ATP6V0D1-DT	ENSG00000270049	ATP6V0D1 divergent transcript [Source:HGNC Symbol;Acc:HGNC:55268]	viral_specific_up	0	0	1.58379	1.21704	1.5177	0.936259	0	0.888344	3.76461	3.03607	5.13232	4.2311	8.28199	4.41602	5.39569	4.35136	0	0	3.22605	2.92252	5.13603	0.750683	3.20533	5.33523	2.25692	2.66842	1.58629		2.19119	0.0133998	1.5076	0.105417
SCN9A	ENSG00000169432	sodium voltage-gated channel alpha subunit 9 [Source:HGNC Symbol;Acc:HGNC:10597]	viral_specific_up	0	0	0	0	0	0	0	0.888344	0	1.51804	0	0	0.920221	0	5.39569	17.4055	0	13.738	0	0	0	0	0.601595	4.74427	2.74761	1.89837	0.877792		2.18558	0.04148	0.889632	0.412688
PRDM1	ENSG00000057657	PR/SET domain 1 [Source:HGNC Symbol;Acc:HGNC:9346]	viral_specific_up	2.82155	0	0	0	3.0354	0.936259	24.3951	0	0	4.55411	1.46638	21.1555	25.7662	17.6641	160.792	23.9325	2.08847	0	27.4214	46.7604	43.1427	4.45548	1.50512	49.862	23.8826	19.3301	-0.21208	0.560715	2.18509	0.0427909	1.50857	0.148511
PRDM4-AS1	ENSG00000258136	PRDM4 antisense RNA 1 [Source:HGNC Symbol;Acc:HGNC:56186]	viral_specific_up	0.705388	0	0.395946	0.81136	0.75885	0.46813	2.77217	4.44172	6.27434	4.55411	1.46638	2.53866	5.52133	6.62403	9.71224	4.35136	0	0	1.61302	7.7934	4.10882	0.84455	4.18414	5.74952	2.70305	3.09101	1.77603		2.18225	0.0122326	1.5938	0.0772076
LDHAL6A	ENSG00000166800	lactate dehydrogenase A like 6A [Source:HGNC Symbol;Acc:HGNC:28335]	viral_specific_up	0	0	0	0	1.5177	1.87252	0	2.66503	2.50974	4.55411	2.19956	0	6.44155	4.41602	2.15828	15.2298	0	13.738	0	1.94835	5.13603	0.484317	2.98211	5.64912	4.16448	3.06603	1.57224		2.18171	0.0322925	1.44037	0.155613
GZMA	ENSG00000145649	granzyme A [Source:HGNC Symbol;Acc:HGNC:4708]	viral_specific_up	0	0	0	0	0	0	3.32661	0	0	0	0	12.6933	23.9257	6.62403	63.6692	0	18.7962	0	0	8.76757	13.3537	0.47523	0	21.3824	8.18349	7.19792	0.278139		2.18135	0.0305722	1.45007	0.0983081
AEBP1	ENSG00000106624	AE binding protein 1 [Source:HGNC Symbol;Acc:HGNC:303]	viral_specific_up	452.154	520.751	160.358	301.42	256.491	340.798	339.869	479.706	705.236	546.493	315.271	1892.15	1561.62	1163.62	2064.39	1248.84	1063.03	1044.09	1362.47	886.499	1597.31	338.835	511.676	1586.12	1190.68	871.55	0.589052	0.162486	2.17556	1.77738e-14	1.77569	1.13257e-10
MKNK1-AS1	ENSG00000269956	MKNK1 antisense RNA 1 [Source:HGNC Symbol;Acc:HGNC:44129]	viral_specific_up	0	0	0.395946	2.83976	0	2.80878	0.554435	1.77669	6.27434	1.51804	1.46638	4.2311	5.52133	2.20801	2.15828	30.4595	0	13.738	0	7.7934	8.21765	0.942703	2.75886	8.91565	5.94982	4.37913	1.04347		2.17343	0.0278557	1.55206	0.115422
CCDC142	ENSG00000135637	coiled-coil domain containing 142 [Source:HGNC Symbol;Acc:HGNC:25889]	viral_specific_up	5.64311	0	2.77162	2.43408	3.0354	5.61756	2.21774	23.9853	28.862	15.1804	14.6638	17.7706	23.0055	13.2481	20.5036	17.4055	0	13.738	0	15.5868	24.6529	3.10279	20.6728	18.3867	10.7956	11.9201	2.27792		2.17291	0.0044909	1.50029	0.0643394
BRWD1-IT1	ENSG00000237373	BRWD1 intronic transcript 1 [Source:HGNC Symbol;Acc:HGNC:41920]	viral_specific_up	2.11617	0	1.18784	6.0852	1.5177	8.42633	0	4.44172	12.5487	0	10.2646	21.1555	22.0853	28.7041	12.9497	6.52705	0	13.738	9.67815	8.76757	13.3537	2.76189	6.81376	18.2843	9.10749	8.74035	1.06576		2.17054	0.00981917	1.31236	0.147297
MFAP5	ENSG00000197614	microfibril associated protein 5 [Source:HGNC Symbol;Acc:HGNC:29673]	viral_specific_up	0	0	0.395946	0	0	0.936259	0	0	1.25487	0	0	7.61597	3.68088	0	14.0288	0	0	41.2141	0	1.94835	0	0.190315	0.313717	5.06513	8.63249	3.38453	0.52029		2.16827	0.0493249	1.49696	0.0433783
C1orf127	ENSG00000175262	chromosome 1 open reading frame 127 [Source:HGNC Symbol;Acc:HGNC:26730]	viral_specific_up	0	0	0	0	0	0	0	0	0	0	0	3.38488	0	0	1.07914	23.9325	0	0	0	1.94835	1.02721	0	0	5.6793	0.595111	1.49391	0		2.16665	0.0431059	0.991533	0.272949
COG2	ENSG00000135775	component of oligomeric golgi complex 2 [Source:HGNC Symbol;Acc:HGNC:6546]	viral_specific_up	7.05388	0	0	1.62272	0	7.02195	1.10887	8.88344	13.8036	10.6263	11.731	6.76975	17.4842	30.9121	11.8705	13.0541	0	0	11.2912	11.6901	19.5169	2.40106	11.2611	16.0181	8.49964	8.78288	1.75746		2.16285	0.010875	1.62294	0.0634733
MMP2	ENSG00000087245	matrix metallopeptidase 2 [Source:HGNC Symbol;Acc:HGNC:7166]	viral_specific_up	350.578	302.87	106.114	159.026	109.274	309.902	207.913	162.567	144.31	147.249	124.642	1834.6	1194.45	251.713	1665.11	485.177	572.24	522.045	1792.61	304.917	1288.12	220.811	144.692	1086.21	895.985	573.115	-0.512101	0.44533	2.15127	4.80824e-06	1.89767	3.58829e-05
XGY2	ENSG00000290840	XG pseudogene, Y-linked 2 [Source:HGNC Symbol;Acc:HGNC:34022]	viral_specific_up	1.41078	0	0	0	0	0.936259	0	17.7669	0	15.1804	8.79826	5.92353	6.44155	19.8721	0	0	0	0	0	4.87087	0	0.335291	10.4364	6.44744	0.974175	3.86669	2.54327		2.15041	0.0286707	1.02219	0.324253
CLDND2	ENSG00000160318	claudin domain containing 2 [Source:HGNC Symbol;Acc:HGNC:28511]	viral_specific_up	0	0	0.395946	0	0	1.87252	1.10887	3.55338	2.50974	4.55411	0.733188	9.30841	8.28199	0	12.9497	0	16.7077	0	0	0	2.05441	0.482476	2.8376	6.10801	3.75243	3.04905	1.38948		2.14252	0.0404937	1.69954	0.0879719
HEATR6-DT	ENSG00000267416	HEATR6 divergent transcript [Source:HGNC Symbol;Acc:HGNC:52929]	viral_specific_up	0	0.309051	0.791893	0	0.75885	0	0	0	3.76461	4.55411	1.46638	0	1.84044	2.20801	1.07914	21.7568	0	0	0	0	7.19044	0.265685	2.44627	5.37688	1.43809	2.17713	1.46582		2.14152	0.0381429	1.32278	0.186225
TSPAN11	ENSG00000110900	tetraspanin 11 [Source:HGNC Symbol;Acc:HGNC:30795]	viral_specific_up	7.05388	0	1.58379	3.65112	0.75885	2.34065	3.32661	0	8.78408	1.51804	0.733188	52.4656	2.76066	26.4961	6.47483	6.52705	2.08847	0	0	8.76757	6.16324	2.67356	2.75883	18.9449	3.40386	6.7378	0.150834		2.13643	0.0232067	0.489013	0.704147
WDR74	ENSG00000133316	WD repeat domain 74 [Source:HGNC Symbol;Acc:HGNC:25529]	viral_specific_up	1.41078	2.47241	1.58379	1.62272	0	7.9582	0	10.6601	11.2938	3.03607	5.8655	7.61597	6.44155	0	15.1079	41.338	18.7962	0	13.4419	6.81922	8.21765	2.1497	7.71388	14.1007	9.45499	7.79437	1.46569		2.13582	0.00948907	1.81595	0.0280296
[truncated: 437 more rows]
