# Supplementary material for: Transcriptional profiling specifies the pathogen-specific human host response to infectious keratitis
Source: Front Cell Infect Microbiol. 2024 Jan 11;13:1285676. doi: 10.3389/fcimb.2023.1285676 (PMC10808294; doi:10.3389/fcimb.2023.1285676)
Supplement: Supplementary file 4 [file Table_3.xlsx]

## Sheet: viral keratitis
Symbol	threshold	sensitivity	specificity	ppv	npv	accuracy
SIDT1	1.65341	0.8	1	1	0.941176	0.952381
LINC02614	16.0346	0.8	1	1	0.941176	0.952381
CXCL9	71.7179	0.8	1	1	0.941176	0.952381
F2RL2	4.0639	0.8	1	1	0.941176	0.952381
MATR3	2.13121	0.8	1	1	0.941176	0.952381
HLA-DQA1	125.263	0.8	1	1	0.941176	0.952381
INSYN2A	16.8114	1	0.9375	0.833333	1	0.952381
UCP2	72.425	1	0.9375	0.833333	1	0.952381
NXPE1	0.62595	1	0.9375	0.833333	1	0.952381
P2RX7	11.0314	1	0.9375	0.833333	1	0.952381
ZNF140	2.05331	1	0.9375	0.833333	1	0.952381
PROZ	0.657174	0.8	1	1	0.941176	0.952381
FLT3LG	4.15636	1	0.9375	0.833333	1	0.952381
LPAR4	3.15978	0.8	1	1	0.941176	0.952381
COL11A1	33.6101	0.8	0.9375	0.8	0.9375	0.904762
KCNA3	2.13121	0.8	0.9375	0.8	0.9375	0.904762
PRDX6-AS1	16.9063	0.8	0.9375	0.8	0.9375	0.904762
LYPLAL1-AS1	10.3273	0.6	1	1	0.888889	0.904762
SPTBN1-AS2	4.3372	0.6	1	1	0.888889	0.904762
IGKC	234.902	0.8	0.9375	0.8	0.9375	0.904762
ITPRIPL1	8.12779	0.8	0.9375	0.8	0.9375	0.904762
ZAP70	16.9504	0.6	1	1	0.888889	0.904762
LINC01614	1.08784	0.8	0.9375	0.8	0.9375	0.904762
RNU6-268P	2.71285	0.8	0.9375	0.8	0.9375	0.904762
TIGD1	11.5827	0.6	1	1	0.888889	0.904762
EOMES	2.14824	0.8	0.9375	0.8	0.9375	0.904762
JCHAIN	41.2079	0.6	1	1	0.888889	0.904762
MTCYBP35	3.24483	1	0.875	0.714286	1	0.904762
LHFPL5	4.2489	0.8	0.9375	0.8	0.9375	0.904762
CALHM6	3.08972	0.8	0.9375	0.8	0.9375	0.904762
NKAIN2	3.02496	0.8	0.9375	0.8	0.9375	0.904762
AEBP1	1113.33	1	0.875	0.714286	1	0.904762
ACHE	5.25562	0.8	0.9375	0.8	0.9375	0.904762
TSPAN33	24.8822	0.8	0.9375	0.8	0.9375	0.904762
CSMD1	2.13935	1	0.875	0.714286	1	0.904762
SIT1	4.41208	0.6	1	1	0.888889	0.904762
RNU2-24P	1.12306	0.8	0.9375	0.8	0.9375	0.904762
IGF2-AS	1.40731	0.8	0.9375	0.8	0.9375	0.904762
POU2AF1	9.45326	0.6	1	1	0.888889	0.904762
CD3E	12.6434	1	0.875	0.714286	1	0.904762
TTC36-AS1	2.13121	1	0.875	0.714286	1	0.904762
KLRB1	6.57643	0.8	0.9375	0.8	0.9375	0.904762
EXOC3L4	1.67907	0.8	0.9375	0.8	0.9375	0.904762
ATP10A	3.05181	1	0.875	0.714286	1	0.904762
DUT-AS1	2.26868	0.8	0.9375	0.8	0.9375	0.904762
CRABP1	10.7412	0.8	0.9375	0.8	0.9375	0.904762
KNOP1	36.7015	0.6	1	1	0.888889	0.904762
ATP6V0D1-DT	3.99785	1	0.875	0.714286	1	0.904762
IRF8	17.9492	0.6	1	1	0.888889	0.904762
CORO6	20.8114	1	0.875	0.714286	1	0.904762
RENO1	15.5332	0.8	0.9375	0.8	0.9375	0.904762
PLVAP	2.35405	0.6	1	1	0.888889	0.904762
CD79A	29.7137	0.6	1	1	0.888889	0.904762
LAMP5	4.21664	0.6	1	1	0.888889	0.904762
CCN5	2.17222	1	0.875	0.714286	1	0.904762
IGLC2	18.7122	0.6	1	1	0.888889	0.904762
IL2RB	7.57171	0.6	1	1	0.888889	0.904762
LGALS2	4.15636	0.8	0.9375	0.8	0.9375	0.904762
P2RY10	1.57941	0.6	1	1	0.888889	0.904762
SEPTIN6	38.7048	1	0.875	0.714286	1	0.904762
C1orf127	1.05317	0.6	0.9375	0.75	0.882353	0.857143
HSPG2	3.30546	1	0.8125	0.625	1	0.857143
SGIP1	2.21198	0.8	0.875	0.666667	0.933333	0.857143
VCAM1	2.13208	0.8	0.875	0.666667	0.933333	0.857143
LY9	4.65506	0.4	1	1	0.842105	0.857143
CD244	1.40731	0.6	0.9375	0.75	0.882353	0.857143
HMCN1	2.94731	0.8	0.875	0.666667	0.933333	0.857143
COG2	11.8008	0.8	0.875	0.666667	0.933333	0.857143
M1AP	0.918994	0.8	0.875	0.666667	0.933333	0.857143
CD8A	1.57941	0.8	0.875	0.666667	0.933333	0.857143
ITGA4	8.98489	0.4	1	1	0.842105	0.857143
LINC01857	1.26933	0.8	0.875	0.666667	0.933333	0.857143
IGFBP5	304.701	1	0.8125	0.625	1	0.857143
NCBP2-AS1	3.07997	0.6	0.9375	0.75	0.882353	0.857143
UGT2A1	1.57941	0.8	0.875	0.666667	0.933333	0.857143
CXCL13	62.1539	0.4	1	1	0.842105	0.857143
BANK1	3.3017	0.8	0.875	0.666667	0.933333	0.857143
AIDAP2	1.75187	1	0.8125	0.625	1	0.857143
CNR1	2.72879	0.8	0.875	0.666667	0.933333	0.857143
FNDC1-AS1	5.11517	0.6	0.9375	0.75	0.882353	0.857143
NFE2L3	4.84913	0.6	0.9375	0.75	0.882353	0.857143
AP4M1	1.8905	1	0.8125	0.625	1	0.857143
WNT16	0.42311	0.8	0.875	0.666667	0.933333	0.857143
GIMAP1	10.4587	0.6	0.9375	0.75	0.882353	0.857143
CPA6	0.42311	1	0.8125	0.625	1	0.857143
COL15A1	5.3972	0.8	0.875	0.666667	0.933333	0.857143
MMP21	5.93406	0.4	1	1	0.842105	0.857143
CD6	3.31688	0.8	0.875	0.666667	0.933333	0.857143
MFAP5	2.81462	0.6	0.9375	0.75	0.882353	0.857143
MIR320D1	9.07243	0.4	1	1	0.842105	0.857143
CCR7	1.60507	0.8	0.875	0.666667	0.933333	0.857143
TBX21	3.23325	0.6	0.9375	0.75	0.882353	0.857143
CD79B	1.33331	0.8	0.875	0.666667	0.933333	0.857143
JSRP1	6.11914	0.4	1	1	0.842105	0.857143
SPIB	1.80857	0.6	0.9375	0.75	0.882353	0.857143
CLDND2	6.41805	0.6	0.9375	0.75	0.882353	0.857143
NFATC2	19.0591	0.8	0.875	0.666667	0.933333	0.857143
CLDN14	1.61761	0.8	0.875	0.666667	0.933333	0.857143
BRWD1-IT1	12.7492	0.8	0.875	0.666667	0.933333	0.857143
ITGB2-AS1	5.1179	0.8	0.875	0.666667	0.933333	0.857143
CRYBB3	3.13674	0.6	0.9375	0.75	0.882353	0.857143
TNFRSF13C	2.40754	0.6	0.9375	0.75	0.882353	0.857143
SULT4A1	3.84136	0.6	0.9375	0.75	0.882353	0.857143
CXCR3	3.08972	0.6	0.9375	0.75	0.882353	0.857143
BGN	617.473	1	0.8125	0.625	1	0.857143
TNFRSF18	15.2977	0.6	0.875	0.6	0.875	0.809524
ZNF683	0.775804	0.6	0.875	0.6	0.875	0.809524
CD1A	1.43382	0.6	0.875	0.6	0.875	0.809524
FMO2	4.31535	0.6	0.875	0.6	0.875	0.809524
TNFSF4	1.71211	1	0.75	0.555556	1	0.809524
CCDC142	16.4961	0.8	0.8125	0.571429	0.928571	0.809524
SCN9A	0.904283	0.6	0.875	0.6	0.875	0.809524
DHX36	19.489	1	0.75	0.555556	1	0.809524
CLCN2	1.53832	1	0.75	0.555556	1	0.809524
GUCY1A1	3.37042	0.6	0.875	0.6	0.875	0.809524
GZMA	4.97532	0.8	0.8125	0.571429	0.928571	0.809524
BTBD9-AS1	11.3115	1	0.75	0.555556	1	0.809524
PRDM1	11.1091	1	0.75	0.555556	1	0.809524
SMOC2	1.28682	1	0.75	0.555556	1	0.809524
UBE2H-DT	1.60507	1	0.75	0.555556	1	0.809524
COLEC10	1.21281	0.6	0.875	0.6	0.875	0.809524
AKNA	24.487	0.8	0.8125	0.571429	0.928571	0.809524
HHEX	9.17004	0.6	0.875	0.6	0.875	0.809524
IGF2	42.085	1	0.75	0.555556	1	0.809524
LRRC32	3.78871	1	0.75	0.555556	1	0.809524
RSF1-IT1	2.48011	0.8	0.8125	0.571429	0.928571	0.809524
ANKRD42-DT	0.816786	1	0.75	0.555556	1	0.809524
TESPA1	0.920221	0.6	0.875	0.6	0.875	0.809524
TMEM119	23.4528	1	0.75	0.555556	1	0.809524
HVCN1	12.933	1	0.75	0.555556	1	0.809524
DHRS7	6.34809	1	0.75	0.555556	1	0.809524
PLCB2	34.3074	0.8	0.8125	0.571429	0.928571	0.809524
MRPL46	2.86276	0.8	0.8125	0.571429	0.928571	0.809524
CD7	9.26415	0.6	0.875	0.6	0.875	0.809524
BCL2	6.40069	1	0.75	0.555556	1	0.809524
HIF3A	28.8524	0.8	0.8125	0.571429	0.928571	0.809524
KIAA1755	1.54818	1	0.75	0.555556	1	0.809524
C1QTNF6	14.5971	0.8	0.8125	0.571429	0.928571	0.809524
PIM2	20.4414	0.8	0.8125	0.571429	0.928571	0.809524
TSIX	1.75187	0.6	0.875	0.6	0.875	0.809524
CALML6	1.65341	1	0.6875	0.5	1	0.761905
RN7SL574P	3.13674	1	0.6875	0.5	1	0.761905
FPGT-TNNI3K	3.17296	1	0.6875	0.5	1	0.761905
LIMS2	11.3979	0.8	0.75	0.5	0.923077	0.761905
LINC02585	3.89224	1	0.6875	0.5	1	0.761905
NUDT16-DT	2.12337	0.8	0.75	0.5	0.923077	0.761905
LINC02362	2.96703	0.4	0.875	0.5	0.823529	0.761905
ZNF346-IT1	0.892263	0.8	0.75	0.5	0.923077	0.761905
SDK1	4.22704	0.6	0.8125	0.5	0.866667	0.761905
ELMO1	7.31896	0.8	0.75	0.5	0.923077	0.761905
RRS1-DT	2.14824	0.8	0.75	0.5	0.923077	0.761905
COL14A1	5.68769	0.6	0.8125	0.5	0.866667	0.761905
RN7SL329P	4.15636	1	0.6875	0.5	1	0.761905
LINC01504	0.460111	0.8	0.75	0.5	0.923077	0.761905
GCNT1	6.36141	0.8	0.75	0.5	0.923077	0.761905
SLC25A45	6.23454	1	0.6875	0.5	1	0.761905
CD3D	2.98704	0.8	0.75	0.5	0.923077	0.761905
ANKRD34C-AS1	38.0848	0.8	0.75	0.5	0.923077	0.761905
HMGB1P8	1.60524	0.6	0.8125	0.5	0.866667	0.761905
SRL	0.802535	0.8	0.75	0.5	0.923077	0.761905
MMP2	417.878	0.8	0.75	0.5	0.923077	0.761905
NLRC5	23.3172	0.8	0.75	0.5	0.923077	0.761905
CLEC10A	7.93608	0.4	0.875	0.5	0.823529	0.761905
NMTRQ-TTG12-1	3.14275	0.8	0.75	0.5	0.923077	0.761905
IKZF3	1.82103	1	0.6875	0.5	1	0.761905
HEATR6-DT	0.935515	0.8	0.75	0.5	0.923077	0.761905
KC6	135.175	1	0.6875	0.5	1	0.761905
TSPEAR-AS2	0.694175	0.8	0.75	0.5	0.923077	0.761905
C21orf58	8.54888	1	0.6875	0.5	1	0.761905
NUP50	43.455	1	0.6875	0.5	1	0.761905
XGY2	5.3972	0.6	0.8125	0.5	0.866667	0.761905
FHAD1	1.33331	0.8	0.6875	0.444444	0.916667	0.714286
MKNK1-AS1	1.96748	1	0.625	0.454545	1	0.714286
CCDC18	8.02619	1	0.625	0.454545	1	0.714286
CCDC18-AS1	57.4948	1	0.625	0.454545	1	0.714286
GALNT15	19.6748	0.6	0.75	0.428571	0.857143	0.714286
IQGAP2	6.53806	0.8	0.6875	0.444444	0.916667	0.714286
LINC02533	2.08069	1	0.625	0.454545	1	0.714286
FGL2	3.84646	0.8	0.6875	0.444444	0.916667	0.714286
DNAJC2	6.73051	1	0.625	0.454545	1	0.714286
TSPAN11	2.55066	1	0.625	0.454545	1	0.714286
PRDM4-AS1	2.07584	1	0.625	0.454545	1	0.714286
LINC00562	1.75187	1	0.625	0.454545	1	0.714286
MYCBP2-AS1	1.35982	0.8	0.6875	0.444444	0.916667	0.714286
LINC00456	0.700327	1	0.625	0.454545	1	0.714286
GPR183	6.35348	1	0.625	0.454545	1	0.714286
PSMA6	10.0968	1	0.625	0.454545	1	0.714286
MTCYBP13	2.08572	1	0.625	0.454545	1	0.714286
HEXD	6.35486	1	0.625	0.454545	1	0.714286
CD226	3.21014	0.8	0.6875	0.444444	0.916667	0.714286
BRSK1	2.31356	0.8	0.6875	0.444444	0.916667	0.714286
A1BG	1.60524	0.4	0.8125	0.4	0.8125	0.714286
TBC1D22A-AS1	3.67598	1	0.625	0.454545	1	0.714286
TTC3P1	4.21269	1	0.625	0.454545	1	0.714286
SLAMF7	3.10322	0.8	0.625	0.4	0.909091	0.666667
INHBB	1.60524	0.8	0.625	0.4	0.909091	0.666667
MYLK	5.4257	1	0.5625	0.416667	1	0.666667
NUDT6	4.41118	1	0.5625	0.416667	1	0.666667
MTND4P12	256.494	1	0.5625	0.416667	1	0.666667
FYN	10.5395	1	0.5625	0.416667	1	0.666667
LINC02055	0.808406	0.8	0.625	0.4	0.909091	0.666667
LDHAL6A	2.05331	0.8	0.625	0.4	0.909091	0.666667
LRP4-AS1	11.3741	0.8	0.625	0.4	0.909091	0.666667
POC1B-AS1	5.38622	0.6	0.6875	0.375	0.846154	0.666667
TNFSF13B	19.0842	0.8	0.625	0.4	0.909091	0.666667
RAMP2	2.06122	0.8	0.625	0.4	0.909091	0.666667
KCNJ14	7.08489	1	0.5625	0.416667	1	0.666667
PANK2-AS1	1.91052	1	0.5625	0.416667	1	0.666667
XIAP-AS1	2.43965	1	0.5625	0.416667	1	0.666667
LINC01608	1.60507	1	0.5	0.384615	1	0.619048
WDR74	6.15353	0.8	0.5625	0.363636	0.9	0.619048
IGFL2-AS1	1.47365	1	0.5	0.384615	1	0.619048
TNNT1	10.2327	1	0.5	0.384615	1	0.619048
RUNX3	1.89435	1	0.4375	0.357143	1	0.571429
GSK3B-DT	4.0308	1	0.4375	0.357143	1	0.571429
KLC2	1.84669	1	0.375	0.333333	1	0.52381

## Sheet: bacterial and fungal keratitis
Symbol	threshold	sensitivity	specificity	ppv	npv	accuracy
PDPN	174.56	1	1	1	1	1
SPOCD1	8.33038	1	1	1	1	1
PDZK1IP1	42.5345	1	1	1	1	1
CHI3L2	102.547	1	1	1	1	1
S100A9	2504.06	1	1	1	1	1
S100A8	438.602	1	1	1	1	1
S100A7	12.8648	1	1	1	1	1
S100A3	36.9247	1	1	1	1	1
SHC1	26.9214	1	1	1	1	1
ADAMTS4	6.33521	1	1	1	1	1
FCGR2A	21.1489	1	1	1	1	1
FCGR3B	19.2588	1	1	1	1	1
IL1R2	47.9063	1	1	1	1	1
MARCO	120.961	1	1	1	1	1
NABP1	130.842	1	1	1	1	1
CXCR1	6.33004	1	1	1	1	1
CCL20	3.49925	1	1	1	1	1
LTF	3.32374	1	1	1	1	1
NFKBIZ	214.276	1	1	1	1	1
CP	2.61995	1	1	1	1	1
PTX3	44.5546	1	1	1	1	1
CXCL8	31.5912	1	1	1	1	1
CXCL6	32.1232	1	1	1	1	1
CXCL1	191.944	1	1	1	1	1
SLC39A8	136.531	1	1	1	1	1
GFPT2	35.0353	1	1	1	1	1
TNFRSF21	39.9317	1	1	1	1	1
SLC16A10	28.027	1	1	1	1	1
SOD2	311.19	1	1	1	1	1
FSCN1	221.856	1	1	1	1	1
STEAP2	29.4283	1	1	1	1	1
NAMPT	289.009	1	1	1	1	1
CCDC71L	51.2006	1	1	1	1	1
STC1	126.774	1	1	1	1	1
EIF4EBP1	83.046	1	1	1	1	1
RPL13AP5	9.28689	1	1	1	1	1
RHOG	228.61	1	1	1	1	1
SAA4	13.0528	1	1	1	1	1
SAA2	623.044	1	1	1	1	1
FOSL1	19.8939	1	1	1	1	1
HEPHL1	13.1751	1	1	1	1	1
KRT6B	8.12389	1	1	1	1	1
IRAK3	48.4775	1	1	1	1	1
ERO1A	195.536	1	1	1	1	1
ACTN1	418.108	1	1	1	1	1
ANPEP	139.114	1	1	1	1	1
NSMCE1	71.5155	1	1	1	1	1
IL4R	143.545	1	1	1	1	1
MT2A	1562.85	1	1	1	1	1
RRAD	12.5651	1	1	1	1	1
CSF3	6.26541	1	1	1	1	1
SLC16A3	372.65	1	1	1	1	1
EMILIN2	74.1439	1	1	1	1	1
R3HDM4	307.706	1	1	1	1	1
PEAK3	33.4073	1	1	1	1	1
GNA15	118.87	1	1	1	1	1
LRG1	54.0275	1	1	1	1	1
DMKN	46.9679	1	1	1	1	1
PLAUR	70.0364	1	1	1	1	1
C5AR1	26.4549	1	1	1	1	1
RCN3	122.134	1	1	1	1	1
FPR1	66.3292	1	1	1	1	1
FPR2	3.16761	1	1	1	1	1
IL11	11.7251	1	1	1	1	1
RNF24	50.6775	1	1	1	1	1
KCNJ15	7.95392	1	1	1	1	1
TIMP1	4117.49	1	1	1	1	1
SYTL4	4.71249	1	1	1	1	1
ANKRD65	6.94566	0.8	1	1	0.941176	0.952381
TNFRSF1B	180.444	0.8	1	1	0.941176	0.952381
CSF3R	32.3515	1	0.9375	0.833333	1	0.952381
CD53	42.6339	1	0.9375	0.833333	1	0.952381
ADAMTSL4-AS2	3.06861	0.8	1	1	0.941176	0.952381
IVL	99.1203	0.8	1	1	0.941176	0.952381
SPRR1B	195.502	0.8	1	1	0.941176	0.952381
SPRR2D	22.141	0.8	1	1	0.941176	0.952381
SPRR2E	6.9176	0.8	1	1	0.941176	0.952381
S100A12	15.5839	0.8	1	1	0.941176	0.952381
S100A2	1834.59	0.8	1	1	0.941176	0.952381
MUC1	152.716	1	0.9375	0.833333	1	0.952381
ABL2	72.1361	0.8	1	1	0.941176	0.952381
PTGS2	104.246	1	0.9375	0.833333	1	0.952381
G0S2	22.1931	1	0.9375	0.833333	1	0.952381
HLX	6.94911	1	0.9375	0.833333	1	0.952381
IL1A	12.9678	0.8	1	1	0.941176	0.952381
IL1B	238.824	0.8	1	1	0.941176	0.952381
IGF2BP2	89.1175	0.8	1	1	0.941176	0.952381
MELTF	21.4064	1	0.9375	0.833333	1	0.952381
S100P	12.7206	1	0.9375	0.833333	1	0.952381
SULT1E1	2.29966	0.8	1	1	0.941176	0.952381
PPBP	7.18105	0.8	1	1	0.941176	0.952381
CXCL2	17.4101	1	0.9375	0.833333	1	0.952381
ANXA3	8.45859	0.8	1	1	0.941176	0.952381
TNIP3	13.0279	0.8	1	1	0.941176	0.952381
TLR2	119.204	0.8	1	1	0.941176	0.952381
DDX60L	70.5434	0.8	1	1	0.941176	0.952381
BASP1	317.808	1	0.9375	0.833333	1	0.952381
ESM1	1.74962	0.8	1	1	0.941176	0.952381
LUCAT1	12.9565	1	0.9375	0.833333	1	0.952381
ARAP3	21.3149	1	0.9375	0.833333	1	0.952381
NIPAL4	16.5889	0.8	1	1	0.941176	0.952381
E2F3	17.4015	1	0.9375	0.833333	1	0.952381
TREM1	18.2563	1	0.9375	0.833333	1	0.952381
PLA2G7	1.50434	0.8	1	1	0.941176	0.952381
DCBLD1	25.7043	0.8	1	1	0.941176	0.952381
VNN3P	3.05235	0.8	1	1	0.941176	0.952381
STXBP5-AS1	11.9123	0.8	1	1	0.941176	0.952381
RGS17	5.87228	1	0.9375	0.833333	1	0.952381
SLC22A3	11.8294	0.8	1	1	0.941176	0.952381
TTYH3	110.966	1	0.9375	0.833333	1	0.952381
UPP1	160.756	0.8	1	1	0.941176	0.952381
LIMK1	108.893	0.8	1	1	0.941176	0.952381
LAT2	51.7505	1	0.9375	0.833333	1	0.952381
PTPRZ1	9.01626	0.8	1	1	0.941176	0.952381
HILPDA	24.3212	1	0.9375	0.833333	1	0.952381
RNF122	11.285	0.8	1	1	0.941176	0.952381
ADAM9	11.3455	0.8	1	1	0.941176	0.952381
HAS2	4.32983	0.8	1	1	0.941176	0.952381
NDRG1	15.3916	1	0.9375	0.833333	1	0.952381
SPATC1	1.94835	0.8	1	1	0.941176	0.952381
SMPD5	3.26219	0.8	1	1	0.941176	0.952381
PHF24	2.37204	0.8	1	1	0.941176	0.952381
TPM2	267.447	0.8	1	1	0.941176	0.952381
GLIPR2	51.0008	1	0.9375	0.833333	1	0.952381
LCN2	1035.86	0.8	1	1	0.941176	0.952381
KLF6	273.147	1	0.9375	0.833333	1	0.952381
LOXL4	7.246	1	0.9375	0.833333	1	0.952381
NFKB2	180.879	0.8	1	1	0.941176	0.952381
ACSL5	18.7243	1	0.9375	0.833333	1	0.952381
ADAM8	81.9759	1	0.9375	0.833333	1	0.952381
NRIP3	24.5294	0.8	1	1	0.941176	0.952381
MS4A14	11.4357	0.8	1	1	0.941176	0.952381
CST6	39.4216	0.8	1	1	0.941176	0.952381
BIRC3	52.3283	1	0.9375	0.833333	1	0.952381
CLMP	80.0439	0.8	1	1	0.941176	0.952381
SLC2A3	70.6646	1	0.9375	0.833333	1	0.952381
KRT7	52.9965	0.8	1	1	0.941176	0.952381
KRT6A	3503.19	0.8	1	1	0.941176	0.952381
HMGA2	9.06387	0.8	1	1	0.941176	0.952381
HMGA2-AS1	14.6989	0.8	1	1	0.941176	0.952381
SDSL	23.3316	0.8	1	1	0.941176	0.952381
TBX3	5.65506	0.8	1	1	0.941176	0.952381
HSPB8	18.4816	0.8	1	1	0.941176	0.952381
GLT1D1	4.66811	0.8	1	1	0.941176	0.952381
ALOX5AP	126.554	0.8	1	1	0.941176	0.952381
EFNB2	10.1309	0.8	1	1	0.941176	0.952381
RNASE7	1.74962	0.8	1	1	0.941176	0.952381
LINC00520	0.764305	0.8	1	1	0.941176	0.952381
PLEK2	21.2771	0.8	1	1	0.941176	0.952381
CSPG4	9.28689	0.8	1	1	0.941176	0.952381
RHCG	67.678	0.8	1	1	0.941176	0.952381
CYBA	439.01	1	0.9375	0.833333	1	0.952381
CCL7	7.26998	0.8	1	1	0.941176	0.952381
KRT16	35.038	1	0.9375	0.833333	1	0.952381
KRT17	80.6026	1	0.9375	0.833333	1	0.952381
ITGB3	19.6262	0.8	1	1	0.941176	0.952381
CD300E	13.3438	1	0.9375	0.833333	1	0.952381
EPB41L3	89.1239	0.8	1	1	0.941176	0.952381
RAB31	169.479	1	0.9375	0.833333	1	0.952381
CDH2	105.647	0.8	1	1	0.941176	0.952381
FSTL3	115.125	0.8	1	1	0.941176	0.952381
SEMA6B	39.6345	0.8	1	1	0.941176	0.952381
FUT6	7.1449	0.8	1	1	0.941176	0.952381
RETN	6.29307	0.8	1	1	0.941176	0.952381
ICAM5	13.7811	0.8	1	1	0.941176	0.952381
EPHX3	8.99815	0.8	1	1	0.941176	0.952381
FFAR2	11.5125	0.8	1	1	0.941176	0.952381
EHD2	117.859	1	0.9375	0.833333	1	0.952381
RRAS	179.876	1	0.9375	0.833333	1	0.952381
KLK6	3.7223	0.8	1	1	0.941176	0.952381
KLK10	26.8926	0.8	1	1	0.941176	0.952381
SIGLEC5	8.34748	0.8	1	1	0.941176	0.952381
MYADM	162.766	1	0.9375	0.833333	1	0.952381
PI3	3.4688	1	0.9375	0.833333	1	0.952381
SLPI	264.282	1	0.9375	0.833333	1	0.952381
WFDC2	42.8149	1	0.9375	0.833333	1	0.952381
CTSZ	695.759	1	0.9375	0.833333	1	0.952381
RUNX1	154.69	1	0.9375	0.833333	1	0.952381
TMPRSS2	3.71772	0.8	1	1	0.941176	0.952381
OSM	16.9808	0.8	1	1	0.941176	0.952381
SEC14L2	12.1361	1	0.9375	0.833333	1	0.952381
LGALS1	1343.35	1	0.9375	0.833333	1	0.952381
PARVB	51.5861	1	0.9375	0.833333	1	0.952381
EIF5P1	6.70443	0.8	1	1	0.941176	0.952381
SYTL5	0.268837	0.8	1	1	0.941176	0.952381
SLC6A14	14.6667	0.8	1	1	0.941176	0.952381
ZFP92	2.6783	0.8	1	1	0.941176	0.952381
ABCD1	35.828	1	0.9375	0.833333	1	0.952381
DLGAP3	5.74665	0.8	0.9375	0.8	0.9375	0.904762
AK5	5.43326	0.8	0.9375	0.8	0.9375	0.904762
FCGR1BP	12.116	0.6	1	1	0.888889	0.904762
ADAMTSL4	16.6512	0.6	1	1	0.888889	0.904762
SPRR3	36.4533	0.8	0.9375	0.8	0.9375	0.904762
S100A7A	2.42792	0.6	1	1	0.888889	0.904762
FCGR2B	48.3327	1	0.875	0.714286	1	0.904762
NCF2	49.8302	0.8	0.9375	0.8	0.9375	0.904762
PIGR	16.5105	0.8	0.9375	0.8	0.9375	0.904762
LNCATV	3.76941	0.6	1	1	0.888889	0.904762
LBH	22.4201	1	0.875	0.714286	1	0.904762
ACTG2	2.47546	0.8	0.9375	0.8	0.9375	0.904762
IL1R1	33.7563	1	0.875	0.714286	1	0.904762
CXCR4	67.884	0.8	0.9375	0.8	0.9375	0.904762
ZEB2	41.8151	1	0.875	0.714286	1	0.904762
ITGB6	45.4327	0.8	0.9375	0.8	0.9375	0.904762
IQCA1	13.5316	0.8	0.9375	0.8	0.9375	0.904762
RAMP1	8.76342	0.8	0.9375	0.8	0.9375	0.904762
LINC01215	5.74665	0.8	0.9375	0.8	0.9375	0.904762
MGLL	94.2543	1	0.875	0.714286	1	0.904762
PLOD2	51.1229	1	0.875	0.714286	1	0.904762
EGFEM1P	0.513603	1	0.875	0.714286	1	0.904762
TM4SF19	4.6563	0.6	1	1	0.888889	0.904762
SLC49A3	29.5307	0.8	0.9375	0.8	0.9375	0.904762
C4orf48	82.5681	1	0.875	0.714286	1	0.904762
GPR78	2.98587	0.6	1	1	0.888889	0.904762
AMTN	1.94743	0.6	1	1	0.888889	0.904762
ARSJ	7.3296	0.8	0.9375	0.8	0.9375	0.904762
DNAH5	8.31793	0.8	0.9375	0.8	0.9375	0.904762
CDH6	4.38757	0.8	0.9375	0.8	0.9375	0.904762
SHISAL2B	10.7705	0.6	1	1	0.888889	0.904762
TNFAIP8	36.4735	1	0.875	0.714286	1	0.904762
MTCYBP18	5.35867	0.6	1	1	0.888889	0.904762
RAB24	14.4131	0.6	1	1	0.888889	0.904762
VEGFA	94.3193	0.8	0.9375	0.8	0.9375	0.904762
TNFAIP3	68.7701	1	0.875	0.714286	1	0.904762
AMZ1	3.81577	0.6	1	1	0.888889	0.904762
SAMD9L	39.6226	0.8	0.9375	0.8	0.9375	0.904762
NRCAM	3.02749	0.8	0.9375	0.8	0.9375	0.904762
EGR3	14.2692	0.6	1	1	0.888889	0.904762
LOXL2	72.609	1	0.875	0.714286	1	0.904762
SLC25A37	261.62	1	0.875	0.714286	1	0.904762
DUSP4	13.7762	1	0.875	0.714286	1	0.904762
LYN	103.127	0.8	0.9375	0.8	0.9375	0.904762
LY96	13.6658	1	0.875	0.714286	1	0.904762
DCSTAMP	2.61995	0.6	1	1	0.888889	0.904762
SLC1A1	6.92183	1	0.875	0.714286	1	0.904762
PLIN2	32.7859	1	0.875	0.714286	1	0.904762
PRSS3	15.2817	0.6	1	1	0.888889	0.904762
SLC28A3	9.29032	0.8	0.9375	0.8	0.9375	0.904762
FGD3	16.6359	1	0.875	0.714286	1	0.904762
NEK6	24.3826	1	0.875	0.714286	1	0.904762
ENG	144.746	1	0.875	0.714286	1	0.904762
NEURL1	2.73059	0.8	0.9375	0.8	0.9375	0.904762
PTPRE	90.4849	0.8	0.9375	0.8	0.9375	0.904762
DPYSL4	10.2539	0.8	0.9375	0.8	0.9375	0.904762
ADM	117.583	0.8	0.9375	0.8	0.9375	0.904762
KIAA1549L	3.65586	0.6	1	1	0.888889	0.904762
SLC43A3	92.7577	1	0.875	0.714286	1	0.904762
P2RY6	30.2767	1	0.875	0.714286	1	0.904762
MMP10	6.1681	1	0.875	0.714286	1	0.904762
CARD16	25.0056	1	0.875	0.714286	1	0.904762
ENO2	199.431	0.6	1	1	0.888889	0.904762
PTPN6	116.115	1	0.875	0.714286	1	0.904762
CLEC4D	3.87743	0.8	0.9375	0.8	0.9375	0.904762
CLEC4E	32.614	0.6	1	1	0.888889	0.904762
ARNTL2	7.56181	1	0.875	0.714286	1	0.904762
KRT6C	14.4226	0.6	1	1	0.888889	0.904762
GPR84	16.2748	0.6	1	1	0.888889	0.904762
MMP19	25.5102	0.8	0.9375	0.8	0.9375	0.904762
ARHGAP9	12.1286	0.8	0.9375	0.8	0.9375	0.904762
GLIPR1	6.09447	0.8	0.9375	0.8	0.9375	0.904762
HELLPAR	11.3651	0.8	0.9375	0.8	0.9375	0.904762
SLC41A2	15.6692	0.8	0.9375	0.8	0.9375	0.904762
P2RX4	40.7025	1	0.875	0.714286	1	0.904762
SHISA2	7.53194	0.6	1	1	0.888889	0.904762
FAM124A	4.95092	0.8	0.9375	0.8	0.9375	0.904762
LINC01303	5.62037	0.6	1	1	0.888889	0.904762
PGF	12.3903	0.8	0.9375	0.8	0.9375	0.904762
ISM2	1.80325	0.6	1	1	0.888889	0.904762
GPR132	5.41748	1	0.875	0.714286	1	0.904762
SLC12A6	105.682	0.8	0.9375	0.8	0.9375	0.904762
CHAC1	12.0223	0.6	1	1	0.888889	0.904762
HMGN2P46	8.49513	0.8	0.9375	0.8	0.9375	0.904762
RNU5B-1	3.99493	0.6	1	1	0.888889	0.904762
PML	116.115	0.8	0.9375	0.8	0.9375	0.904762
BLM	4.21184	0.6	1	1	0.888889	0.904762
APOBR	31.7365	0.8	0.9375	0.8	0.9375	0.904762
SEZ6L2	11.9074	0.8	0.9375	0.8	0.9375	0.904762
ASPHD1	4.02653	0.6	1	1	0.888889	0.904762
TGFB1I1	50.324	0.8	0.9375	0.8	0.9375	0.904762
NOD2	24.4188	0.8	0.9375	0.8	0.9375	0.904762
MT3	69.8842	0.6	1	1	0.888889	0.904762
ADGRG3	2.5566	1	0.875	0.714286	1	0.904762
HIC1	35.9249	0.8	0.9375	0.8	0.9375	0.904762
C17orf114	6.33521	0.6	1	1	0.888889	0.904762
PIK3R6	5.10205	0.6	1	1	0.888889	0.904762
LINC02978	3.67312	0.6	1	1	0.888889	0.904762
EVI2A	13.4312	1	0.875	0.714286	1	0.904762
WNK4	2.90972	0.6	1	1	0.888889	0.904762
FMNL1	29.4407	0.8	0.9375	0.8	0.9375	0.904762
SP6	11.5704	0.6	1	1	0.888889	0.904762
GALK1	50.6323	1	0.875	0.714286	1	0.904762
UNC13D	28.2482	0.8	0.9375	0.8	0.9375	0.904762
HGS	22.8538	0.6	1	1	0.888889	0.904762
CELF4	4.72009	0.8	0.9375	0.8	0.9375	0.904762
FSD1	2.64481	0.6	1	1	0.888889	0.904762
ADGRE1	9.62203	0.6	1	1	0.888889	0.904762
ANGPTL4	27.0643	1	0.875	0.714286	1	0.904762
ICAM4-AS1	2.2462	0.6	1	1	0.888889	0.904762
CLEC17A	8.64786	0.6	1	1	0.888889	0.904762
CASP14	2.98587	0.6	1	1	0.888889	0.904762
CYP4F3	9.08701	1	0.875	0.714286	1	0.904762
COLGALT1	233.272	1	0.875	0.714286	1	0.904762
LRRC25	29.647	0.8	0.9375	0.8	0.9375	0.904762
CD22	5.09821	1	0.875	0.714286	1	0.904762
SBSN	3.01741	0.8	0.9375	0.8	0.9375	0.904762
NFKBID	23.4004	1	0.875	0.714286	1	0.904762
PVR	24.3643	0.8	0.9375	0.8	0.9375	0.904762
OPA3	61.8041	0.8	0.9375	0.8	0.9375	0.904762
BAX	145.533	1	0.875	0.714286	1	0.904762
AKT1S1	85.5098	1	0.875	0.714286	1	0.904762
SIGLEC16	4.64345	0.8	0.9375	0.8	0.9375	0.904762
PPP6R1	4.30184	0.6	1	1	0.888889	0.904762
GDF5	8.27979	0.6	1	1	0.888889	0.904762
FER1L4	15.0412	0.8	0.9375	0.8	0.9375	0.904762
MYBL2	11.2178	0.8	0.9375	0.8	0.9375	0.904762
WFDC3	3.05884	1	0.875	0.714286	1	0.904762
LINC01524	9.69141	0.6	1	1	0.888889	0.904762
EEF1A2	13.1434	0.6	1	1	0.888889	0.904762
PCBP3	6.40938	0.8	0.9375	0.8	0.9375	0.904762
MICAL3	22.4071	0.6	1	1	0.888889	0.904762
CCDC188	4.93405	0.6	1	1	0.888889	0.904762
UPB1	5.67339	0.6	1	1	0.888889	0.904762
GAL3ST1	0.68506	1	0.875	0.714286	1	0.904762
KLHDC7B-DT	3.81577	0.6	1	1	0.888889	0.904762
IL2RG	56.3775	0.8	0.9375	0.8	0.9375	0.904762
GABRE	8.53319	0.8	0.9375	0.8	0.9375	0.904762
FLNA	782.702	1	0.875	0.714286	1	0.904762
SH2D5	1.24221	0.8	0.875	0.666667	0.933333	0.857143
CD164L2	3.3578	0.8	0.875	0.666667	0.933333	0.857143
TINAGL1	12.7235	0.8	0.875	0.666667	0.933333	0.857143
MARCKSL1	39.5749	1	0.8125	0.625	1	0.857143
RSPO1	1.94743	0.6	0.9375	0.75	0.882353	0.857143
ARMH1	13.8018	0.6	0.9375	0.75	0.882353	0.857143
RAB3B	1.67956	0.8	0.875	0.666667	0.933333	0.857143
GBP6	5.30248	0.6	0.9375	0.75	0.882353	0.857143
CSF1	32.604	0.8	0.875	0.666667	0.933333	0.857143
RNVU1-7	7.72143	0.4	1	1	0.842105	0.857143
S100A16	253.687	1	0.8125	0.625	1	0.857143
SH2D2A	12.2996	0.8	0.875	0.666667	0.933333	0.857143
CD1D	3.69031	0.8	0.875	0.666667	0.933333	0.857143
RGS4	6.10746	0.8	0.875	0.666667	0.933333	0.857143
CNTN2	2.44819	0.6	0.9375	0.75	0.882353	0.857143
HSD11B1-AS1	6.04339	0.6	0.9375	0.75	0.882353	0.857143
NLRP3	9.71701	0.8	0.875	0.666667	0.933333	0.857143
IL18RAP	5.13053	0.4	1	1	0.842105	0.857143
TFCP2L1	3.71772	0.8	0.875	0.666667	0.933333	0.857143
PDK1	146.945	0.8	0.875	0.666667	0.933333	0.857143
FN1	390.477	1	0.8125	0.625	1	0.857143
CXCR2	1.50434	0.8	0.875	0.666667	0.933333	0.857143
PPARG	5.13053	0.8	0.875	0.666667	0.933333	0.857143
STAC	4.84476	0.4	1	1	0.842105	0.857143
SCN11A	3.98559	0.6	0.9375	0.75	0.882353	0.857143
TTC21A	19.8142	0.6	0.9375	0.75	0.882353	0.857143
MYL3	8.49279	0.6	0.9375	0.75	0.882353	0.857143
SNORD38C	2.30748	0.6	0.9375	0.75	0.882353	0.857143
P2RY1	3.42098	1	0.8125	0.625	1	0.857143
CAMK2N2	5.58529	0.4	1	1	0.842105	0.857143
TMEM44	19.0609	1	0.8125	0.625	1	0.857143
CXCL3	3.75177	1	0.8125	0.625	1	0.857143
SPP1	301.308	1	0.8125	0.625	1	0.857143
HERC6	37.5478	1	0.8125	0.625	1	0.857143
FST	29.6261	1	0.8125	0.625	1	0.857143
ADAMTS6	1.82039	0.6	0.9375	0.75	0.882353	0.857143
FAM151B-DT	17.0283	0.6	0.9375	0.75	0.882353	0.857143
MTND5P11	2.84159	0.6	0.9375	0.75	0.882353	0.857143
SPINK5	214.233	0.6	0.9375	0.75	0.882353	0.857143
CCNJL	5.14338	0.8	0.875	0.666667	0.933333	0.857143
STC2	11.7223	1	0.8125	0.625	1	0.857143
HRH2	14.1054	1	0.8125	0.625	1	0.857143
C6orf62	49.9302	1	0.8125	0.625	1	0.857143
HEY2	3.94324	0.6	0.9375	0.75	0.882353	0.857143
PRKAR1B-AS1	3.32868	0.6	0.9375	0.75	0.882353	0.857143
IGFBP3	40.2426	1	0.8125	0.625	1	0.857143
NPTX2	0.487087	1	0.8125	0.625	1	0.857143
PRKAR2B-AS1	6.04339	0.4	1	1	0.842105	0.857143
FAM131B	4.72629	0.4	1	1	0.842105	0.857143
SLC7A2	42.9983	1	0.8125	0.625	1	0.857143
LPL	2.59954	0.8	0.875	0.666667	0.933333	0.857143
PVT1	22.0814	0.8	0.875	0.666667	0.933333	0.857143
LINC00824	9.17653	0.4	1	1	0.842105	0.857143
DENND3	67.6745	0.8	0.875	0.666667	0.933333	0.857143
RNU6-1327P	4.44056	0.4	1	1	0.842105	0.857143
ADAMTSL1	0.947198	0.8	0.875	0.666667	0.933333	0.857143
ABCA1	61.1427	1	0.8125	0.625	1	0.857143
CERCAM	53.5737	0.8	0.875	0.666667	0.933333	0.857143
OLAH	0.947198	0.8	0.875	0.666667	0.933333	0.857143
TMEM236	6.63038	0.8	0.875	0.666667	0.933333	0.857143
RTKN2	8.6666	0.4	1	1	0.842105	0.857143
CH25H	3.60617	1	0.8125	0.625	1	0.857143
PIK3AP1	11.9302	0.8	0.875	0.666667	0.933333	0.857143
CFAP58-DT	2.88767	0.6	0.9375	0.75	0.882353	0.857143
PGGHG	40.9626	1	0.8125	0.625	1	0.857143
LYVE1	0.973714	1	0.8125	0.625	1	0.857143
TCN1	3.93672	0.4	1	1	0.842105	0.857143
POLD4	15.3836	0.8	0.875	0.666667	0.933333	0.857143
PDE2A	16.1294	0.4	1	1	0.842105	0.857143
MMP12	6.97647	0.6	0.9375	0.75	0.882353	0.857143
TUBA1A	138.52	1	0.8125	0.625	1	0.857143
FMNL3	41.4664	1	0.8125	0.625	1	0.857143
ASIC1	1.78622	0.8	0.875	0.666667	0.933333	0.857143
KRT79	12.7941	0.4	1	1	0.842105	0.857143
DRAM1	29.2288	1	0.8125	0.625	1	0.857143
OASL	13.7845	0.6	0.9375	0.75	0.882353	0.857143
ARL11	6.05924	0.8	0.875	0.666667	0.933333	0.857143
DLEU7	1.59867	0.8	0.875	0.666667	0.933333	0.857143
PCDH9	7.03387	0.6	0.9375	0.75	0.882353	0.857143
ABHD12B	5.25776	0.6	0.9375	0.75	0.882353	0.857143
FRMD6-AS2	14.2716	0.8	0.875	0.666667	0.933333	0.857143
HIF1A-AS3	13.1257	0.4	1	1	0.842105	0.857143
MAP3K9-DT	21.3484	0.4	1	1	0.842105	0.857143
PAPLN-AS1	4.21213	0.8	0.875	0.666667	0.933333	0.857143
LTBP2	201.436	0.8	0.875	0.666667	0.933333	0.857143
MOK	13.4648	0.8	0.875	0.666667	0.933333	0.857143
ITPKA	4.26045	0.6	0.9375	0.75	0.882353	0.857143
CYP19A1	1.93258	0.6	0.9375	0.75	0.882353	0.857143
ISLR2	5.56789	0.4	1	1	0.842105	0.857143
BCL2A1	6.4905	1	0.8125	0.625	1	0.857143
HBA2	31.8921	0.4	1	1	0.842105	0.857143
HBA1	9.55205	0.6	0.9375	0.75	0.882353	0.857143
CCNF	6.816	0.8	0.875	0.666667	0.933333	0.857143
TNFRSF12A	101.568	1	0.8125	0.625	1	0.857143
HSD3B7	65.4646	0.8	0.875	0.666667	0.933333	0.857143
NETO2	3.97077	0.8	0.875	0.666667	0.933333	0.857143
MT1F	39.719	1	0.8125	0.625	1	0.857143
CMTM3	73.1771	1	0.8125	0.625	1	0.857143
HAS3	9.1718	0.6	0.9375	0.75	0.882353	0.857143
ARRB2	102.337	1	0.8125	0.625	1	0.857143
ASGR2	2.59889	0.8	0.875	0.666667	0.933333	0.857143
CDK5RAP3	68.6821	0.4	1	1	0.842105	0.857143
ABCC3	49.2724	1	0.8125	0.625	1	0.857143
CD300A	17.2545	0.8	0.875	0.666667	0.933333	0.857143
P4HB	85.1585	0.8	0.875	0.666667	0.933333	0.857143
GAPLINC	3.76795	0.4	1	1	0.842105	0.857143
ANKRD24	17.2065	0.4	1	1	0.842105	0.857143
TNFSF9	5.13053	0.6	0.9375	0.75	0.882353	0.857143
MCOLN1	38.6085	0.6	0.9375	0.75	0.882353	0.857143
CTXN1	5.91935	0.8	0.875	0.666667	0.933333	0.857143
CNN1	1.17215	0.8	0.875	0.666667	0.933333	0.857143
ADGRE3	1.83437	0.6	0.9375	0.75	0.882353	0.857143
ZNF90	9.96619	0.4	1	1	0.842105	0.857143
ZNF99	5.35356	0.4	1	1	0.842105	0.857143
FXYD3	13.3463	0.6	0.9375	0.75	0.882353	0.857143
RELB	40.186	1	0.8125	0.625	1	0.857143
SLC17A7	3.8311	0.4	1	1	0.842105	0.857143
ATF5	77.1396	1	0.8125	0.625	1	0.857143
KLK7	3.85194	0.8	0.875	0.666667	0.933333	0.857143
NLRP12	0.955217	0.8	0.875	0.666667	0.933333	0.857143
SPAG4	21.0522	0.6	0.9375	0.75	0.882353	0.857143
IFNAR2	24.4369	0.6	0.9375	0.75	0.882353	0.857143
MX1	124.417	1	0.8125	0.625	1	0.857143
LINC00528	3.68154	0.4	1	1	0.842105	0.857143
GK	6.61102	0.8	0.875	0.666667	0.933333	0.857143
DNASE1L1	3.43474	0.4	1	1	0.842105	0.857143
MT-TL2	17.3486	0.8	0.875	0.666667	0.933333	0.857143
EPHB2	12.8297	0.6	0.875	0.6	0.875	0.809524
THEMIS2	15.9688	1	0.75	0.555556	1	0.809524
LINC01226	2.71613	0.6	0.875	0.6	0.875	0.809524
SLAMF9	1.92939	0.8	0.8125	0.571429	0.928571	0.809524
LAMC2	95.2985	0.8	0.8125	0.571429	0.928571	0.809524
CHI3L1	99.9459	1	0.75	0.555556	1	0.809524
KISS1	31.6651	0.6	0.875	0.6	0.875	0.809524
STEAP3	21.4539	1	0.75	0.555556	1	0.809524
ITGA9	2.45924	0.6	0.875	0.6	0.875	0.809524
ZBTB47	3.83065	0.8	0.8125	0.571429	0.928571	0.809524
CWH43	0.513603	0.6	0.875	0.6	0.875	0.809524
ADGRL3	0.747668	1	0.75	0.555556	1	0.809524
SULT1B1	1.02721	0.6	0.875	0.6	0.875	0.809524
HERC5	2.57013	0.8	0.8125	0.571429	0.928571	0.809524
FAM153CP	1.73302	1	0.75	0.555556	1	0.809524
MAP3K5-AS2	1.56536	0.8	0.8125	0.571429	0.928571	0.809524
HOTAIRM1	1.93258	0.8	0.8125	0.571429	0.928571	0.809524
CREB5	5.40925	1	0.75	0.555556	1	0.809524
CLEC5A	14.5723	1	0.75	0.555556	1	0.809524
AOC1	14.6058	0.6	0.875	0.6	0.875	0.809524
HTRA4	2.92114	0.4	0.9375	0.666667	0.833333	0.809524
DOCK8	48.8064	0.8	0.8125	0.571429	0.928571	0.809524
NINJ1	110.556	1	0.75	0.555556	1	0.809524
EGFL7	30.1592	1	0.75	0.555556	1	0.809524
PRKCQ	3.32374	0.8	0.8125	0.571429	0.928571	0.809524
DEPP1	16.8731	1	0.75	0.555556	1	0.809524
ANKRD1	2.95159	1	0.75	0.555556	1	0.809524
VWA2	3.57245	0.6	0.875	0.6	0.875	0.809524
FUOM	11.7046	1	0.75	0.555556	1	0.809524
BRSK2	5.80323	0.8	0.8125	0.571429	0.928571	0.809524
PPP1R14B-AS1	9.48739	0.6	0.875	0.6	0.875	0.809524
IL18BP	19.2028	1	0.75	0.555556	1	0.809524
TAGLN	4.11198	0.4	0.9375	0.666667	0.833333	0.809524
OS9	173.033	1	0.75	0.555556	1	0.809524
CABP1	2.86565	0.6	0.875	0.6	0.875	0.809524
RUBCNL	6.53096	1	0.75	0.555556	1	0.809524
DCT	77.2772	0.2	1	1	0.8	0.809524
SLC7A7	25.162	0.8	0.8125	0.571429	0.928571	0.809524
RN7SL1	18.8304	1	0.75	0.555556	1	0.809524
FLVCR2	5.29936	1	0.75	0.555556	1	0.809524
DIO3OS	12.3082	1	0.75	0.555556	1	0.809524
LINC02346	0.747668	0.8	0.8125	0.571429	0.928571	0.809524
GPR176	14.4391	1	0.75	0.555556	1	0.809524
CTSH	164.801	1	0.75	0.555556	1	0.809524
IL32	13.8022	0.8	0.8125	0.571429	0.928571	0.809524
PRSS36	23.1438	0.6	0.875	0.6	0.875	0.809524
P2RX1	12.5633	0.4	0.9375	0.666667	0.833333	0.809524
KRT19	107.732	1	0.75	0.555556	1	0.809524
CNTNAP1	14.5418	0.8	0.8125	0.571429	0.928571	0.809524
CD300LB	1.82039	0.6	0.875	0.6	0.875	0.809524
ARID3A	76.8043	0.8	0.8125	0.571429	0.928571	0.809524
ATP8B3	5.71854	1	0.75	0.555556	1	0.809524
GRAMD1A	88.8605	0.8	0.8125	0.571429	0.928571	0.809524
LGI4	15.9624	0.4	0.9375	0.666667	0.833333	0.809524
SPRED3	2.05843	0.8	0.8125	0.571429	0.928571	0.809524
TMEM91	50.394	0.8	0.8125	0.571429	0.928571	0.809524
CEACAM19	12.3375	0.8	0.8125	0.571429	0.928571	0.809524
SIGLEC10	11.9351	0.6	0.875	0.6	0.875	0.809524
MYL9	157.476	1	0.75	0.555556	1	0.809524
CTSA	10.7787	1	0.75	0.555556	1	0.809524
ZBTB46	119.599	0.2	1	1	0.8	0.809524
IL10RB	29.5494	1	0.75	0.555556	1	0.809524
LINC02595	41.0633	1	0.75	0.555556	1	0.809524
RUSC1-AS1	5.46118	0.6	0.8125	0.5	0.866667	0.761905
IQGAP3	13.5702	1	0.6875	0.5	1	0.761905
NR1I3	1.43395	0.6	0.8125	0.5	0.866667	0.761905
NRXN1	2.87333	0.4	0.875	0.5	0.823529	0.761905
ERMN	1.36095	0.6	0.8125	0.5	0.866667	0.761905
VGLL4	13.7845	0.8	0.75	0.5	0.923077	0.761905
ELOCP33	1.90543	0.6	0.8125	0.5	0.866667	0.761905
LINC01094	5.40925	1	0.6875	0.5	1	0.761905
MTATP6P9	1.60161	0.6	0.8125	0.5	0.866667	0.761905
CFAP69	3.92891	0.8	0.75	0.5	0.923077	0.761905
TFR2	3.78879	0.8	0.75	0.5	0.923077	0.761905
SLC18A3	2.6767	0.8	0.75	0.5	0.923077	0.761905
LIPN	1.56553	0.6	0.8125	0.5	0.866667	0.761905
HBB	5.13417	0.8	0.75	0.5	0.923077	0.761905
DCHS1	8.92767	0.8	0.75	0.5	0.923077	0.761905
CCDC88B	57.6656	1	0.6875	0.5	1	0.761905
H4-16	0.947198	0.8	0.75	0.5	0.923077	0.761905
RAB20	13.6388	0.8	0.75	0.5	0.923077	0.761905
ATP8B4	5.62766	0.8	0.75	0.5	0.923077	0.761905
MESP1	0.955217	1	0.6875	0.5	1	0.761905
ZNF469	4.77608	1	0.6875	0.5	1	0.761905
CACNA1G	1.3536	0.6	0.8125	0.5	0.866667	0.761905
PRAM1	10.9863	0.8	0.75	0.5	0.923077	0.761905
TSHZ3	12.4043	0.6	0.8125	0.5	0.866667	0.761905
TMEM190	4.57068	0.6	0.8125	0.5	0.866667	0.761905
JAM2	5.35044	0.8	0.75	0.5	0.923077	0.761905
L1CAM	1.39728	0.6	0.8125	0.5	0.866667	0.761905
ADORA3	1.86252	1	0.625	0.454545	1	0.714286
SRD5A3-AS1	1.0058	0.6	0.75	0.428571	0.857143	0.714286
SND1-IT1	10.3535	1	0.625	0.454545	1	0.714286
LINC01298	0.471677	0.8	0.6875	0.444444	0.916667	0.714286
RNU4-2	6.09447	1	0.625	0.454545	1	0.714286
TTC9B	4.03414	0.6	0.75	0.428571	0.857143	0.714286
PRR12	11.6556	0.6	0.75	0.428571	0.857143	0.714286
PPARA	57.3589	0.6	0.75	0.428571	0.857143	0.714286
CADM3	70.9483	0.8	0.625	0.4	0.909091	0.666667
LINC02991	0.892767	0.8	0.625	0.4	0.909091	0.666667
FGD5	0.957775	0.6	0.6875	0.375	0.846154	0.666667
SLC13A4	6.18209	0.8	0.625	0.4	0.909091	0.666667
TPPP3	1.76607	0.6	0.6875	0.375	0.846154	0.666667
KLK1	1.78622	0.6	0.6875	0.375	0.846154	0.666667
VGLL3	5.55944	1	0.5	0.384615	1	0.619048
RN7SL847P	0.268837	0.8	0.5	0.333333	0.888889	0.571429
APOE	13.4179	1	0.4375	0.357143	1	0.571429
